# Supplementary material for: Exploring a genetic basis for the metabolic perturbations in ME/CFS using UK biobank
Source: iScience. 2025 Dec 3;29(1):114316. doi: 10.1016/j.isci.2025.114316 (PMC12796752; doi:10.1016/j.isci.2025.114316)
Supplement: Data S1–S8 [file mmc2.xlsx]

## Sheet: README
Contents
Supplementary Data 1. Descriptions of the 249 NMR biomarkers relating to STAR methods
Supplementary Data 2. Biomarker distributions and signficance testing between ME/CFS and HC cohorts relating to STAR methods
Supplementary Data 3. Summary of signifcant SNP region-metabolite associations in ME/CFS relating to Figure 1
Supplementary Data 4. Summary of signifcant SNP region-metabolite associations in healthy controls relating to Figure 1
Supplementary Data 5. Comparison of the 27 signifcant mGWAS SNPs identified in ME/CFS with previous case-control GWAS relating to Table 2
Supplementary Data 6. Heterogeneity testing results using METAL for 4,053 associations that were either significant in ME/CFS or HCs relating to Figure 2
Supplementary Data 7. Testing MAF, heterozygosity and genotype distributions in ME/CFS and HC.
Supplementary Data 8. Enriched terms for DeGAs components by GREAT in ME/CFS relating to Figure 3

## Sheet: Data S1
Supplementary Data 1. Descriptions of the 249 NMR biomarkers relating to STAR methods
Biomarker	Description	Units	Used in mGWAS	Group	Subgroup	Type	UKB Field ID	QC Flag Field ID	Full Formula	Simplified Formula
HDL_C	HDL Cholesterol	mmol/L	NO	Cholesterol		Composite	23406	23706	XL_HDL_CE + XL_HDL_FC + L_HDL_CE + L_HDL_FC + M_HDL_CE + M_HDL_FC + S_HDL_CE + S_HDL_FC	XL_HDL_C + L_HDL_C + M_HDL_C + S_HDL_C
LDL_C	LDL Cholesterol	mmol/L	NO	Cholesterol		Composite	23405	23705	L_LDL_CE + L_LDL_FC + M_LDL_CE + M_LDL_FC + S_LDL_CE + S_LDL_FC	L_LDL_C + M_LDL_C + S_LDL_C
non_HDL_C	Total Cholesterol Minus HDL-C	mmol/L	NO	Cholesterol		Composite	23401	23701	XXL_VLDL_CE + XXL_VLDL_FC + XL_VLDL_CE + XL_VLDL_FC + L_VLDL_CE + L_VLDL_FC + M_VLDL_CE + M_VLDL_FC + S_VLDL_CE + S_VLDL_FC + XS_VLDL_CE + XS_VLDL_FC + L_LDL_CE + L_LDL_FC + M_LDL_CE + M_LDL_FC + S_LDL_CE + S_LDL_FC + IDL_CE + IDL_FC	Total_C - HDL_C
Remnant_C	Remnant Cholesterol (Non-HDL, Non-LDL -Cholesterol)	mmol/L	NO	Cholesterol		Composite	23402	23702	XXL_VLDL_CE + XXL_VLDL_FC + XL_VLDL_CE + XL_VLDL_FC + L_VLDL_CE + L_VLDL_FC + M_VLDL_CE + M_VLDL_FC + S_VLDL_CE + S_VLDL_FC + XS_VLDL_CE + XS_VLDL_FC + IDL_CE + IDL_FC	Total_C - HDL_C - LDL_C
Total_C	Total Cholesterol	mmol/L	NO	Cholesterol		Composite	23400	23700	XXL_VLDL_CE + XXL_VLDL_FC + XL_VLDL_CE + XL_VLDL_FC + L_VLDL_CE + L_VLDL_FC + M_VLDL_CE + M_VLDL_FC + S_VLDL_CE + S_VLDL_FC + XS_VLDL_CE + XS_VLDL_FC + IDL_CE + IDL_FC + L_LDL_CE + L_LDL_FC + M_LDL_CE + M_LDL_FC + S_LDL_CE + S_LDL_FC + XL_HDL_CE + XL_HDL_FC + L_HDL_CE + L_HDL_FC + M_HDL_CE + M_HDL_FC + S_HDL_CE + S_HDL_FC	VLDL_C + IDL_C + LDL_C + HDL_C
VLDL_C	VLDL Cholesterol	mmol/L	NO	Cholesterol		Composite	23403	23703	XXL_VLDL_CE + XXL_VLDL_FC + XL_VLDL_CE + XL_VLDL_FC + L_VLDL_CE + L_VLDL_FC + M_VLDL_CE + M_VLDL_FC + S_VLDL_CE + S_VLDL_FC + XS_VLDL_CE + XS_VLDL_FC	XXL_VLDL_C + XL_VLDL_C + L_VLDL_C + M_VLDL_C + S_VLDL_C + XS_VLDL_C
Total_CE	Total Esterified Cholesterol	mmol/L	NO	Cholesteryl esters		Composite	23415	23715	XXL_VLDL_CE + XL_VLDL_CE + L_VLDL_CE + M_VLDL_CE + S_VLDL_CE + XS_VLDL_CE + IDL_CE + L_LDL_CE + M_LDL_CE + S_LDL_CE + XL_HDL_CE + L_HDL_CE + M_HDL_CE + S_HDL_CE	VLDL_CE + IDL_CE + LDL_CE + HDL_CE
Total_FC	Total Free Cholesterol	mmol/L	NO	Free cholesterol		Composite	23419	23719	XXL_VLDL_FC + XL_VLDL_FC + L_VLDL_FC + M_VLDL_FC + S_VLDL_FC + XS_VLDL_FC + IDL_FC + L_LDL_FC + M_LDL_FC + S_LDL_FC + XL_HDL_FC + L_HDL_FC + M_HDL_FC + S_HDL_FC	VLDL_FC + IDL_FC + LDL_FC + HDL_FC
Total_P	Total Concentration of Lipoprotein Particles	mmol/L	NO	Lipoprotein particle concentrations		Composite	23427	23727	XXL_VLDL_P + XL_VLDL_P + L_VLDL_P + M_VLDL_P + S_VLDL_P + XS_VLDL_P + IDL_P + L_LDL_P + M_LDL_P + S_LDL_P + XL_HDL_P + L_HDL_P + M_HDL_P + S_HDL_P	VLDL_P + IDL_P + LDL_P + HDL_P
IDL_C	Cholesterol in IDL	mmol/L	NO	Lipoprotein subclasses	IDL (average diameter 28.6 nm)	Composite	23526	23826	IDL_CE + IDL_FC	IDL_CE + IDL_FC
IDL_L	Total Lipids in IDL	mmol/L	NO	Lipoprotein subclasses	IDL (average diameter 28.6 nm)	Composite	23524	23824	IDL_CE + IDL_FC + IDL_PL + IDL_TG	IDL_C + IDL_PL + IDL_TG
L_HDL_C	Cholesterol in Large HDL	mmol/L	NO	Lipoprotein subclasses	Large HDL (average diameter 12.1 nm)	Composite	23561	23861	L_HDL_CE + L_HDL_FC	L_HDL_CE + L_HDL_FC
L_HDL_L	Total Lipids in Large HDL	mmol/L	NO	Lipoprotein subclasses	Large HDL (average diameter 12.1 nm)	Composite	23559	23859	L_HDL_CE + L_HDL_FC + L_HDL_PL + L_HDL_TG	L_HDL_C + L_HDL_PL + L_HDL_TG
L_LDL_C	Cholesterol in Large LDL	mmol/L	NO	Lipoprotein subclasses	Large LDL (average diameter 25.5 nm)	Composite	23533	23833	L_LDL_CE + L_LDL_FC	L_LDL_CE + L_LDL_FC
L_LDL_L	Total Lipids in Large LDL	mmol/L	NO	Lipoprotein subclasses	Large LDL (average diameter 25.5 nm)	Composite	23531	23831	L_LDL_CE + L_LDL_FC + L_LDL_PL + L_LDL_TG	L_LDL_C + L_LDL_PL + L_LDL_TG
L_VLDL_C	Cholesterol in Large VLDL	mmol/L	NO	Lipoprotein subclasses	Large VLDL (average diameter 53.6 nm)	Composite	23498	23798	L_VLDL_CE + L_VLDL_FC	L_VLDL_CE + L_VLDL_FC
L_VLDL_L	Total Lipids in Large VLDL	mmol/L	NO	Lipoprotein subclasses	Large VLDL (average diameter 53.6 nm)	Composite	23496	23796	L_VLDL_CE + L_VLDL_FC + L_VLDL_PL + L_VLDL_TG	L_VLDL_C + L_VLDL_PL + L_VLDL_TG
M_HDL_C	Cholesterol in Medium HDL	mmol/L	NO	Lipoprotein subclasses	Medium HDL (average diameter 10.9 nm)	Composite	23568	23868	M_HDL_CE + M_HDL_FC	M_HDL_CE + M_HDL_FC
M_HDL_L	Total Lipids in Medium HDL	mmol/L	NO	Lipoprotein subclasses	Medium HDL (average diameter 10.9 nm)	Composite	23566	23866	M_HDL_CE + M_HDL_FC + M_HDL_PL + M_HDL_TG	M_HDL_C + M_HDL_PL + M_HDL_TG
M_LDL_C	Cholesterol in Medium LDL	mmol/L	NO	Lipoprotein subclasses	Medium LDL (average diameter 23 nm)	Composite	23540	23840	M_LDL_CE + M_LDL_FC	M_LDL_CE + M_LDL_FC
M_LDL_L	Total Lipids in Medium LDL	mmol/L	NO	Lipoprotein subclasses	Medium LDL (average diameter 23 nm)	Composite	23538	23838	M_LDL_CE + M_LDL_FC + M_LDL_PL + M_LDL_TG	M_LDL_C + M_LDL_PL + M_LDL_TG
M_VLDL_C	Cholesterol in Medium VLDL	mmol/L	NO	Lipoprotein subclasses	Medium VLDL (average diameter 44.5 nm)	Composite	23505	23805	M_VLDL_CE + M_VLDL_FC	M_VLDL_CE + M_VLDL_FC
M_VLDL_L	Total Lipids in Medium VLDL	mmol/L	NO	Lipoprotein subclasses	Medium VLDL (average diameter 44.5 nm)	Composite	23503	23803	M_VLDL_CE + M_VLDL_FC + M_VLDL_PL + M_VLDL_TG	M_VLDL_C + M_VLDL_PL + M_VLDL_TG
S_HDL_C	Cholesterol in Small HDL	mmol/L	NO	Lipoprotein subclasses	Small HDL (average diameter 8.7 nm)	Composite	23575	23875	S_HDL_CE + S_HDL_FC	S_HDL_CE + S_HDL_FC
S_HDL_L	Total Lipids in Small HDL	mmol/L	NO	Lipoprotein subclasses	Small HDL (average diameter 8.7 nm)	Composite	23573	23873	S_HDL_CE + S_HDL_FC + S_HDL_PL + S_HDL_TG	S_HDL_C + S_HDL_PL + S_HDL_TG
S_LDL_C	Cholesterol in Small LDL	mmol/L	NO	Lipoprotein subclasses	Small LDL (average diameter 18.7 nm)	Composite	23547	23847	S_LDL_CE + S_LDL_FC	S_LDL_CE + S_LDL_FC
S_LDL_L	Total Lipids in Small LDL	mmol/L	NO	Lipoprotein subclasses	Small LDL (average diameter 18.7 nm)	Composite	23545	23845	S_LDL_CE + S_LDL_FC + S_LDL_PL + S_LDL_TG	S_LDL_C + S_LDL_PL + S_LDL_TG
S_VLDL_C	Cholesterol in Small VLDL	mmol/L	NO	Lipoprotein subclasses	Small VLDL (average diameter 36.8 nm)	Composite	23512	23812	S_VLDL_CE + S_VLDL_FC	S_VLDL_CE + S_VLDL_FC
S_VLDL_L	Total Lipids in Small VLDL	mmol/L	NO	Lipoprotein subclasses	Small VLDL (average diameter 36.8 nm)	Composite	23510	23810	S_VLDL_CE + S_VLDL_FC + S_VLDL_PL + S_VLDL_TG	S_VLDL_C + S_VLDL_PL + S_VLDL_TG
XL_HDL_C	Cholesterol in Very Large HDL	mmol/L	NO	Lipoprotein subclasses	Very large HDL (average diameter 14.3 nm)	Composite	23554	23854	XL_HDL_CE + XL_HDL_FC	XL_HDL_CE + XL_HDL_FC
XL_HDL_L	Total Lipids in Very Large HDL	mmol/L	NO	Lipoprotein subclasses	Very large HDL (average diameter 14.3 nm)	Composite	23552	23852	XL_HDL_CE + XL_HDL_FC + XL_HDL_PL + XL_HDL_TG	XL_HDL_C + XL_HDL_PL + XL_HDL_TG
XL_VLDL_C	Cholesterol in Very Large VLDL	mmol/L	NO	Lipoprotein subclasses	Very large VLDL (average diameter 64 nm)	Composite	23491	23791	XL_VLDL_CE + XL_VLDL_FC	XL_VLDL_CE + XL_VLDL_FC
XL_VLDL_L	Total Lipids in Very Large VLDL	mmol/L	NO	Lipoprotein subclasses	Very large VLDL (average diameter 64 nm)	Composite	23489	23789	XL_VLDL_CE + XL_VLDL_FC + XL_VLDL_PL + XL_VLDL_TG	XL_VLDL_C + XL_VLDL_PL + XL_VLDL_TG
XS_VLDL_C	Cholesterol in Very Small VLDL	mmol/L	NO	Lipoprotein subclasses	Very small VLDL (average diameter 31.3 nm)	Composite	23519	23819	XS_VLDL_CE + XS_VLDL_FC	XS_VLDL_CE + XS_VLDL_FC
XS_VLDL_L	Total Lipids in Very Small VLDL	mmol/L	NO	Lipoprotein subclasses	Very small VLDL (average diameter 31.3 nm)	Composite	23517	23817	XS_VLDL_CE + XS_VLDL_FC + XS_VLDL_PL + XS_VLDL_TG	XS_VLDL_C + XS_VLDL_PL + XS_VLDL_TG
XXL_VLDL_C	Cholesterol in Chylomicrons and Extremely Large VLDL	mmol/L	NO	Lipoprotein subclasses	Chylomicrons and extremely large VLDL (particle diameters from 75 nm upwards)	Composite	23484	23784	XXL_VLDL_CE + XXL_VLDL_FC	XXL_VLDL_CE + XXL_VLDL_FC
XXL_VLDL_L	Total Lipids in Chylomicrons and Extremely Large VLDL	mmol/L	NO	Lipoprotein subclasses	Chylomicrons and extremely large VLDL (particle diameters from 75 nm upwards)	Composite	23482	23782	XXL_VLDL_CE + XXL_VLDL_FC + XXL_VLDL_PL + XXL_VLDL_TG	XXL_VLDL_C + XXL_VLDL_PL + XXL_VLDL_TG
Total_PL	Total Phospholipids in Lipoprotein Particles	mmol/L	NO	Phospholipids		Composite	23411	23711	XXL_VLDL_PL + XL_VLDL_PL + L_VLDL_PL + M_VLDL_PL + S_VLDL_PL + XS_VLDL_PL + IDL_PL + L_LDL_PL + M_LDL_PL + S_LDL_PL + XL_HDL_PL + L_HDL_PL + M_HDL_PL + S_HDL_PL	VLDL_PL + IDL_PL + LDL_PL + HDL_PL
HDL_L	Total Lipids in HDL	mmol/L	NO	Total lipids		Composite	23426	23726	XL_HDL_CE + XL_HDL_FC + XL_HDL_PL + XL_HDL_TG + L_HDL_CE + L_HDL_FC + L_HDL_PL + L_HDL_TG + M_HDL_CE + M_HDL_FC + M_HDL_PL + M_HDL_TG + S_HDL_CE + S_HDL_FC + S_HDL_PL + S_HDL_TG	XL_HDL_L + L_HDL_L + M_HDL_L + S_HDL_L
LDL_L	Total Lipids in LDL	mmol/L	NO	Total lipids		Composite	23425	23725	L_LDL_CE + L_LDL_FC + L_LDL_PL + L_LDL_TG + M_LDL_CE + M_LDL_FC + M_LDL_PL + M_LDL_TG + S_LDL_CE + S_LDL_FC + S_LDL_PL + S_LDL_TG	L_LDL_L + M_LDL_L + S_LDL_L
Total_L	Total Lipids in Lipoprotein Particles	mmol/L	NO	Total lipids		Composite	23423	23723	XXL_VLDL_CE + XXL_VLDL_FC + XXL_VLDL_PL + XXL_VLDL_TG + XL_VLDL_CE + XL_VLDL_FC + XL_VLDL_PL + XL_VLDL_TG + L_VLDL_CE + L_VLDL_FC + L_VLDL_PL + L_VLDL_TG + M_VLDL_CE + M_VLDL_FC + M_VLDL_PL + M_VLDL_TG + S_VLDL_CE + S_VLDL_FC + S_VLDL_PL + S_VLDL_TG + XS_VLDL_CE + XS_VLDL_FC + XS_VLDL_PL + XS_VLDL_TG + IDL_CE + IDL_FC + IDL_PL + IDL_TG + L_LDL_CE + L_LDL_FC + L_LDL_PL + L_LDL_TG + M_LDL_CE + M_LD…	VLDL_L + IDL_L + LDL_L + HDL_L
VLDL_L	Total Lipids in VLDL	mmol/L	NO	Total lipids		Composite	23424	23724	XXL_VLDL_CE + XXL_VLDL_FC + XXL_VLDL_PL + XXL_VLDL_TG + XL_VLDL_CE + XL_VLDL_FC + XL_VLDL_PL + XL_VLDL_TG + L_VLDL_CE + L_VLDL_FC + L_VLDL_PL + L_VLDL_TG + M_VLDL_CE + M_VLDL_FC + M_VLDL_PL + M_VLDL_TG + S_VLDL_CE + S_VLDL_FC + S_VLDL_PL + S_VLDL_TG + XS_VLDL_CE + XS_VLDL_FC + XS_VLDL_PL + XS_VLDL_TG	XXL_VLDL_L + XL_VLDL_L + L_VLDL_L + M_VLDL_L + S_VLDL_L + XS_VLDL_L
Total_TG	Total Triglycerides	mmol/L	NO	Triglycerides		Composite	23407	23707	XXL_VLDL_TG + XL_VLDL_TG + L_VLDL_TG + M_VLDL_TG + S_VLDL_TG + XS_VLDL_TG + IDL_TG + L_LDL_TG + M_LDL_TG + S_LDL_TG + XL_HDL_TG + L_HDL_TG + M_HDL_TG + S_HDL_TG	VLDL_TG + IDL_TG + LDL_TG + HDL_TG
Clinical_LDL_C	Clinical LDL Cholesterol	mmol/L	NO	Cholesterol		Non-derived	23404	23704
IDL_C_pct	Cholesterol to Total Lipids in IDL percentage	%	NO	Relative lipoprotein lipid concentrations	IDL ratios	Percentage	23610	23910	(IDL_CE + IDL_FC) / (IDL_CE + IDL_FC + IDL_PL + IDL_TG) * 100	IDL_C / IDL_L * 100
IDL_CE_pct	Cholesteryl Esters to Total Lipids in IDL percentage	%	NO	Relative lipoprotein lipid concentrations	IDL ratios	Percentage	23611	23911	IDL_CE / (IDL_CE + IDL_FC + IDL_PL + IDL_TG) * 100	IDL_CE / IDL_L * 100
IDL_FC_pct	Free Cholesterol to Total Lipids in IDL percentage	%	NO	Relative lipoprotein lipid concentrations	IDL ratios	Percentage	23612	23912	IDL_FC / (IDL_CE + IDL_FC + IDL_PL + IDL_TG) * 100	IDL_FC / IDL_L * 100
IDL_PL_pct	Phospholipids to Total Lipids in IDL percentage	%	NO	Relative lipoprotein lipid concentrations	IDL ratios	Percentage	23609	23909	IDL_PL / (IDL_CE + IDL_FC + IDL_PL + IDL_TG) * 100	IDL_PL / IDL_L * 100
IDL_TG_pct	Triglycerides to Total Lipids in IDL percentage	%	NO	Relative lipoprotein lipid concentrations	IDL ratios	Percentage	23613	23913	IDL_TG / (IDL_CE + IDL_FC + IDL_PL + IDL_TG) * 100	IDL_TG / IDL_L * 100
L_HDL_C_pct	Cholesterol to Total Lipids in Large HDL percentage	%	NO	Relative lipoprotein lipid concentrations	Large HDL ratios	Percentage	23635	23935	(L_HDL_CE + L_HDL_FC) / (L_HDL_CE + L_HDL_FC + L_HDL_PL + L_HDL_TG) * 100	L_HDL_C / L_HDL_L * 100
L_HDL_CE_pct	Cholesteryl Esters to Total Lipids in Large HDL percentage	%	NO	Relative lipoprotein lipid concentrations	Large HDL ratios	Percentage	23636	23936	L_HDL_CE / (L_HDL_CE + L_HDL_FC + L_HDL_PL + L_HDL_TG) * 100	L_HDL_CE / L_HDL_L * 100
L_HDL_FC_pct	Free Cholesterol to Total Lipids in Large HDL percentage	%	NO	Relative lipoprotein lipid concentrations	Large HDL ratios	Percentage	23637	23937	L_HDL_FC / (L_HDL_CE + L_HDL_FC + L_HDL_PL + L_HDL_TG) * 100	L_HDL_FC / L_HDL_L * 100
L_HDL_PL_pct	Phospholipids to Total Lipids in Large HDL percentage	%	NO	Relative lipoprotein lipid concentrations	Large HDL ratios	Percentage	23634	23934	L_HDL_PL / (L_HDL_CE + L_HDL_FC + L_HDL_PL + L_HDL_TG) * 100	L_HDL_PL / L_HDL_L * 100
L_HDL_TG_pct	Triglycerides to Total Lipids in Large HDL percentage	%	NO	Relative lipoprotein lipid concentrations	Large HDL ratios	Percentage	23638	23938	L_HDL_TG / (L_HDL_CE + L_HDL_FC + L_HDL_PL + L_HDL_TG) * 100	L_HDL_TG / L_HDL_L * 100
L_LDL_C_pct	Cholesterol to Total Lipids in Large LDL percentage	%	NO	Relative lipoprotein lipid concentrations	Large LDL ratios	Percentage	23615	23915	(L_LDL_CE + L_LDL_FC) / (L_LDL_CE + L_LDL_FC + L_LDL_PL + L_LDL_TG) * 100	L_LDL_C / L_LDL_L * 100
L_LDL_CE_pct	Cholesteryl Esters to Total Lipids in Large LDL percentage	%	NO	Relative lipoprotein lipid concentrations	Large LDL ratios	Percentage	23616	23916	L_LDL_CE / (L_LDL_CE + L_LDL_FC + L_LDL_PL + L_LDL_TG) * 100	L_LDL_CE / L_LDL_L * 100
L_LDL_FC_pct	Free Cholesterol to Total Lipids in Large LDL percentage	%	NO	Relative lipoprotein lipid concentrations	Large LDL ratios	Percentage	23617	23917	L_LDL_FC / (L_LDL_CE + L_LDL_FC + L_LDL_PL + L_LDL_TG) * 100	L_LDL_FC / L_LDL_L * 100
L_LDL_PL_pct	Phospholipids to Total Lipids in Large LDL percentage	%	NO	Relative lipoprotein lipid concentrations	Large LDL ratios	Percentage	23614	23914	L_LDL_PL / (L_LDL_CE + L_LDL_FC + L_LDL_PL + L_LDL_TG) * 100	L_LDL_PL / L_LDL_L * 100
L_LDL_TG_pct	Triglycerides to Total Lipids in Large LDL percentage	%	NO	Relative lipoprotein lipid concentrations	Large LDL ratios	Percentage	23618	23918	L_LDL_TG / (L_LDL_CE + L_LDL_FC + L_LDL_PL + L_LDL_TG) * 100	L_LDL_TG / L_LDL_L * 100
L_VLDL_C_pct	Cholesterol to Total Lipids in Large VLDL percentage	%	NO	Relative lipoprotein lipid concentrations	Large VLDL ratios	Percentage	23590	23890	(L_VLDL_CE + L_VLDL_FC) / (L_VLDL_CE + L_VLDL_FC + L_VLDL_PL + L_VLDL_TG) * 100	L_VLDL_C / L_VLDL_L * 100
L_VLDL_CE_pct	Cholesteryl Esters to Total Lipids in Large VLDL percentage	%	NO	Relative lipoprotein lipid concentrations	Large VLDL ratios	Percentage	23591	23891	L_VLDL_CE / (L_VLDL_CE + L_VLDL_FC + L_VLDL_PL + L_VLDL_TG) * 100	L_VLDL_CE / L_VLDL_L * 100
L_VLDL_FC_pct	Free Cholesterol to Total Lipids in Large VLDL percentage	%	NO	Relative lipoprotein lipid concentrations	Large VLDL ratios	Percentage	23592	23892	L_VLDL_FC / (L_VLDL_CE + L_VLDL_FC + L_VLDL_PL + L_VLDL_TG) * 100	L_VLDL_FC / L_VLDL_L * 100
L_VLDL_PL_pct	Phospholipids to Total Lipids in Large VLDL percentage	%	NO	Relative lipoprotein lipid concentrations	Large VLDL ratios	Percentage	23589	23889	L_VLDL_PL / (L_VLDL_CE + L_VLDL_FC + L_VLDL_PL + L_VLDL_TG) * 100	L_VLDL_PL / L_VLDL_L * 100
L_VLDL_TG_pct	Triglycerides to Total Lipids in Large VLDL percentage	%	NO	Relative lipoprotein lipid concentrations	Large VLDL ratios	Percentage	23593	23893	L_VLDL_TG / (L_VLDL_CE + L_VLDL_FC + L_VLDL_PL + L_VLDL_TG) * 100	L_VLDL_TG / L_VLDL_L * 100
M_HDL_C_pct	Cholesterol to Total Lipids in Medium HDL percentage	%	NO	Relative lipoprotein lipid concentrations	Medium HDL ratios	Percentage	23640	23940	(M_HDL_CE + M_HDL_FC) / (M_HDL_CE + M_HDL_FC + M_HDL_PL + M_HDL_TG) * 100	M_HDL_C / M_HDL_L * 100
M_HDL_CE_pct	Cholesteryl Esters to Total Lipids in Medium HDL percentage	%	NO	Relative lipoprotein lipid concentrations	Medium HDL ratios	Percentage	23641	23941	M_HDL_CE / (M_HDL_CE + M_HDL_FC + M_HDL_PL + M_HDL_TG) * 100	M_HDL_CE / M_HDL_L * 100
M_HDL_FC_pct	Free Cholesterol to Total Lipids in Medium HDL percentage	%	NO	Relative lipoprotein lipid concentrations	Medium HDL ratios	Percentage	23642	23942	M_HDL_FC / (M_HDL_CE + M_HDL_FC + M_HDL_PL + M_HDL_TG) * 100	M_HDL_FC / M_HDL_L * 100
M_HDL_PL_pct	Phospholipids to Total Lipids in Medium HDL percentage	%	NO	Relative lipoprotein lipid concentrations	Medium HDL ratios	Percentage	23639	23939	M_HDL_PL / (M_HDL_CE + M_HDL_FC + M_HDL_PL + M_HDL_TG) * 100	M_HDL_PL / M_HDL_L * 100
M_HDL_TG_pct	Triglycerides to Total Lipids in Medium HDL percentage	%	NO	Relative lipoprotein lipid concentrations	Medium HDL ratios	Percentage	23643	23943	M_HDL_TG / (M_HDL_CE + M_HDL_FC + M_HDL_PL + M_HDL_TG) * 100	M_HDL_TG / M_HDL_L * 100
M_LDL_C_pct	Cholesterol to Total Lipids in Medium LDL percentage	%	NO	Relative lipoprotein lipid concentrations	Medium LDL ratios	Percentage	23620	23920	(M_LDL_CE + M_LDL_FC) / (M_LDL_CE + M_LDL_FC + M_LDL_PL + M_LDL_TG) * 100	M_LDL_C / M_LDL_L * 100
M_LDL_CE_pct	Cholesteryl Esters to Total Lipids in Medium LDL percentage	%	NO	Relative lipoprotein lipid concentrations	Medium LDL ratios	Percentage	23621	23921	M_LDL_CE / (M_LDL_CE + M_LDL_FC + M_LDL_PL + M_LDL_TG) * 100	M_LDL_CE / M_LDL_L * 100
M_LDL_FC_pct	Free Cholesterol to Total Lipids in Medium LDL percentage	%	NO	Relative lipoprotein lipid concentrations	Medium LDL ratios	Percentage	23622	23922	M_LDL_FC / (M_LDL_CE + M_LDL_FC + M_LDL_PL + M_LDL_TG) * 100	M_LDL_FC / M_LDL_L * 100
M_LDL_PL_pct	Phospholipids to Total Lipids in Medium LDL percentage	%	NO	Relative lipoprotein lipid concentrations	Medium LDL ratios	Percentage	23619	23919	M_LDL_PL / (M_LDL_CE + M_LDL_FC + M_LDL_PL + M_LDL_TG) * 100	M_LDL_PL / M_LDL_L * 100
M_LDL_TG_pct	Triglycerides to Total Lipids in Medium LDL percentage	%	NO	Relative lipoprotein lipid concentrations	Medium LDL ratios	Percentage	23623	23923	M_LDL_TG / (M_LDL_CE + M_LDL_FC + M_LDL_PL + M_LDL_TG) * 100	M_LDL_TG / M_LDL_L * 100
M_VLDL_C_pct	Cholesterol to Total Lipids in Medium VLDL percentage	%	NO	Relative lipoprotein lipid concentrations	Medium VLDL ratios	Percentage	23595	23895	(M_VLDL_CE + M_VLDL_FC) / (M_VLDL_CE + M_VLDL_FC + M_VLDL_PL + M_VLDL_TG) * 100	M_VLDL_C / M_VLDL_L * 100
M_VLDL_CE_pct	Cholesteryl Esters to Total Lipids in Medium VLDL percentage	%	NO	Relative lipoprotein lipid concentrations	Medium VLDL ratios	Percentage	23596	23896	M_VLDL_CE / (M_VLDL_CE + M_VLDL_FC + M_VLDL_PL + M_VLDL_TG) * 100	M_VLDL_CE / M_VLDL_L * 100
M_VLDL_FC_pct	Free Cholesterol to Total Lipids in Medium VLDL percentage	%	NO	Relative lipoprotein lipid concentrations	Medium VLDL ratios	Percentage	23597	23897	M_VLDL_FC / (M_VLDL_CE + M_VLDL_FC + M_VLDL_PL + M_VLDL_TG) * 100	M_VLDL_FC / M_VLDL_L * 100
M_VLDL_PL_pct	Phospholipids to Total Lipids in Medium VLDL percentage	%	NO	Relative lipoprotein lipid concentrations	Medium VLDL ratios	Percentage	23594	23894	M_VLDL_PL / (M_VLDL_CE + M_VLDL_FC + M_VLDL_PL + M_VLDL_TG) * 100	M_VLDL_PL / M_VLDL_L * 100
M_VLDL_TG_pct	Triglycerides to Total Lipids in Medium VLDL percentage	%	NO	Relative lipoprotein lipid concentrations	Medium VLDL ratios	Percentage	23598	23898	M_VLDL_TG / (M_VLDL_CE + M_VLDL_FC + M_VLDL_PL + M_VLDL_TG) * 100	M_VLDL_TG / M_VLDL_L * 100
S_HDL_C_pct	Cholesterol to Total Lipids in Small HDL percentage	%	NO	Relative lipoprotein lipid concentrations	Small HDL ratios	Percentage	23645	23945	(S_HDL_CE + S_HDL_FC) / (S_HDL_CE + S_HDL_FC + S_HDL_PL + S_HDL_TG) * 100	S_HDL_C / S_HDL_L * 100
S_HDL_CE_pct	Cholesteryl Esters to Total Lipids in Small HDL percentage	%	NO	Relative lipoprotein lipid concentrations	Small HDL ratios	Percentage	23646	23946	S_HDL_CE / (S_HDL_CE + S_HDL_FC + S_HDL_PL + S_HDL_TG) * 100	S_HDL_CE / S_HDL_L * 100
S_HDL_FC_pct	Free Cholesterol to Total Lipids in Small HDL percentage	%	NO	Relative lipoprotein lipid concentrations	Small HDL ratios	Percentage	23647	23947	S_HDL_FC / (S_HDL_CE + S_HDL_FC + S_HDL_PL + S_HDL_TG) * 100	S_HDL_FC / S_HDL_L * 100
S_HDL_PL_pct	Phospholipids to Total Lipids in Small HDL percentage	%	NO	Relative lipoprotein lipid concentrations	Small HDL ratios	Percentage	23644	23944	S_HDL_PL / (S_HDL_CE + S_HDL_FC + S_HDL_PL + S_HDL_TG) * 100	S_HDL_PL / S_HDL_L * 100
S_HDL_TG_pct	Triglycerides to Total Lipids in Small HDL percentage	%	NO	Relative lipoprotein lipid concentrations	Small HDL ratios	Percentage	23648	23948	S_HDL_TG / (S_HDL_CE + S_HDL_FC + S_HDL_PL + S_HDL_TG) * 100	S_HDL_TG / S_HDL_L * 100
S_LDL_C_pct	Cholesterol to Total Lipids in Small LDL percentage	%	NO	Relative lipoprotein lipid concentrations	Small LDL ratios	Percentage	23625	23925	(S_LDL_CE + S_LDL_FC) / (S_LDL_CE + S_LDL_FC + S_LDL_PL + S_LDL_TG) * 100	S_LDL_C / S_LDL_L * 100
S_LDL_CE_pct	Cholesteryl Esters to Total Lipids in Small LDL percentage	%	NO	Relative lipoprotein lipid concentrations	Small LDL ratios	Percentage	23626	23926	S_LDL_CE / (S_LDL_CE + S_LDL_FC + S_LDL_PL + S_LDL_TG) * 100	S_LDL_CE / S_LDL_L * 100
S_LDL_FC_pct	Free Cholesterol to Total Lipids in Small LDL percentage	%	NO	Relative lipoprotein lipid concentrations	Small LDL ratios	Percentage	23627	23927	S_LDL_FC / (S_LDL_CE + S_LDL_FC + S_LDL_PL + S_LDL_TG) * 100	S_LDL_FC / S_LDL_L * 100
S_LDL_PL_pct	Phospholipids to Total Lipids in Small LDL percentage	%	NO	Relative lipoprotein lipid concentrations	Small LDL ratios	Percentage	23624	23924	S_LDL_PL / (S_LDL_CE + S_LDL_FC + S_LDL_PL + S_LDL_TG) * 100	S_LDL_PL / S_LDL_L * 100
S_LDL_TG_pct	Triglycerides to Total Lipids in Small LDL percentage	%	NO	Relative lipoprotein lipid concentrations	Small LDL ratios	Percentage	23628	23928	S_LDL_TG / (S_LDL_CE + S_LDL_FC + S_LDL_PL + S_LDL_TG) * 100	S_LDL_TG / S_LDL_L * 100
S_VLDL_C_pct	Cholesterol to Total Lipids in Small VLDL percentage	%	NO	Relative lipoprotein lipid concentrations	Small VLDL ratios	Percentage	23600	23900	(S_VLDL_CE + S_VLDL_FC) / (S_VLDL_CE + S_VLDL_FC + S_VLDL_PL + S_VLDL_TG) * 100	S_VLDL_C / S_VLDL_L * 100
S_VLDL_CE_pct	Cholesteryl Esters to Total Lipids in Small VLDL percentage	%	NO	Relative lipoprotein lipid concentrations	Small VLDL ratios	Percentage	23601	23901	S_VLDL_CE / (S_VLDL_CE + S_VLDL_FC + S_VLDL_PL + S_VLDL_TG) * 100	S_VLDL_CE / S_VLDL_L * 100
S_VLDL_FC_pct	Free Cholesterol to Total Lipids in Small VLDL percentage	%	NO	Relative lipoprotein lipid concentrations	Small VLDL ratios	Percentage	23602	23902	S_VLDL_FC / (S_VLDL_CE + S_VLDL_FC + S_VLDL_PL + S_VLDL_TG) * 100	S_VLDL_FC / S_VLDL_L * 100
S_VLDL_PL_pct	Phospholipids to Total Lipids in Small VLDL percentage	%	NO	Relative lipoprotein lipid concentrations	Small VLDL ratios	Percentage	23599	23899	S_VLDL_PL / (S_VLDL_CE + S_VLDL_FC + S_VLDL_PL + S_VLDL_TG) * 100	S_VLDL_PL / S_VLDL_L * 100
S_VLDL_TG_pct	Triglycerides to Total Lipids in Small VLDL percentage	%	NO	Relative lipoprotein lipid concentrations	Small VLDL ratios	Percentage	23603	23903	S_VLDL_TG / (S_VLDL_CE + S_VLDL_FC + S_VLDL_PL + S_VLDL_TG) * 100	S_VLDL_TG / S_VLDL_L * 100
XL_HDL_C_pct	Cholesterol to Total Lipids in Very Large HDL percentage	%	NO	Relative lipoprotein lipid concentrations	Very large HDL ratios	Percentage	23630	23930	(XL_HDL_CE + XL_HDL_FC) / (XL_HDL_CE + XL_HDL_FC + XL_HDL_PL + XL_HDL_TG) * 100	XL_HDL_C / XL_HDL_L * 100
XL_HDL_CE_pct	Cholesteryl Esters to Total Lipids in Very Large HDL percentage	%	NO	Relative lipoprotein lipid concentrations	Very large HDL ratios	Percentage	23631	23931	XL_HDL_CE / (XL_HDL_CE + XL_HDL_FC + XL_HDL_PL + XL_HDL_TG) * 100	XL_HDL_CE / XL_HDL_L * 100
XL_HDL_FC_pct	Free Cholesterol to Total Lipids in Very Large HDL percentage	%	NO	Relative lipoprotein lipid concentrations	Very large HDL ratios	Percentage	23632	23932	XL_HDL_FC / (XL_HDL_CE + XL_HDL_FC + XL_HDL_PL + XL_HDL_TG) * 100	XL_HDL_FC / XL_HDL_L * 100
XL_HDL_PL_pct	Phospholipids to Total Lipids in Very Large HDL percentage	%	NO	Relative lipoprotein lipid concentrations	Very large HDL ratios	Percentage	23629	23929	XL_HDL_PL / (XL_HDL_CE + XL_HDL_FC + XL_HDL_PL + XL_HDL_TG) * 100	XL_HDL_PL / XL_HDL_L * 100
XL_HDL_TG_pct	Triglycerides to Total Lipids in Very Large HDL percentage	%	NO	Relative lipoprotein lipid concentrations	Very large HDL ratios	Percentage	23633	23933	XL_HDL_TG / (XL_HDL_CE + XL_HDL_FC + XL_HDL_PL + XL_HDL_TG) * 100	XL_HDL_TG / XL_HDL_L * 100
XL_VLDL_C_pct	Cholesterol to Total Lipids in Very Large VLDL percentage	%	NO	Relative lipoprotein lipid concentrations	Very large VLDL ratios	Percentage	23585	23885	(XL_VLDL_CE + XL_VLDL_FC) / (XL_VLDL_CE + XL_VLDL_FC + XL_VLDL_PL + XL_VLDL_TG) * 100	XL_VLDL_C / XL_VLDL_L * 100
XL_VLDL_CE_pct	Cholesteryl Esters to Total Lipids in Very Large VLDL percentage	%	NO	Relative lipoprotein lipid concentrations	Very large VLDL ratios	Percentage	23586	23886	XL_VLDL_CE / (XL_VLDL_CE + XL_VLDL_FC + XL_VLDL_PL + XL_VLDL_TG) * 100	XL_VLDL_CE / XL_VLDL_L * 100
XL_VLDL_FC_pct	Free Cholesterol to Total Lipids in Very Large VLDL percentage	%	NO	Relative lipoprotein lipid concentrations	Very large VLDL ratios	Percentage	23587	23887	XL_VLDL_FC / (XL_VLDL_CE + XL_VLDL_FC + XL_VLDL_PL + XL_VLDL_TG) * 100	XL_VLDL_FC / XL_VLDL_L * 100
XL_VLDL_PL_pct	Phospholipids to Total Lipids in Very Large VLDL percentage	%	NO	Relative lipoprotein lipid concentrations	Very large VLDL ratios	Percentage	23584	23884	XL_VLDL_PL / (XL_VLDL_CE + XL_VLDL_FC + XL_VLDL_PL + XL_VLDL_TG) * 100	XL_VLDL_PL / XL_VLDL_L * 100
XL_VLDL_TG_pct	Triglycerides to Total Lipids in Very Large VLDL percentage	%	NO	Relative lipoprotein lipid concentrations	Very large VLDL ratios	Percentage	23588	23888	XL_VLDL_TG / (XL_VLDL_CE + XL_VLDL_FC + XL_VLDL_PL + XL_VLDL_TG) * 100	XL_VLDL_TG / XL_VLDL_L * 100
XS_VLDL_C_pct	Cholesterol to Total Lipids in Very Small VLDL percentage	%	NO	Relative lipoprotein lipid concentrations	Very small VLDL ratios	Percentage	23605	23905	(XS_VLDL_CE + XS_VLDL_FC) / (XS_VLDL_CE + XS_VLDL_FC + XS_VLDL_PL + XS_VLDL_TG) * 100	XS_VLDL_C / XS_VLDL_L * 100
XS_VLDL_CE_pct	Cholesteryl Esters to Total Lipids in Very Small VLDL percentage	%	NO	Relative lipoprotein lipid concentrations	Very small VLDL ratios	Percentage	23606	23906	XS_VLDL_CE / (XS_VLDL_CE + XS_VLDL_FC + XS_VLDL_PL + XS_VLDL_TG) * 100	XS_VLDL_CE / XS_VLDL_L * 100
XS_VLDL_FC_pct	Free Cholesterol to Total Lipids in Very Small VLDL percentage	%	NO	Relative lipoprotein lipid concentrations	Very small VLDL ratios	Percentage	23607	23907	XS_VLDL_FC / (XS_VLDL_CE + XS_VLDL_FC + XS_VLDL_PL + XS_VLDL_TG) * 100	XS_VLDL_FC / XS_VLDL_L * 100
XS_VLDL_PL_pct	Phospholipids to Total Lipids in Very Small VLDL percentage	%	NO	Relative lipoprotein lipid concentrations	Very small VLDL ratios	Percentage	23604	23904	XS_VLDL_PL / (XS_VLDL_CE + XS_VLDL_FC + XS_VLDL_PL + XS_VLDL_TG) * 100	XS_VLDL_PL / XS_VLDL_L * 100
XS_VLDL_TG_pct	Triglycerides to Total Lipids in Very Small VLDL percentage	%	NO	Relative lipoprotein lipid concentrations	Very small VLDL ratios	Percentage	23608	23908	XS_VLDL_TG / (XS_VLDL_CE + XS_VLDL_FC + XS_VLDL_PL + XS_VLDL_TG) * 100	XS_VLDL_TG / XS_VLDL_L * 100
XXL_VLDL_C_pct	Cholesterol to Total Lipids in Chylomicrons and Extremely Large VLDL percentage	%	NO	Relative lipoprotein lipid concentrations	Chylomicrons and extremely large VLDL ratios	Percentage	23580	23880	(XXL_VLDL_CE + XXL_VLDL_FC) / (XXL_VLDL_CE + XXL_VLDL_FC + XXL_VLDL_PL + XXL_VLDL_TG) * 100	XXL_VLDL_C / XXL_VLDL_L * 100
XXL_VLDL_CE_pct	Cholesteryl Esters to Total Lipids in Chylomicrons and Extremely Large VLDL percentage	%	NO	Relative lipoprotein lipid concentrations	Chylomicrons and extremely large VLDL ratios	Percentage	23581	23881	XXL_VLDL_CE / (XXL_VLDL_CE + XXL_VLDL_FC + XXL_VLDL_PL + XXL_VLDL_TG) * 100	XXL_VLDL_CE / XXL_VLDL_L * 100
XXL_VLDL_FC_pct	Free Cholesterol to Total Lipids in Chylomicrons and Extremely Large VLDL percentage	%	NO	Relative lipoprotein lipid concentrations	Chylomicrons and extremely large VLDL ratios	Percentage	23582	23882	XXL_VLDL_FC / (XXL_VLDL_CE + XXL_VLDL_FC + XXL_VLDL_PL + XXL_VLDL_TG) * 100	XXL_VLDL_FC / XXL_VLDL_L * 100
XXL_VLDL_PL_pct	Phospholipids to Total Lipids in Chylomicrons and Extremely Large VLDL percentage	%	NO	Relative lipoprotein lipid concentrations	Chylomicrons and extremely large VLDL ratios	Percentage	23579	23879	XXL_VLDL_PL / (XXL_VLDL_CE + XXL_VLDL_FC + XXL_VLDL_PL + XXL_VLDL_TG) * 100	XXL_VLDL_PL / XXL_VLDL_L * 100
XXL_VLDL_TG_pct	Triglycerides to Total Lipids in Chylomicrons and Extremely Large VLDL percentage	%	NO	Relative lipoprotein lipid concentrations	Chylomicrons and extremely large VLDL ratios	Percentage	23583	23883	XXL_VLDL_TG / (XXL_VLDL_CE + XXL_VLDL_FC + XXL_VLDL_PL + XXL_VLDL_TG) * 100	XXL_VLDL_TG / XXL_VLDL_L * 100
Total_BCAA	Total Concentration of Branched-Chain Amino Acids (Leucine + Isoleucine + Valine)	mmol/L	YES	Amino acids	Branched-chain amino acids	Composite	23464	23764	Leu + Ile + Val	Leu + Ile + Val
HDL_CE	Cholesteryl Esters in HDL	mmol/L	YES	Cholesteryl esters		Composite	23418	23718	XL_HDL_CE + L_HDL_CE + M_HDL_CE + S_HDL_CE	XL_HDL_CE + L_HDL_CE + M_HDL_CE + S_HDL_CE
LDL_CE	Cholesteryl Esters in LDL	mmol/L	YES	Cholesteryl esters		Composite	23417	23717	L_LDL_CE + M_LDL_CE + S_LDL_CE	L_LDL_CE + M_LDL_CE + S_LDL_CE
VLDL_CE	Cholesteryl Esters in VLDL	mmol/L	YES	Cholesteryl esters		Composite	23416	23716	XXL_VLDL_CE + XL_VLDL_CE + L_VLDL_CE + M_VLDL_CE + S_VLDL_CE + XS_VLDL_CE	XXL_VLDL_CE + XL_VLDL_CE + L_VLDL_CE + M_VLDL_CE + S_VLDL_CE + XS_VLDL_CE
PUFA	Polyunsaturated Fatty Acids	mmol/L	YES	Fatty acids		Composite	23446	23746	Omega_3 + Omega_6	Omega_3 + Omega_6
Total_FA	Total Fatty Acids	mmol/L	YES	Fatty acids		Composite	23442	23742	Omega_3 + Omega_6 + MUFA + SFA	PUFA + MUFA + SFA
HDL_FC	Free Cholesterol in HDL	mmol/L	YES	Free cholesterol		Composite	23422	23722	XL_HDL_FC + L_HDL_FC + M_HDL_FC + S_HDL_FC	XL_HDL_FC + L_HDL_FC + M_HDL_FC + S_HDL_FC
LDL_FC	Free Cholesterol in LDL	mmol/L	YES	Free cholesterol		Composite	23421	23721	L_LDL_FC + M_LDL_FC + S_LDL_FC	L_LDL_FC + M_LDL_FC + S_LDL_FC
VLDL_FC	Free Cholesterol in VLDL	mmol/L	YES	Free cholesterol		Composite	23420	23720	XXL_VLDL_FC + XL_VLDL_FC + L_VLDL_FC + M_VLDL_FC + S_VLDL_FC + XS_VLDL_FC	XXL_VLDL_FC + XL_VLDL_FC + L_VLDL_FC + M_VLDL_FC + S_VLDL_FC + XS_VLDL_FC
HDL_P	Concentration of HDL Particles	mmol/L	YES	Lipoprotein particle concentrations		Composite	23430	23730	XL_HDL_P + L_HDL_P + M_HDL_P + S_HDL_P	XL_HDL_P + L_HDL_P + M_HDL_P + S_HDL_P
LDL_P	Concentration of LDL Particles	mmol/L	YES	Lipoprotein particle concentrations		Composite	23429	23729	L_LDL_P + M_LDL_P + S_LDL_P	L_LDL_P + M_LDL_P + S_LDL_P
VLDL_P	Concentration of VLDL Particles	mmol/L	YES	Lipoprotein particle concentrations		Composite	23428	23728	XXL_VLDL_P + XL_VLDL_P + L_VLDL_P + M_VLDL_P + S_VLDL_P + XS_VLDL_P	XXL_VLDL_P + XL_VLDL_P + L_VLDL_P + M_VLDL_P + S_VLDL_P + XS_VLDL_P
HDL_PL	Phospholipids in HDL	mmol/L	YES	Phospholipids		Composite	23414	23714	XL_HDL_PL + L_HDL_PL + M_HDL_PL + S_HDL_PL	XL_HDL_PL + L_HDL_PL + M_HDL_PL + S_HDL_PL
LDL_PL	Phospholipids in LDL	mmol/L	YES	Phospholipids		Composite	23413	23713	L_LDL_PL + M_LDL_PL + S_LDL_PL	L_LDL_PL + M_LDL_PL + S_LDL_PL
VLDL_PL	Phospholipids in VLDL	mmol/L	YES	Phospholipids		Composite	23412	23712	XXL_VLDL_PL + XL_VLDL_PL + L_VLDL_PL + M_VLDL_PL + S_VLDL_PL + XS_VLDL_PL	XXL_VLDL_PL + XL_VLDL_PL + L_VLDL_PL + M_VLDL_PL + S_VLDL_PL + XS_VLDL_PL
HDL_TG	Triglycerides in HDL	mmol/L	YES	Triglycerides		Composite	23410	23710	XL_HDL_TG + L_HDL_TG + M_HDL_TG + S_HDL_TG	XL_HDL_TG + L_HDL_TG + M_HDL_TG + S_HDL_TG
LDL_TG	Triglycerides in LDL	mmol/L	YES	Triglycerides		Composite	23409	23709	L_LDL_TG + M_LDL_TG + S_LDL_TG	L_LDL_TG + M_LDL_TG + S_LDL_TG
VLDL_TG	Triglycerides in VLDL	mmol/L	YES	Triglycerides		Composite	23408	23708	XXL_VLDL_TG + XL_VLDL_TG + L_VLDL_TG + M_VLDL_TG + S_VLDL_TG + XS_VLDL_TG	XXL_VLDL_TG + XL_VLDL_TG + L_VLDL_TG + M_VLDL_TG + S_VLDL_TG + XS_VLDL_TG
Ala	Alanine	mmol/L	YES	Amino acids		Non-derived	23460	23760
Gln	Glutamine	mmol/L	YES	Amino acids		Non-derived	23461	23761
Gly	Glycine	mmol/L	YES	Amino acids		Non-derived	23462	23762
His	Histidine	mmol/L	YES	Amino acids		Non-derived	23463	23763
Ile	Isoleucine	mmol/L	YES	Amino acids	Branched-chain amino acids	Non-derived	23465	23765
Leu	Leucine	mmol/L	YES	Amino acids	Branched-chain amino acids	Non-derived	23466	23766
Phe	Phenylalanine	mmol/L	YES	Amino acids	Aromatic amino acids	Non-derived	23468	23768
Tyr	Tyrosine	mmol/L	YES	Amino acids	Aromatic amino acids	Non-derived	23469	23769
Val	Valine	mmol/L	YES	Amino acids	Branched-chain amino acids	Non-derived	23467	23767
ApoA1	Apolipoprotein A1	g/l	YES	Apolipoproteins		Non-derived	23440	23740
ApoB	Apolipoprotein B	g/l	YES	Apolipoproteins		Non-derived	23439	23739
DHA	Docosahexaenoic Acid	mmol/L	YES	Fatty acids		Non-derived	23450	23750
LA	Linoleic Acid	mmol/L	YES	Fatty acids		Non-derived	23449	23749
MUFA	Monounsaturated Fatty Acids	mmol/L	YES	Fatty acids		Non-derived	23447	23747
Omega_3	Omega-3 Fatty Acids	mmol/L	YES	Fatty acids		Non-derived	23444	23744
Omega_6	Omega-6 Fatty Acids	mmol/L	YES	Fatty acids		Non-derived	23445	23745
SFA	Saturated Fatty Acids	mmol/L	YES	Fatty acids		Non-derived	23448	23748
Unsaturation	Degree of Unsaturation	degree	YES	Fatty acids		Non-derived	23443	23743
Albumin	Albumin	g/l	YES	Fluid balance		Non-derived	23479	23779
Creatinine	Creatinine	mmol/L	YES	Fluid balance		Non-derived	23478	23778
Citrate	Citrate	mmol/L	YES	Glycolysis related metabolites		Non-derived	23473	23773
Glucose	Glucose	mmol/L	YES	Glycolysis related metabolites		Non-derived	23470	23770
Lactate	Lactate	mmol/L	YES	Glycolysis related metabolites		Non-derived	23471	23771
Pyruvate	Pyruvate	mmol/L	YES	Glycolysis related metabolites		Non-derived	23472	23772
GlycA	Glycoprotein Acetyls	mmol/L	YES	Inflammation		Non-derived	23480	23780
Acetate	Acetate	mmol/L	YES	Ketone bodies		Non-derived	23475	23775
Acetoacetate	Acetoacetate	mmol/L	YES	Ketone bodies		Non-derived	23476	23776
Acetone	Acetone	mmol/L	YES	Ketone bodies		Non-derived	23477	23777
bOHbutyrate	3-Hydroxybutyrate	mmol/L	YES	Ketone bodies		Non-derived	23474	23774
HDL_size	Average Diameter for HDL Particles	nm	YES	Lipoprotein particle sizes		Non-derived	23433	23733
LDL_size	Average Diameter for LDL Particles	nm	YES	Lipoprotein particle sizes		Non-derived	23432	23732
VLDL_size	Average Diameter for VLDL Particles	nm	YES	Lipoprotein particle sizes		Non-derived	23431	23731
IDL_CE	Cholesteryl Esters in IDL	mmol/L	YES	Lipoprotein subclasses	IDL (average diameter 28.6 nm)	Non-derived	23527	23827
IDL_FC	Free Cholesterol in IDL	mmol/L	YES	Lipoprotein subclasses	IDL (average diameter 28.6 nm)	Non-derived	23528	23828
IDL_P	Concentration of IDL Particles	mmol/L	YES	Lipoprotein subclasses	IDL (average diameter 28.6 nm)	Non-derived	23523	23823
IDL_PL	Phospholipids in IDL	mmol/L	YES	Lipoprotein subclasses	IDL (average diameter 28.6 nm)	Non-derived	23525	23825
IDL_TG	Triglycerides in IDL	mmol/L	YES	Lipoprotein subclasses	IDL (average diameter 28.6 nm)	Non-derived	23529	23829
L_HDL_CE	Cholesteryl Esters in Large HDL	mmol/L	YES	Lipoprotein subclasses	Large HDL (average diameter 12.1 nm)	Non-derived	23562	23862
L_HDL_FC	Free Cholesterol in Large HDL	mmol/L	YES	Lipoprotein subclasses	Large HDL (average diameter 12.1 nm)	Non-derived	23563	23863
L_HDL_P	Concentration of Large HDL Particles	mmol/L	YES	Lipoprotein subclasses	Large HDL (average diameter 12.1 nm)	Non-derived	23558	23858
L_HDL_PL	Phospholipids in Large HDL	mmol/L	YES	Lipoprotein subclasses	Large HDL (average diameter 12.1 nm)	Non-derived	23560	23860
L_HDL_TG	Triglycerides in Large HDL	mmol/L	YES	Lipoprotein subclasses	Large HDL (average diameter 12.1 nm)	Non-derived	23564	23864
L_LDL_CE	Cholesteryl Esters in Large LDL	mmol/L	YES	Lipoprotein subclasses	Large LDL (average diameter 25.5 nm)	Non-derived	23534	23834
L_LDL_FC	Free Cholesterol in Large LDL	mmol/L	YES	Lipoprotein subclasses	Large LDL (average diameter 25.5 nm)	Non-derived	23535	23835
L_LDL_P	Concentration of Large LDL Particles	mmol/L	YES	Lipoprotein subclasses	Large LDL (average diameter 25.5 nm)	Non-derived	23530	23830
L_LDL_PL	Phospholipids in Large LDL	mmol/L	YES	Lipoprotein subclasses	Large LDL (average diameter 25.5 nm)	Non-derived	23532	23832
L_LDL_TG	Triglycerides in Large LDL	mmol/L	YES	Lipoprotein subclasses	Large LDL (average diameter 25.5 nm)	Non-derived	23536	23836
L_VLDL_CE	Cholesteryl Esters in Large VLDL	mmol/L	YES	Lipoprotein subclasses	Large VLDL (average diameter 53.6 nm)	Non-derived	23499	23799
L_VLDL_FC	Free Cholesterol in Large VLDL	mmol/L	YES	Lipoprotein subclasses	Large VLDL (average diameter 53.6 nm)	Non-derived	23500	23800
L_VLDL_P	Concentration of Large VLDL Particles	mmol/L	YES	Lipoprotein subclasses	Large VLDL (average diameter 53.6 nm)	Non-derived	23495	23795
L_VLDL_PL	Phospholipids in Large VLDL	mmol/L	YES	Lipoprotein subclasses	Large VLDL (average diameter 53.6 nm)	Non-derived	23497	23797
L_VLDL_TG	Triglycerides in Large VLDL	mmol/L	YES	Lipoprotein subclasses	Large VLDL (average diameter 53.6 nm)	Non-derived	23501	23801
M_HDL_CE	Cholesteryl Esters in Medium HDL	mmol/L	YES	Lipoprotein subclasses	Medium HDL (average diameter 10.9 nm)	Non-derived	23569	23869
M_HDL_FC	Free Cholesterol in Medium HDL	mmol/L	YES	Lipoprotein subclasses	Medium HDL (average diameter 10.9 nm)	Non-derived	23570	23870
M_HDL_P	Concentration of Medium HDL Particles	mmol/L	YES	Lipoprotein subclasses	Medium HDL (average diameter 10.9 nm)	Non-derived	23565	23865
M_HDL_PL	Phospholipids in Medium HDL	mmol/L	YES	Lipoprotein subclasses	Medium HDL (average diameter 10.9 nm)	Non-derived	23567	23867
M_HDL_TG	Triglycerides in Medium HDL	mmol/L	YES	Lipoprotein subclasses	Medium HDL (average diameter 10.9 nm)	Non-derived	23571	23871
M_LDL_CE	Cholesteryl Esters in Medium LDL	mmol/L	YES	Lipoprotein subclasses	Medium LDL (average diameter 23 nm)	Non-derived	23541	23841
M_LDL_FC	Free Cholesterol in Medium LDL	mmol/L	YES	Lipoprotein subclasses	Medium LDL (average diameter 23 nm)	Non-derived	23542	23842
M_LDL_P	Concentration of Medium LDL Particles	mmol/L	YES	Lipoprotein subclasses	Medium LDL (average diameter 23 nm)	Non-derived	23537	23837
M_LDL_PL	Phospholipids in Medium LDL	mmol/L	YES	Lipoprotein subclasses	Medium LDL (average diameter 23 nm)	Non-derived	23539	23839
M_LDL_TG	Triglycerides in Medium LDL	mmol/L	YES	Lipoprotein subclasses	Medium LDL (average diameter 23 nm)	Non-derived	23543	23843
M_VLDL_CE	Cholesteryl Esters in Medium VLDL	mmol/L	YES	Lipoprotein subclasses	Medium VLDL (average diameter 44.5 nm)	Non-derived	23506	23806
M_VLDL_FC	Free Cholesterol in Medium VLDL	mmol/L	YES	Lipoprotein subclasses	Medium VLDL (average diameter 44.5 nm)	Non-derived	23507	23807
M_VLDL_P	Concentration of Medium VLDL Particles	mmol/L	YES	Lipoprotein subclasses	Medium VLDL (average diameter 44.5 nm)	Non-derived	23502	23802
M_VLDL_PL	Phospholipids in Medium VLDL	mmol/L	YES	Lipoprotein subclasses	Medium VLDL (average diameter 44.5 nm)	Non-derived	23504	23804
M_VLDL_TG	Triglycerides in Medium VLDL	mmol/L	YES	Lipoprotein subclasses	Medium VLDL (average diameter 44.5 nm)	Non-derived	23508	23808
S_HDL_CE	Cholesteryl Esters in Small HDL	mmol/L	YES	Lipoprotein subclasses	Small HDL (average diameter 8.7 nm)	Non-derived	23576	23876
S_HDL_FC	Free Cholesterol in Small HDL	mmol/L	YES	Lipoprotein subclasses	Small HDL (average diameter 8.7 nm)	Non-derived	23577	23877
S_HDL_P	Concentration of Small HDL Particles	mmol/L	YES	Lipoprotein subclasses	Small HDL (average diameter 8.7 nm)	Non-derived	23572	23872
S_HDL_PL	Phospholipids in Small HDL	mmol/L	YES	Lipoprotein subclasses	Small HDL (average diameter 8.7 nm)	Non-derived	23574	23874
S_HDL_TG	Triglycerides in Small HDL	mmol/L	YES	Lipoprotein subclasses	Small HDL (average diameter 8.7 nm)	Non-derived	23578	23878
S_LDL_CE	Cholesteryl Esters in Small LDL	mmol/L	YES	Lipoprotein subclasses	Small LDL (average diameter 18.7 nm)	Non-derived	23548	23848
S_LDL_FC	Free Cholesterol in Small LDL	mmol/L	YES	Lipoprotein subclasses	Small LDL (average diameter 18.7 nm)	Non-derived	23549	23849
S_LDL_P	Concentration of Small LDL Particles	mmol/L	YES	Lipoprotein subclasses	Small LDL (average diameter 18.7 nm)	Non-derived	23544	23844
S_LDL_PL	Phospholipids in Small LDL	mmol/L	YES	Lipoprotein subclasses	Small LDL (average diameter 18.7 nm)	Non-derived	23546	23846
S_LDL_TG	Triglycerides in Small LDL	mmol/L	YES	Lipoprotein subclasses	Small LDL (average diameter 18.7 nm)	Non-derived	23550	23850
S_VLDL_CE	Cholesteryl Esters in Small VLDL	mmol/L	YES	Lipoprotein subclasses	Small VLDL (average diameter 36.8 nm)	Non-derived	23513	23813
S_VLDL_FC	Free Cholesterol in Small VLDL	mmol/L	YES	Lipoprotein subclasses	Small VLDL (average diameter 36.8 nm)	Non-derived	23514	23814
S_VLDL_P	Concentration of Small VLDL Particles	mmol/L	YES	Lipoprotein subclasses	Small VLDL (average diameter 36.8 nm)	Non-derived	23509	23809
S_VLDL_PL	Phospholipids in Small VLDL	mmol/L	YES	Lipoprotein subclasses	Small VLDL (average diameter 36.8 nm)	Non-derived	23511	23811
S_VLDL_TG	Triglycerides in Small VLDL	mmol/L	YES	Lipoprotein subclasses	Small VLDL (average diameter 36.8 nm)	Non-derived	23515	23815
XL_HDL_CE	Cholesteryl Esters in Very Large HDL	mmol/L	YES	Lipoprotein subclasses	Very large HDL (average diameter 14.3 nm)	Non-derived	23555	23855
XL_HDL_FC	Free Cholesterol in Very Large HDL	mmol/L	YES	Lipoprotein subclasses	Very large HDL (average diameter 14.3 nm)	Non-derived	23556	23856
XL_HDL_P	Concentration of Very Large HDL Particles	mmol/L	YES	Lipoprotein subclasses	Very large HDL (average diameter 14.3 nm)	Non-derived	23551	23851
XL_HDL_PL	Phospholipids in Very Large HDL	mmol/L	YES	Lipoprotein subclasses	Very large HDL (average diameter 14.3 nm)	Non-derived	23553	23853
XL_HDL_TG	Triglycerides in Very Large HDL	mmol/L	YES	Lipoprotein subclasses	Very large HDL (average diameter 14.3 nm)	Non-derived	23557	23857
XL_VLDL_CE	Cholesteryl Esters in Very Large VLDL	mmol/L	YES	Lipoprotein subclasses	Very large VLDL (average diameter 64 nm)	Non-derived	23492	23792
XL_VLDL_FC	Free Cholesterol in Very Large VLDL	mmol/L	YES	Lipoprotein subclasses	Very large VLDL (average diameter 64 nm)	Non-derived	23493	23793
XL_VLDL_P	Concentration of Very Large VLDL Particles	mmol/L	YES	Lipoprotein subclasses	Very large VLDL (average diameter 64 nm)	Non-derived	23488	23788
XL_VLDL_PL	Phospholipids in Very Large VLDL	mmol/L	YES	Lipoprotein subclasses	Very large VLDL (average diameter 64 nm)	Non-derived	23490	23790
XL_VLDL_TG	Triglycerides in Very Large VLDL	mmol/L	YES	Lipoprotein subclasses	Very large VLDL (average diameter 64 nm)	Non-derived	23494	23794
XS_VLDL_CE	Cholesteryl Esters in Very Small VLDL	mmol/L	YES	Lipoprotein subclasses	Very small VLDL (average diameter 31.3 nm)	Non-derived	23520	23820
XS_VLDL_FC	Free Cholesterol in Very Small VLDL	mmol/L	YES	Lipoprotein subclasses	Very small VLDL (average diameter 31.3 nm)	Non-derived	23521	23821
XS_VLDL_P	Concentration of Very Small VLDL Particles	mmol/L	YES	Lipoprotein subclasses	Very small VLDL (average diameter 31.3 nm)	Non-derived	23516	23816
XS_VLDL_PL	Phospholipids in Very Small VLDL	mmol/L	YES	Lipoprotein subclasses	Very small VLDL (average diameter 31.3 nm)	Non-derived	23518	23818
XS_VLDL_TG	Triglycerides in Very Small VLDL	mmol/L	YES	Lipoprotein subclasses	Very small VLDL (average diameter 31.3 nm)	Non-derived	23522	23822
XXL_VLDL_CE	Cholesteryl Esters in Chylomicrons and Extremely Large VLDL	mmol/L	YES	Lipoprotein subclasses	Chylomicrons and extremely large VLDL (particle diameters from 75 nm upwards)	Non-derived	23485	23785
XXL_VLDL_FC	Free Cholesterol in Chylomicrons and Extremely Large VLDL	mmol/L	YES	Lipoprotein subclasses	Chylomicrons and extremely large VLDL (particle diameters from 75 nm upwards)	Non-derived	23486	23786
XXL_VLDL_P	Concentration of Chylomicrons and Extremely Large VLDL Particles	mmol/L	YES	Lipoprotein subclasses	Chylomicrons and extremely large VLDL (particle diameters from 75 nm upwards)	Non-derived	23481	23781
XXL_VLDL_PL	Phospholipids in Chylomicrons and Extremely Large VLDL	mmol/L	YES	Lipoprotein subclasses	Chylomicrons and extremely large VLDL (particle diameters from 75 nm upwards)	Non-derived	23483	23783
XXL_VLDL_TG	Triglycerides in Chylomicrons and Extremely Large VLDL	mmol/L	YES	Lipoprotein subclasses	Chylomicrons and extremely large VLDL (particle diameters from 75 nm upwards)	Non-derived	23487	23787
Cholines	Total Cholines	mmol/L	YES	Other lipids		Non-derived	23436	23736
Phosphatidylc	Phosphatidylcholines	mmol/L	YES	Other lipids		Non-derived	23437	23737
Phosphoglyc	Phosphoglycerides	mmol/L	YES	Other lipids		Non-derived	23434	23734
Sphingomyelins	Sphingomyelins	mmol/L	YES	Other lipids		Non-derived	23438	23738
DHA_pct	Docosahexaenoic Acid to Total Fatty Acids percentage	%	YES	Fatty acids	Fatty acid ratios	Percentage	23457	23757	DHA / (Omega_3 + Omega_6 + MUFA + SFA) * 100	DHA / Total_FA * 100
LA_pct	Linoleic Acid to Total Fatty Acids percentage	%	YES	Fatty acids	Fatty acid ratios	Percentage	23456	23756	LA / (Omega_3 + Omega_6 + MUFA + SFA) * 100	LA / Total_FA * 100
MUFA_pct	Monounsaturated Fatty Acids to Total Fatty Acids percentage	%	YES	Fatty acids	Fatty acid ratios	Percentage	23454	23754	MUFA / (Omega_3 + Omega_6 + MUFA + SFA) * 100	MUFA / Total_FA * 100
Omega_3_pct	Omega-3 Fatty Acids to Total Fatty Acids percentage	%	YES	Fatty acids	Fatty acid ratios	Percentage	23451	23751	Omega_3 / (Omega_3 + Omega_6 + MUFA + SFA) * 100	Omega_3 / Total_FA * 100
Omega_6_pct	Omega-6 Fatty Acids to Total Fatty Acids percentage	%	YES	Fatty acids	Fatty acid ratios	Percentage	23452	23752	Omega_6 / (Omega_3 + Omega_6 + MUFA + SFA) * 100	Omega_6 / Total_FA * 100
PUFA_pct	Polyunsaturated Fatty Acids to Total Fatty Acids percentage	%	YES	Fatty acids	Fatty acid ratios	Percentage	23453	23753	(Omega_3 + Omega_6) / (Omega_3 + Omega_6 + MUFA + SFA) * 100	PUFA / Total_FA * 100
SFA_pct	Saturated Fatty Acids to Total Fatty Acids percentage	%	YES	Fatty acids	Fatty acid ratios	Percentage	23455	23755	SFA / (Omega_3 + Omega_6 + MUFA + SFA) * 100	SFA / Total_FA * 100
ApoB_by_ApoA1	Apolipoprotein B to Apolipoprotein A1 ratio	ratio	YES	Apolipoproteins		Ratio	23441	23741	ApoB / ApoA1	ApoB / ApoA1
Omega_6_by_Omega_3	Omega-6 Fatty Acids to Omega-3 Fatty Acids ratio	ratio	YES	Fatty acids	Fatty acid ratios	Ratio	23459	23759	Omega_6 / Omega_3	Omega_6 / Omega_3
PUFA_by_MUFA	Polyunsaturated Fatty Acids to Monounsaturated Fatty Acids ratio	ratio	YES	Fatty acids	Fatty acid ratios	Ratio	23458	23758	(Omega_3 + Omega_6) / MUFA	PUFA / MUFA
TG_by_PG	Triglycerides to Phosphoglycerides ratio	ratio	YES	Other lipids		Ratio	23435	23735	(XXL_VLDL_TG + XL_VLDL_TG + L_VLDL_TG + M_VLDL_TG + S_VLDL_TG + XS_VLDL_TG + IDL_TG + L_LDL_TG + M_LDL_TG + S_LDL_TG + XL_HDL_TG + L_HDL_TG + M_HDL_TG + S_HDL_TG) / Phosphoglyc	Total_TG / Phosphoglyc

## Sheet: Data S2
Supplementary Data 2. Biomarker distributions and signficance testing between ME/CFS and HC cohorts relating to STAR methods
Mann Whitney U tests were performed to identify signifcant differences. P-values were adjusted with Benjamini-Hochberg method
Biomarker	p.value	p.adj	ME/CFS median	HC median	ME/CFS iqr	HC iqr	ME/CFS mean	HC mean	ME/CFS sd	HC sd	log2fc
GlycA	1.37835e-20	1.86077e-18	0.816137	0.779453	0.146988	0.140957	0.823106	0.786987	0.111312	0.107764	0.0663482
Omega_6_by_Omega_3	6.91237e-14	4.66585e-12	8.68775	9.54712	4.45207	4.41224	9.63687	10.3655	5.04516	13.2566	-0.136082
Omega_3	2.38631e-12	1.07384e-10	0.527125	0.478339	0.304009	0.257058	0.568044	0.510774	0.242864	0.211101	0.140112
Omega_3_pct	1.1097e-11	3.74524e-10	4.29707	4.01293	2.09062	1.71708	4.62243	4.22629	1.76289	1.4731	0.0986994
XS_VLDL_TG	4.87761e-09	1.31695e-07	0.0681749	0.0641968	0.0283773	0.025336	0.0715959	0.0672027	0.0223551	0.0206087	0.0867388
Creatinine	1.55597e-07	3.50094e-06	0.0627901	0.0652249	0.014231	0.0164097	0.0641535	0.0662238	0.0113461	0.0119827	-0.0548853
S_VLDL_TG	3.28399e-07	5.80509e-06	0.157096	0.145326	0.0841697	0.0798202	0.164164	0.153688	0.0621288	0.0595073	0.112358
S_HDL_TG	3.44006e-07	5.80509e-06	0.0515593	0.0487914	0.0242468	0.0220126	0.0537881	0.0506754	0.0181189	0.0171131	0.0796063
IDL_TG	4.04514e-07	6.06772e-06	0.0985106	0.0941764	0.0347949	0.0308695	0.102861	0.0981604	0.0274668	0.0252078	0.0649142
S_LDL_TG	2.10916e-06	2.84737e-05	0.014597	0.0137727	0.00682495	0.00639564	0.0158305	0.0150206	0.0056627	0.00546297	0.0838629
MUFA_pct	2.55046e-06	3.1301e-05	23.4522	23.038	3.52667	3.3089	23.7138	23.3137	2.59323	2.49875	0.0257068
DHA	3.48855e-06	3.92462e-05	0.233063	0.222657	0.107969	0.093451	0.249486	0.233972	0.0936848	0.0796749	0.065896
TG_by_PG	4.20421e-06	4.29893e-05	0.54484	0.503216	0.322685	0.312013	0.578107	0.545085	0.223217	0.219164	0.114654
M_LDL_TG	4.45815e-06	4.29893e-05	0.0315719	0.0300624	0.0124237	0.0113965	0.0336491	0.0321067	0.0104311	0.00989253	0.0706832
LDL_TG	5.9264e-06	5.33376e-05	0.142142	0.135487	0.0520937	0.0466779	0.149142	0.142874	0.0418983	0.0394043	0.0691739
L_LDL_TG	9.0068e-06	7.59949e-05	0.0958056	0.0915078	0.0335225	0.0298296	0.0997137	0.0957744	0.0263917	0.0246313	0.0662155
HDL_CE	1.17088e-05	9.29819e-05	0.983102	1.03348	0.341371	0.347998	1.02652	1.06348	0.246349	0.253329	-0.0720949
HDL_TG	1.41271e-05	0.000105954	0.141041	0.133821	0.0670239	0.0562465	0.14781	0.139922	0.0508731	0.0451539	0.0758093
XXL_VLDL_PL	1.86982e-05	0.000132855	0.0271276	0.0230043	0.0396329	0.0376525	0.0354683	0.0317332	0.0310533	0.030788	0.237857
MUFA	1.97232e-05	0.000133132	2.8393	2.6962	1.03346	0.947985	2.9316	2.82989	0.801193	0.779762	0.0746109
LA_pct	2.18449e-05	0.000140432	29.3073	29.8862	4.84704	3.91403	29.2349	29.7026	3.66428	3.0319	-0.0282209
M_HDL_TG	2.55757e-05	0.000156895	0.0527012	0.0500597	0.0266083	0.0227666	0.0552867	0.052253	0.0203665	0.0181377	0.0741847
Omega_6_pct	2.67302e-05	0.000156895	38.3125	38.958	4.93744	4.15327	37.9681	38.472	3.74832	3.31604	-0.0241034
XXL_VLDL_FC	3.78635e-05	0.000212982	0.0206375	0.0177731	0.0240431	0.0234712	0.0248193	0.0225791	0.0188448	0.0186091	0.215571
SFA_pct	4.27302e-05	0.000230743	33.5767	33.8619	2.75116	2.21042	33.6957	33.988	2.16171	1.79518	-0.0122046
XXL_VLDL_P	4.54417e-05	0.000235947	1.33247e-06	1.0798e-06	1.87065e-06	1.79032e-06	1.67944e-06	1.50763e-06	1.48605e-06	1.46439e-06	0.30333
S_VLDL_P	8.71112e-05	0.000435556	3.99403e-05	3.78197e-05	1.75952e-05	1.75735e-05	4.08281e-05	3.92038e-05	1.31146e-05	1.2858e-05	0.0787087
VLDL_TG	9.25826e-05	0.00044638	0.848029	0.773682	0.642287	0.624743	0.938163	0.880352	0.48573	0.472036	0.132373
M_HDL_CE	9.69732e-05	0.000451427	0.399518	0.412639	0.124842	0.130848	0.407621	0.419411	0.0953958	0.0959111	-0.0466192
HDL_P	0.000116503	0.000524262	0.0151132	0.0153558	0.00290143	0.00296171	0.0152065	0.0154778	0.00228912	0.00225041	-0.0229758
XL_VLDL_P	0.000176506	0.000768656	3.21709e-06	2.85343e-06	3.00589e-06	3.01397e-06	3.56418e-06	3.30795e-06	2.2655e-06	2.23449e-06	0.173058
XXL_VLDL_TG	0.000188316	0.000794457	0.0967517	0.0810104	0.159191	0.148534	0.134583	0.122061	0.130087	0.128986	0.256179
L_HDL_CE	0.000202321	0.000827677	0.203345	0.221676	0.171249	0.183115	0.231291	0.248863	0.126971	0.134763	-0.124523
L_LDL_FC	0.000266705	0.00101204	0.297902	0.305828	0.0998019	0.0899039	0.301718	0.310438	0.0764693	0.0693469	-0.0378833
XL_VLDL_PL	0.000267582	0.00101204	0.0364316	0.0317839	0.0347015	0.0348099	0.0395135	0.0367476	0.0257367	0.0256144	0.196893
XL_VLDL_TG	0.000269878	0.00101204	0.0948778	0.0848745	0.104119	0.102076	0.113144	0.104124	0.0813429	0.0788826	0.160739
L_VLDL_PL	0.000282321	0.00103009	0.0644411	0.0579145	0.0544523	0.0547215	0.0685189	0.0641048	0.039355	0.0392275	0.154058
Albumin	0.000360021	0.00127902	39.3629	39.7724	3.67727	3.68688	39.3979	39.6944	2.96901	2.91055	-0.014931
XL_VLDL_FC	0.000373925	0.00129436	0.0228757	0.0201983	0.0191668	0.0195399	0.0242271	0.0227455	0.0142263	0.0142095	0.179582
XL_HDL_TG	0.000388195	0.00131016	0.00700908	0.00667817	0.00367982	0.00316028	0.00740378	0.00706048	0.00280612	0.00257834	0.069774
L_VLDL_P	0.000490037	0.00161354	9.88652e-06	8.96246e-06	7.589e-06	7.60751e-06	1.05544e-05	9.96751e-06	5.55631e-06	5.50389e-06	0.141568
S_HDL_CE	0.000508454	0.00163432	0.326544	0.332335	0.0547069	0.0551626	0.328682	0.333477	0.0437269	0.0428847	-0.0253606
IDL_CE	0.000522189	0.00163943	0.62278	0.640318	0.21564	0.186079	0.632011	0.649383	0.1579	0.142242	-0.0400644
LDL_FC	0.000537522	0.00164921	0.46701	0.479852	0.157079	0.142475	0.473639	0.4867	0.119611	0.109179	-0.0391378
L_VLDL_FC	0.000623583	0.00187075	0.046008	0.0415738	0.0335188	0.0350655	0.0478927	0.0453215	0.0248258	0.0249071	0.146211
VLDL_PL	0.000931899	0.00273492	0.470181	0.446849	0.240247	0.244761	0.486841	0.469153	0.181104	0.178887	0.073429
XL_HDL_CE	0.00105534	0.0030313	0.0542085	0.0561687	0.032139	0.034299	0.0591509	0.0626021	0.0266961	0.0282286	-0.0512473
Glucose	0.00117702	0.00331037	3.56589	3.49634	0.823697	0.807905	3.69687	3.52062	1.2728	0.796491	0.0284166
XS_VLDL_PL	0.00120704	0.00332366	0.107467	0.103044	0.0365448	0.0322686	0.1085	0.105676	0.0277641	0.0253649	0.0606339
ApoA1	0.00123099	0.00332366	1.44108	1.46109	0.307406	0.312836	1.45734	1.48028	0.235056	0.234189	-0.0198942
S_LDL_FC	0.00126111	0.00333825	0.049798	0.0513217	0.0161483	0.0149844	0.050362	0.0517275	0.0126191	0.0115503	-0.0434807
HDL_FC	0.00164595	0.00427313	0.284992	0.292826	0.0890049	0.0956334	0.295132	0.302646	0.0701658	0.0725478	-0.0391186
PUFA_by_MUFA	0.00170345	0.00433898	1.84351	1.87731	0.481361	0.441262	1.83289	1.86537	0.350265	0.326403	-0.0262156
Total_FA	0.00184559	0.00461398	12.0466	11.7255	3.1226	2.86213	12.2182	11.9834	2.36559	2.26184	0.0389744
M_HDL_P	0.00194997	0.00478628	0.00380561	0.00388919	0.00116879	0.00119988	0.00387019	0.00395301	0.000903659	0.000896594	-0.0313406
M_VLDL_TG	0.00214142	0.00511489	0.267707	0.253265	0.157914	0.157549	0.283293	0.272064	0.116941	0.114721	0.0800043
L_HDL_P	0.00215962	0.00511489	0.00126524	0.00135198	0.000951253	0.00106221	0.00142401	0.00151167	0.000745958	0.000791916	-0.0956681
Acetone	0.00224028	0.00516806	0.0126175	0.0128454	0.004166	0.00438084	0.0135722	0.0142033	0.0041252	0.00578364	-0.0258275
VLDL_P	0.00225863	0.00516806	0.000145551	0.000140407	6.17309e-05	5.93122e-05	0.000149318	0.000145133	4.50462e-05	4.36513e-05	0.0519138
IDL_FC	0.00264599	0.00595347	0.222482	0.225917	0.0772494	0.0660409	0.223948	0.229331	0.0564974	0.0503058	-0.0221008
M_HDL_FC	0.00276707	0.00612385	0.085531	0.087909	0.0314617	0.0323452	0.0878496	0.0899668	0.024088	0.0240537	-0.0395634
M_LDL_FC	0.00336447	0.00732587	0.118995	0.122846	0.0414284	0.0390558	0.121559	0.124561	0.0319145	0.0297544	-0.0459485
PUFA	0.00356295	0.00748992	5.10361	5.02309	1.11326	0.981682	5.14809	5.06741	0.804754	0.751279	0.022943
L_HDL_FC	0.00362093	0.00748992	0.0608901	0.0645835	0.0470706	0.0510065	0.0683575	0.0724574	0.0363791	0.0387554	-0.0849571
XXL_VLDL_CE	0.0036466	0.00748992	0.0270588	0.0237173	0.031585	0.0305465	0.0310401	0.0290035	0.023261	0.0229785	0.190156
DHA_pct	0.00367922	0.00748992	1.96623	1.90789	0.870977	0.759377	2.07569	1.98092	0.775394	0.644071	0.0434511
Unsaturation	0.00371722	0.00748992	1.3685	1.35959	0.112466	0.0928792	1.36828	1.35887	0.0868447	0.074694	0.00942073
Leu	0.00390173	0.00774608	0.0957374	0.0985873	0.0366822	0.0327806	0.101058	0.102732	0.030041	0.0277258	-0.0423187
Ala	0.00407337	0.00796965	0.289233	0.283048	0.0787999	0.0789764	0.293578	0.287537	0.0583874	0.0585253	0.0311865
L_VLDL_CE	0.00457524	0.00882368	0.0525568	0.0494259	0.0318519	0.0331128	0.0535338	0.051437	0.0237902	0.0236309	0.0886118
L_VLDL_TG	0.00609805	0.0115949	0.155148	0.143069	0.123702	0.122567	0.170403	0.16228	0.093365	0.0906675	0.116932
VLDL_size	0.00618967	0.0116056	38.5773	38.4539	1.7554	1.79231	38.6148	38.4993	1.21982	1.22172	0.0046209
Sphingomyelins	0.00643089	0.0118927	0.449849	0.45729	0.0940203	0.0853738	0.455118	0.460749	0.0689444	0.0648001	-0.0236676
L_LDL_PL	0.00885357	0.0161518	0.35729	0.365367	0.110098	0.0988303	0.363299	0.369986	0.0816365	0.0754579	-0.0322526
VLDL_FC	0.0093708	0.0168674	0.291965	0.279421	0.147312	0.145632	0.299554	0.291433	0.10756	0.105863	0.0633564
L_HDL_TG	0.00991488	0.017612	0.0295398	0.0283624	0.016347	0.0147587	0.0313325	0.0300118	0.0131615	0.0117678	0.0586795
XL_HDL_FC	0.0103615	0.0181663	0.022674	0.0229634	0.00804035	0.00807729	0.0235267	0.0243116	0.00684314	0.00720519	-0.0182963
HDL_PL	0.0113472	0.0196394	1.53417	1.55281	0.400348	0.422855	1.5581	1.58166	0.311894	0.313596	-0.0174249
Gln	0.0127873	0.0218518	0.549521	0.55517	0.0962473	0.0963977	0.54935	0.555806	0.0738551	0.0756039	-0.0147535
Tyr	0.0132655	0.0223856	0.0610248	0.0600685	0.0191476	0.0172573	0.063349	0.0617558	0.0151234	0.0137983	0.0227867
L_HDL_PL	0.0137075	0.0228458	0.300051	0.313861	0.192847	0.213062	0.327829	0.342098	0.147799	0.157137	-0.0649176
S_HDL_P	0.019449	0.0320197	0.00964876	0.00973743	0.0015578	0.00152209	0.00968904	0.0097743	0.00120235	0.00117901	-0.0131965
XL_VLDL_CE	0.0202701	0.0329695	0.0303734	0.0286974	0.0194194	0.0207813	0.0311418	0.0301319	0.0146977	0.0147995	0.0818893
XL_HDL_P	0.0215797	0.0346816	0.00022054	0.000222955	0.00010495	0.000112885	0.00023593	0.000245166	9.0531e-05	9.61079e-05	-0.0157135
Gly	0.0253235	0.0402196	0.16912	0.16395	0.0869468	0.0735799	0.183488	0.177451	0.072156	0.066315	0.0447938
XS_VLDL_P	0.0268383	0.0421299	5.61457e-05	5.43266e-05	1.89206e-05	1.68904e-05	5.66379e-05	5.56619e-05	1.42203e-05	1.30476e-05	0.0475155
S_VLDL_CE	0.0302852	0.0469943	0.100621	0.09688	0.0446357	0.0441808	0.101596	0.0992577	0.0337547	0.0327599	0.0546639
S_VLDL_PL	0.0327258	0.0502044	0.0993896	0.09658	0.0415479	0.0396922	0.100896	0.0988742	0.0304434	0.0295648	0.0413694
Acetate	0.0331862	0.0503385	0.0147331	0.0152306	0.00751515	0.00722214	0.0175711	0.0179211	0.0291015	0.0320733	-0.0479055
Pyruvate	0.0372655	0.0557847	0.0784273	0.0767466	0.0327132	0.0333043	0.0810844	0.0798031	0.0287873	0.0335317	0.0312542
M_HDL_PL	0.0377547	0.0557847	0.481287	0.487749	0.126185	0.126403	0.488453	0.493002	0.0992921	0.0958726	-0.0192419
HDL_size	0.0380163	0.0557847	9.62145	9.63544	0.268197	0.293545	9.64844	9.66529	0.198067	0.209122	-0.00209644
XL_HDL_PL	0.0451987	0.065611	0.071713	0.073162	0.0511113	0.0553999	0.0797453	0.0838245	0.0423546	0.045982	-0.0288581
LDL_PL	0.0466658	0.06702	0.607437	0.619233	0.183622	0.172831	0.618929	0.627726	0.138539	0.130528	-0.027748
M_VLDL_CE	0.0528601	0.075117	0.093402	0.0959333	0.0566743	0.0462853	0.0961596	0.0985909	0.0400176	0.0351126	-0.0385793
IDL_P	0.0589042	0.082834	0.000309445	0.000313597	0.000104253	9.28817e-05	0.000315199	0.000319838	7.62863e-05	6.98497e-05	-0.0192308
XS_VLDL_FC	0.0665649	0.0926419	0.0596083	0.0571961	0.020117	0.018122	0.0595369	0.0586346	0.0155317	0.0140497	0.0595977
L_LDL_CE	0.0781127	0.107604	0.844427	0.855322	0.268795	0.249349	0.857706	0.869291	0.203622	0.19132	-0.0184948
LDL_CE	0.13303	0.181405	1.28698	1.29807	0.417128	0.392545	1.30351	1.31882	0.315689	0.299181	-0.0123823
Val	0.141003	0.190355	0.202604	0.201586	0.0547527	0.0507307	0.209878	0.206604	0.0442282	0.0406051	0.00726908
SFA	0.145099	0.193945	4.0376	3.96328	1.25041	1.08671	4.13906	4.08995	0.956055	0.893379	0.0268033
LDL_size	0.168071	0.222447	23.9408	23.9464	0.116023	0.108562	23.9339	23.9371	0.0844039	0.0829006	-0.000337381
Cholines	0.176669	0.231556	2.57685	2.59501	0.518706	0.496637	2.5967	2.60985	0.39754	0.375034	-0.010127
S_HDL_FC	0.205884	0.267253	0.114689	0.115572	0.0200838	0.0187712	0.115774	0.116135	0.0151775	0.0145005	-0.0110688
M_VLDL_P	0.208217	0.267708	3.53288e-05	3.44094e-05	1.67903e-05	1.63381e-05	3.60358e-05	3.55857e-05	1.23798e-05	1.20734e-05	0.0380404
His	0.223996	0.285279	0.0650589	0.0657305	0.0116125	0.0116132	0.0659384	0.0660702	0.00972073	0.00974505	-0.0148173
Citrate	0.229909	0.290072	0.0639616	0.0641721	0.0155998	0.0153381	0.0647131	0.0651005	0.0120085	0.0119323	-0.00474069
IDL_PL	0.234949	0.293686	0.297611	0.298629	0.0933169	0.0774687	0.300527	0.303262	0.0670308	0.0599384	-0.00492693
M_VLDL_PL	0.24217	0.297523	0.131594	0.128184	0.0653369	0.0627894	0.133952	0.132315	0.0481066	0.046509	0.0378739
M_LDL_P	0.242426	0.297523	0.000292835	0.0002947	9.74371e-05	9.62211e-05	0.000297733	0.000300322	7.67729e-05	7.31365e-05	-0.00915757
Phosphatidylc	0.257603	0.311356	2.11106	2.12421	0.487565	0.458195	2.13157	2.14061	0.367725	0.345991	-0.00895855
M_LDL_PL	0.258311	0.311356	0.162224	0.164046	0.0526198	0.0532481	0.165109	0.166659	0.0409491	0.0399774	-0.0161113
VLDL_CE	0.288339	0.344476	0.435988	0.428424	0.19554	0.185979	0.444359	0.43959	0.145827	0.138278	0.0252471
ApoB_by_ApoA1	0.293797	0.347918	0.601865	0.588737	0.224654	0.225871	0.610327	0.604405	0.169756	0.164998	0.0318166
S_LDL_PL	0.304907	0.357934	0.08918	0.0898798	0.0238673	0.0230969	0.0904302	0.0911758	0.0184649	0.0176664	-0.0112762
M_LDL_CE	0.330684	0.384848	0.309044	0.308895	0.109889	0.111758	0.311935	0.314837	0.0864164	0.0840651	0.000695469
Omega_6	0.357473	0.412468	4.53484	4.51695	0.91763	0.814126	4.58096	4.55699	0.680814	0.62964	0.00570446
S_LDL_CE	0.384112	0.43945	0.1322	0.132149	0.0427726	0.0418287	0.133845	0.134892	0.032639	0.0315963	0.000552074
bOHbutyrate	0.415754	0.471654	0.0411118	0.0416133	0.0314882	0.040628	0.0537612	0.0614967	0.0424614	0.0677113	-0.017491
PUFA_pct	0.464269	0.522303	43.021	43.2282	5.37445	4.30177	42.5905	42.6983	3.9494	3.45356	-0.00693157
S_HDL_PL	0.472548	0.527223	0.654291	0.658758	0.115528	0.108933	0.663091	0.663428	0.0905266	0.0842513	-0.00981597
Phosphoglyc	0.523756	0.579566	2.29486	2.29847	0.516885	0.483293	2.31102	2.31387	0.387466	0.366238	-0.00226843
M_VLDL_FC	0.583869	0.639044	0.0799162	0.0792547	0.0401542	0.038213	0.0823756	0.081877	0.029996	0.02855	0.0119925
S_VLDL_FC	0.586973	0.639044	0.0597053	0.0589576	0.0253817	0.0242213	0.0608246	0.0604985	0.0191714	0.0181791	0.0181824
LDL_P	0.593284	0.640747	0.00120414	0.00121066	0.000377746	0.000352826	0.00122826	0.00123387	0.000284997	0.000267716	-0.00778598
Phe	0.648915	0.695266	0.0454126	0.0456213	0.0130264	0.0124062	0.046766	0.0467217	0.011995	0.0117626	-0.00661379
LA	0.661233	0.702885	3.51548	3.48561	0.906572	0.806217	3.54729	3.53473	0.69429	0.624354	0.012311
XS_VLDL_CE	0.66648	0.702928	0.13069	0.128477	0.0494304	0.0420555	0.130839	0.131516	0.0362539	0.0320228	0.0246329
ApoB	0.694883	0.727203	0.851063	0.855663	0.270073	0.251567	0.868597	0.871695	0.201382	0.189243	-0.00777643
L_LDL_P	0.712408	0.739808	0.000744258	0.000745086	0.000238308	0.000219317	0.000757866	0.000760811	0.000177885	0.000166459	-0.00160547
Lactate	0.779001	0.802788	3.7973	3.79238	1.40592	1.34369	3.88313	3.90542	1.02501	1.05067	0.00187337
Total_BCAA	0.804158	0.822434	0.344667	0.346681	0.111599	0.0988072	0.361492	0.359179	0.0902473	0.0827043	-0.00840444
Ile	0.861993	0.874955	0.0466135	0.0467535	0.0219729	0.0199297	0.0506504	0.049959	0.0188972	0.0175449	-0.00432611
Acetoacetate	0.912674	0.919485	0.00925292	0.00934263	0.00817265	0.00927099	0.0118749	0.0125811	0.00932842	0.0119582	-0.0139204
S_LDL_P	0.994987	0.994987	0.000171085	0.000169958	5.03006e-05	4.74913e-05	0.00017286	0.000173041	3.73236e-05	3.5848e-05	0.00953214

## Sheet: Data S3
Supplementary Data 3. Summary of signifcant SNP region-metabolite associations in ME/CFS relating to Figure 1
Phenotype	Region	CHR	POS	SNP	ALT_FREQS	A1	A2	Standard_beta	Standard_pval	CMS_beta	CMS_pval	CMS_rsquared	CMS_ncovs	closest_gene	vep_gene	consequence	impact	v2g_gene	v2g_overallscore
XL_VLDL_PL	108	1	209552775	rs2179311	0.0794286	G	C	0.324114	6.50348e-05	0.190408	2.26405e-10	0.726481	11	CAMK1G	CAMK1G	intron_variant	MODIFIER	HSD11B1	0.106237
LDL_FC	96	1	189801575	rs12402423	0.0538373	C	G	0.19135	0.0532057	0.125163	1.46637e-09	0.808683	17	NA	LINC01701	intron_variant	MODIFIER	NA	NA
Gly	257	2	210675783	rs1047891	0.306897	A	C	-0.667758	8.56051e-46	-0.616527	5.53013e-46	0.190552	24	CPS1	CPS1	missense_variant	MODERATE	CPS1	0.172636
Total_FA	650	6	25582543	rs13203202	0.44	C	T	-0.0952927	0.048768	-0.0757174	6.63283e-10	0.872898	11	CARMIL1	CARMIL1	intron_variant	MODIFIER	SCGN	0.126157
Unsaturation	1129	11	61790331	rs102275	0.347876	C	T	0.325337	3.4058e-13	0.359445	2.43058e-31	0.389441	6	TMEM258	TMEM258	non_coding_transcript_exon_variant	MODIFIER	TMEM258	0.380282
Omega_3_pct	1129	11	61790331	rs102275	0.347876	C	T	0.462856	1.54391e-24	0.434947	2.92524e-26	0.163874	10	TMEM258	TMEM258	non_coding_transcript_exon_variant	MODIFIER	TMEM258	0.380282
Omega_3	1129	11	61790354	rs102274	0.346506	C	T	0.432405	2.11894e-20	0.42105	1.03575e-24	0.207446	9	TMEM258	TMEM258	non_coding_transcript_exon_variant	MODIFIER	TMEM258	0.380282
Omega_6_by_Omega_3	1129	11	61842278	rs174583	0.355505	T	C	-0.457596	2.98238e-23	-0.421498	4.24977e-24	0.178404	12	FADS2	FADS2	intron_variant	MODIFIER	FADS2	0.373642
LA_pct	1129	11	61804006	rs174550	0.343643	C	T	-0.268204	1.19581e-08	-0.253145	6.01499e-24	0.589913	12	FADS1	FADS1	5_prime_UTR_variant	MODIFIER	FADS2	0.380282
DHA	1129	11	61790354	rs102274	0.346506	C	T	0.390869	3.42194e-18	0.376502	6.44027e-21	0.171941	8	TMEM258	TMEM258	non_coding_transcript_exon_variant	MODIFIER	TMEM258	0.380282
MUFA_pct	1129	11	61830500	rs1535	0.34633	G	A	-0.14426	0.00148281	-0.104973	7.35015e-19	0.705843	14	FADS2	FADS2	intron_variant	MODIFIER	FADS2	0.45996
DHA_pct	1129	11	61796827	rs4246215	0.358286	T	G	0.334893	2.04564e-14	0.345382	9.57165e-19	0.162957	8	FEN1	FEN1	3_prime_UTR_variant	MODIFIER	FADS2	0.380282
PUFA_by_MUFA	1129	11	61796827	rs4246215	0.358286	T	G	0.139651	0.00186496	0.191076	1.91576e-16	0.556561	7	FEN1	FEN1	3_prime_UTR_variant	MODIFIER	FADS2	0.380282
PUFA_pct	1129	11	61796827	rs4246215	0.358286	T	G	0.0949298	0.0392658	0.120435	2.61748e-14	0.703127	12	FEN1	FEN1	3_prime_UTR_variant	MODIFIER	FADS2	0.380282
Sphingomyelins	1129	11	61783884	rs174535	0.350694	C	T	0.138768	0.00304167	0.0596699	3.06828e-12	0.773195	21	MYRF	MYRF	synonymous_variant	LOW	TMEM258	0.380282
LA	1129	11	61790331	rs102275	0.347876	C	T	-0.114278	0.0212174	-0.11565	1.00979e-11	0.78447	9	TMEM258	TMEM258	non_coding_transcript_exon_variant	MODIFIER	TMEM258	0.380282
PUFA	1129	11	61796827	rs4246215	0.358286	T	G	0.0773587	0.112228	0.0640121	1.50899e-09	0.847391	5	FEN1	FEN1	3_prime_UTR_variant	MODIFIER	FADS2	0.380282
L_HDL_TG	1404	15	58391167	rs1532085	0.385894	A	G	-0.312263	1.46991e-10	-0.312694	1.25551e-14	0.30659	6	LIPC	LIPC	intron_variant	MODIFIER	NA	NA
XS_VLDL_P	1404	15	58396988	rs11855284	0.189931	C	T	-0.273665	2.58585e-06	-0.27433	2.14566e-14	0.544683	3	LIPC	LIPC	intron_variant	MODIFIER	ALDH1A2	0.0997988
XS_VLDL_TG	1404	15	58388444	rs35853021	0.353547	T	G	-0.23805	1.25438e-06	-0.204274	3.15342e-14	0.65672	5	LIPC	LIPC	intron_variant	MODIFIER	ALDH1A2	0.0732394
IDL_TG	1404	15	58388755	rs2043085	0.390482	T	C	-0.24983	2.92524e-07	-0.239309	3.8547e-14	0.55937	9	LIPC	LIPC	intron_variant	MODIFIER	NA	NA
XS_VLDL_PL	1404	15	58396988	rs11855284	0.189931	C	T	-0.30555	1.99365e-07	-0.304894	5.94931e-14	0.470071	1	LIPC	LIPC	intron_variant	MODIFIER	ALDH1A2	0.0997988
XL_HDL_TG	1404	15	58391167	rs1532085	0.385894	A	G	-0.286624	5.87905e-09	-0.235786	6.65185e-14	0.587573	9	LIPC	LIPC	intron_variant	MODIFIER	NA	NA
HDL_TG	1404	15	58388444	rs35853021	0.353547	T	G	-0.234342	1.91774e-06	-0.228213	1.07246e-13	0.573067	5	LIPC	LIPC	intron_variant	MODIFIER	ALDH1A2	0.0732394
M_LDL_TG	1404	15	58388444	rs35853021	0.353547	T	G	-0.193079	8.18152e-05	-0.171998	2.88874e-13	0.713973	8	LIPC	LIPC	intron_variant	MODIFIER	ALDH1A2	0.0732394
LDL_TG	1404	15	58388444	rs35853021	0.353547	T	G	-0.217669	9.8965e-06	-0.212701	6.28947e-13	0.598947	4	LIPC	LIPC	intron_variant	MODIFIER	ALDH1A2	0.0732394
VLDL_P	1404	15	58396988	rs11855284	0.189931	C	T	-0.15106	0.0109837	-0.11279	5.88817e-12	0.832892	4	LIPC	LIPC	intron_variant	MODIFIER	ALDH1A2	0.0997988
VLDL_PL	1404	15	58396988	rs11855284	0.189931	C	T	-0.104764	0.0756322	-0.100569	6.72694e-12	0.832641	4	LIPC	LIPC	intron_variant	MODIFIER	ALDH1A2	0.0997988
XS_VLDL_FC	1404	15	58391167	rs1532085	0.385894	A	G	-0.179868	0.000115884	-0.167616	7.74363e-12	0.621994	3	LIPC	LIPC	intron_variant	MODIFIER	NA	NA
Total_FA	1404	15	58388755	rs2043085	0.390482	T	C	-0.166674	0.000609357	-0.178792	7.86321e-12	0.666272	5	LIPC	LIPC	intron_variant	MODIFIER	NA	NA
L_LDL_TG	1404	15	58396988	rs11855284	0.189931	C	T	-0.278	4.20674e-06	-0.273332	7.86892e-12	0.534977	4	LIPC	LIPC	intron_variant	MODIFIER	ALDH1A2	0.0997988
ApoA1	1404	15	58408112	rs17240869	0.199419	C	T	-0.150053	0.00641921	-0.120136	7.99076e-12	0.729384	4	LIPC	LIPC	intron_variant	MODIFIER	ALDH1A2	0.0732394
XS_VLDL_CE	1404	15	58396988	rs11855284	0.189931	C	T	-0.226412	3.4111e-05	-0.233453	1.44572e-11	0.469097	2	LIPC	LIPC	intron_variant	MODIFIER	ALDH1A2	0.0997988
S_HDL_CE	1404	15	58386313	rs10468017	0.290951	T	C	0.153987	0.00414431	0.192566	2.6318e-11	0.702409	5	LIPC	LIPC	intron_variant	MODIFIER	ALDH1A2	0.0732394
S_VLDL_TG	1404	15	58386313	rs10468017	0.290951	T	C	-0.184851	0.000279529	-0.171265	2.71025e-11	0.668792	4	LIPC	LIPC	intron_variant	MODIFIER	ALDH1A2	0.0732394
Cholines	1404	15	58391167	rs1532085	0.385894	A	G	-0.203293	1.37483e-05	-0.218087	3.40877e-11	0.442638	6	LIPC	LIPC	intron_variant	MODIFIER	NA	NA
IDL_PL	1404	15	58396988	rs11855284	0.189931	C	T	-0.184365	0.000786793	-0.180521	7.0393e-11	0.587852	5	LIPC	LIPC	intron_variant	MODIFIER	ALDH1A2	0.0997988
L_HDL_FC	1404	15	58391167	rs1532085	0.385894	A	G	-0.200454	2.03384e-06	-0.188739	8.76328e-11	0.378855	7	LIPC	LIPC	intron_variant	MODIFIER	NA	NA
HDL_size	1404	15	58391167	rs1532085	0.385894	A	G	-0.23631	3.4341e-08	-0.222944	9.56914e-11	0.273056	7	LIPC	LIPC	intron_variant	MODIFIER	NA	NA
L_HDL_PL	1404	15	58391167	rs1532085	0.385894	A	G	-0.21573	4.96317e-07	-0.208724	2.64295e-10	0.307618	5	LIPC	LIPC	intron_variant	MODIFIER	NA	NA
Phosphatidylc	1404	15	58388444	rs35853021	0.353547	T	G	-0.237778	5.33963e-07	-0.250049	3.22151e-10	0.267222	3	LIPC	LIPC	intron_variant	MODIFIER	ALDH1A2	0.0732394
S_VLDL_P	1404	15	58386313	rs10468017	0.290951	T	C	-0.165897	0.00126196	-0.127159	4.73577e-10	0.773075	8	LIPC	LIPC	intron_variant	MODIFIER	ALDH1A2	0.0732394
Sphingomyelins	1404	15	58388444	rs35853021	0.353547	T	G	-0.1265	0.00577682	-0.146701	9.57079e-10	0.583273	4	LIPC	LIPC	intron_variant	MODIFIER	ALDH1A2	0.0732394
M_HDL_FC	1459	16	56961324	rs1800775	0.470824	A	C	-0.289883	1.07907e-11	-0.274065	3.53194e-19	0.396938	6	CETP	CETP	upstream_gene_variant	MODIFIER	NLRC5	0.179276
M_HDL_CE	1459	16	56961324	rs1800775	0.470824	A	C	-0.290497	9.59848e-12	-0.279887	6.39573e-19	0.375465	8	CETP	CETP	upstream_gene_variant	MODIFIER	NLRC5	0.179276
HDL_FC	1459	16	56961324	rs1800775	0.470824	A	C	-0.277235	1.75508e-11	-0.280718	4.35588e-18	0.297362	8	CETP	CETP	upstream_gene_variant	MODIFIER	NLRC5	0.179276
HDL_CE	1459	16	56961324	rs1800775	0.470824	A	C	-0.284308	2.77739e-12	-0.258403	1.75663e-17	0.337793	7	CETP	CETP	upstream_gene_variant	MODIFIER	NLRC5	0.179276
S_HDL_CE	1459	16	56961324	rs1800775	0.470824	A	C	-0.15289	0.00133492	-0.186207	2.86245e-17	0.774861	7	CETP	CETP	upstream_gene_variant	MODIFIER	NLRC5	0.179276
ApoA1	1459	16	56954132	rs173539	0.332952	T	C	-0.246595	2.10259e-07	-0.240835	1.77506e-16	0.508671	8	CETP	CETP	intergenic_variant	MODIFIER	SLC12A3	0.172636
L_HDL_PL	1459	16	56961324	rs1800775	0.470824	A	C	-0.25389	4.31855e-10	-0.238063	1.83754e-16	0.365856	5	CETP	CETP	upstream_gene_variant	MODIFIER	NLRC5	0.179276
M_HDL_P	1459	16	56961324	rs1800775	0.470824	A	C	-0.284279	4.20707e-11	-0.227413	2.01866e-16	0.495149	8	CETP	CETP	upstream_gene_variant	MODIFIER	NLRC5	0.179276
ApoB_by_ApoA1	1459	16	56961324	rs1800775	0.470824	A	C	0.212751	1.14116e-06	0.195008	3.18737e-16	0.591875	6	CETP	CETP	upstream_gene_variant	MODIFIER	NLRC5	0.179276
L_HDL_CE	1459	16	56956804	rs247617	0.322654	A	C	-0.248498	8.57456e-09	-0.200509	5.64816e-16	0.465599	5	CETP	CETP	intergenic_variant	MODIFIER	NLRC5	0.179276
Phosphoglyc	1459	16	56961324	rs1800775	0.470824	A	C	-0.188867	2.92584e-05	-0.198144	2.28554e-15	0.616954	9	CETP	CETP	upstream_gene_variant	MODIFIER	NLRC5	0.179276
HDL_P	1459	16	56956804	rs247617	0.322654	A	C	-0.238595	7.99231e-07	-0.241973	3.2585e-15	0.510596	5	CETP	CETP	intergenic_variant	MODIFIER	NLRC5	0.179276
Total_FA	1459	16	56962376	rs708272	0.416667	A	G	-0.104618	0.0261176	-0.118011	8.57159e-15	0.835786	13	CETP	CETP	intron_variant	MODIFIER	NLRC5	0.239034
XL_HDL_PL	1459	16	56954132	rs173539	0.332952	T	C	-0.203649	6.64767e-06	-0.239234	1.34276e-14	0.391772	6	CETP	CETP	intergenic_variant	MODIFIER	SLC12A3	0.172636
Cholines	1459	16	56971567	rs1532624	0.424102	A	C	-0.179	0.000100011	-0.176592	2.59445e-14	0.642551	6	CETP	CETP	intron_variant	MODIFIER	NLRC5	0.252314
XL_HDL_CE	1459	16	56954132	rs173539	0.332952	T	C	-0.214354	1.00149e-06	-0.205644	6.19922e-14	0.428768	9	CETP	CETP	intergenic_variant	MODIFIER	SLC12A3	0.172636
S_HDL_P	1459	16	56971567	rs1532624	0.424102	A	C	-0.131089	0.00728105	-0.14892	8.4904e-14	0.811251	8	CETP	CETP	intron_variant	MODIFIER	NLRC5	0.252314
L_HDL_FC	1459	16	56962376	rs708272	0.416667	A	G	-0.239946	3.31404e-09	-0.198354	8.5176e-14	0.418816	14	CETP	CETP	intron_variant	MODIFIER	NLRC5	0.239034
Phosphatidylc	1459	16	56961324	rs1800775	0.470824	A	C	-0.188348	2.51789e-05	-0.18803	8.58086e-14	0.596704	8	CETP	CETP	upstream_gene_variant	MODIFIER	NLRC5	0.179276
L_HDL_P	1459	16	56956804	rs247617	0.322654	A	C	-0.263839	1.09671e-09	-0.266527	1.46907e-13	0.226601	6	CETP	CETP	intergenic_variant	MODIFIER	NLRC5	0.179276
LA	1459	16	56962376	rs708272	0.416667	A	G	-0.109332	0.0173958	-0.109809	4.10338e-13	0.794587	13	CETP	CETP	intron_variant	MODIFIER	NLRC5	0.239034
M_HDL_PL	1459	16	56962376	rs708272	0.416667	A	G	-0.240085	8.00021e-08	-0.242421	4.33679e-13	0.392821	9	CETP	CETP	intron_variant	MODIFIER	NLRC5	0.239034
Sphingomyelins	1459	16	56956804	rs247617	0.322654	A	C	-0.145228	0.00203934	-0.12623	7.97068e-13	0.691457	9	CETP	CETP	intergenic_variant	MODIFIER	NLRC5	0.179276
XL_HDL_P	1459	16	56972678	rs7499892	0.182494	T	C	0.217463	4.53985e-05	0.251357	1.12763e-12	0.411238	9	CETP	CETP	intron_variant	MODIFIER	HERPUD1	0.112877
HDL_size	1459	16	56956804	rs247617	0.322654	A	C	-0.238194	8.8896e-08	-0.23461	1.99983e-12	0.328415	5	CETP	CETP	intergenic_variant	MODIFIER	NLRC5	0.179276
HDL_PL	1459	16	56961324	rs1800775	0.470824	A	C	-0.283207	3.25421e-11	-0.28396	2.37334e-11	0.0260723	3	CETP	CETP	upstream_gene_variant	MODIFIER	NLRC5	0.179276
VLDL_CE	1459	16	56968820	rs9939224	0.209622	T	G	-0.174558	0.00156414	-0.118355	2.53161e-11	0.772633	6	CETP	CETP	intron_variant	MODIFIER	NA	NA
XL_VLDL_CE	1459	16	56961324	rs1800775	0.470824	A	C	0.111927	0.0118816	0.0839917	3.76163e-11	0.792547	11	CETP	CETP	upstream_gene_variant	MODIFIER	NLRC5	0.179276
S_HDL_FC	1459	16	56961324	rs1800775	0.470824	A	C	-0.195256	2.7227e-05	-0.227258	7.37793e-11	0.422893	3	CETP	CETP	upstream_gene_variant	MODIFIER	NLRC5	0.179276
VLDL_FC	1459	16	56971567	rs1532624	0.424102	A	C	0.0593611	0.20459	0.0615394	2.48282e-10	0.843926	6	CETP	CETP	intron_variant	MODIFIER	NLRC5	0.252314
SFA	1459	16	56954132	rs173539	0.332952	T	C	-0.123471	0.0156982	-0.0929619	3.27241e-10	0.854356	9	CETP	CETP	intergenic_variant	MODIFIER	SLC12A3	0.172636
XL_HDL_FC	1459	16	56972678	rs7499892	0.182494	T	C	0.160132	0.00353028	0.17864	4.66325e-10	0.557482	6	CETP	CETP	intron_variant	MODIFIER	HERPUD1	0.112877
Omega_6	1459	16	56962376	rs708272	0.416667	A	G	-0.131547	0.00436085	-0.172587	5.73198e-10	0.584995	12	CETP	CETP	intron_variant	MODIFIER	NLRC5	0.239034
PUFA	1459	16	56962376	rs708272	0.416667	A	G	-0.126329	0.00594515	-0.158149	6.56827e-10	0.621477	8	CETP	CETP	intron_variant	MODIFIER	NLRC5	0.239034
VLDL_PL	1459	16	56972678	rs7499892	0.182494	T	C	-0.165505	0.00544802	-0.152181	8.78977e-10	0.735346	6	CETP	CETP	intron_variant	MODIFIER	HERPUD1	0.112877
S_VLDL_FC	1459	16	56961324	rs1800775	0.470824	A	C	0.0844931	0.0596296	0.0754568	9.70407e-10	0.808565	5	CETP	CETP	upstream_gene_variant	MODIFIER	NLRC5	0.179276
M_HDL_PL	1558	18	49640844	rs4939883	0.183849	T	C	0.314732	2.37497e-08	0.303229	2.56333e-10	0.252773	5	LIPG	LIPG	regulatory_region_variant	MODIFIER	NA	NA
M_HDL_CE	1558	18	49632720	rs7240405	0.181922	A	G	0.293333	1.13803e-07	0.275049	6.50879e-10	0.300687	9	LIPG	LIPG	regulatory_region_variant	MODIFIER	NA	NA
M_LDL_FC	1609	19	44912383	rs445925	0.101831	A	G	0.477793	1.00172e-10	0.44668	1.12121e-21	0.528457	9	APOC1	APOC1	upstream_gene_variant	MODIFIER	APOE	0.212475
L_LDL_FC	1609	19	44912383	rs445925	0.101831	A	G	0.459493	1.2785e-10	0.370014	2.31498e-20	0.567579	9	APOC1	APOC1	upstream_gene_variant	MODIFIER	APOE	0.212475
LDL_PL	1609	19	44912383	rs445925	0.101831	A	G	0.436285	4.36875e-09	0.36083	2.48933e-19	0.616046	7	APOC1	APOC1	upstream_gene_variant	MODIFIER	APOE	0.212475
L_LDL_PL	1609	19	44912383	rs445925	0.101831	A	G	0.424379	5.18187e-09	0.40029	8.61871e-18	0.501059	8	APOC1	APOC1	upstream_gene_variant	MODIFIER	APOE	0.212475
M_HDL_P	1609	19	44912383	rs445925	0.101831	A	G	-0.19938	0.00650197	-0.224949	4.73105e-17	0.712027	5	APOC1	APOC1	upstream_gene_variant	MODIFIER	APOE	0.212475
LDL_CE	1609	19	44912383	rs445925	0.101831	A	G	0.389729	2.00949e-07	0.305218	1.50787e-16	0.670128	9	APOC1	APOC1	upstream_gene_variant	MODIFIER	APOE	0.212475
LDL_FC	1609	19	44912383	rs445925	0.101831	A	G	0.489147	1.32264e-11	0.428617	4.6523e-16	0.403238	6	APOC1	APOC1	upstream_gene_variant	MODIFIER	APOE	0.212475
M_LDL_PL	1609	19	44912383	rs445925	0.101831	A	G	0.401995	1.19611e-07	0.366401	1.58692e-15	0.577164	6	APOC1	APOC1	upstream_gene_variant	MODIFIER	APOE	0.212475
IDL_CE	1609	19	44912383	rs445925	0.101831	A	G	0.402588	8.52757e-09	0.377275	1.87668e-15	0.426061	4	APOC1	APOC1	upstream_gene_variant	MODIFIER	APOE	0.212475
S_LDL_FC	1609	19	44912383	rs445925	0.101831	A	G	0.562033	1.70645e-14	0.425261	1.94368e-15	0.427537	8	APOC1	APOC1	upstream_gene_variant	MODIFIER	APOE	0.212475
L_LDL_CE	1609	19	44912383	rs445925	0.101831	A	G	0.409823	3.61763e-08	0.292281	7.36449e-15	0.65165	6	APOC1	APOC1	upstream_gene_variant	MODIFIER	APOE	0.212475
S_LDL_CE	1609	19	44912383	rs445925	0.101831	A	G	0.335402	8.29079e-06	0.353137	2.52135e-14	0.550094	7	APOC1	APOC1	upstream_gene_variant	MODIFIER	APOE	0.212475
M_LDL_CE	1609	19	44912383	rs445925	0.101831	A	G	0.332087	1.22173e-05	0.301718	5.2271e-14	0.648162	5	APOC1	APOC1	upstream_gene_variant	MODIFIER	APOE	0.212475
Sphingomyelins	1609	19	44912383	rs445925	0.101831	A	G	0.300717	2.83517e-05	0.259588	6.32759e-14	0.618459	8	APOC1	APOC1	upstream_gene_variant	MODIFIER	APOE	0.212475
LDL_P	1609	19	44912383	rs445925	0.101831	A	G	0.380665	2.03327e-07	0.360102	4.0138e-13	0.474619	8	APOC1	APOC1	upstream_gene_variant	MODIFIER	APOE	0.212475
M_HDL_CE	1609	19	44912383	rs445925	0.101831	A	G	-0.158546	0.0285242	-0.177542	6.92227e-13	0.712802	7	APOC1	APOC1	upstream_gene_variant	MODIFIER	APOE	0.212475
S_LDL_PL	1609	19	44912383	rs445925	0.101831	A	G	0.527872	8.15141e-13	0.527872	8.15141e-13	0	0	APOC1	APOC1	upstream_gene_variant	MODIFIER	APOE	0.212475
ApoB	1609	19	44912383	rs445925	0.101831	A	G	0.366608	5.17613e-07	0.400458	1.0204e-12	0.35366	5	APOC1	APOC1	upstream_gene_variant	MODIFIER	APOE	0.212475
HDL_TG	1609	19	44912383	rs445925	0.101831	A	G	-0.26548	0.000628191	-0.182442	1.03362e-11	0.823862	8	APOC1	APOC1	upstream_gene_variant	MODIFIER	APOE	0.212475
S_LDL_P	1609	19	44912383	rs445925	0.101831	A	G	0.337613	4.96652e-06	0.36169	1.09678e-11	0.427331	6	APOC1	APOC1	upstream_gene_variant	MODIFIER	APOE	0.212475
IDL_FC	1609	19	44912383	rs445925	0.101831	A	G	0.415445	1.94155e-09	0.372589	2.61193e-11	0.280589	5	APOC1	APOC1	upstream_gene_variant	MODIFIER	APOE	0.212475
XL_HDL_FC	1609	19	44912383	rs445925	0.101831	A	G	0.252539	0.000275662	0.213934	2.61449e-11	0.601554	7	APOC1	APOC1	upstream_gene_variant	MODIFIER	APOE	0.212475
IDL_P	1609	19	44912383	rs445925	0.101831	A	G	0.403267	1.22144e-08	0.343547	4.58649e-11	0.377803	7	APOC1	APOC1	upstream_gene_variant	MODIFIER	APOE	0.212475
M_HDL_FC	1609	19	44912383	rs445925	0.101831	A	G	-0.137318	0.0580761	-0.185919	1.19437e-10	0.679982	5	APOC1	APOC1	upstream_gene_variant	MODIFIER	APOE	0.212475
M_HDL_PL	1609	19	44912383	rs445925	0.101831	A	G	-0.252487	0.000727845	-0.26206	1.95498e-10	0.600165	4	APOC1	APOC1	upstream_gene_variant	MODIFIER	APOE	0.212475
S_VLDL_FC	1609	19	44912383	rs445925	0.101831	A	G	0.298033	7.26924e-05	0.352734	2.37008e-10	0.403855	5	APOC1	APOC1	upstream_gene_variant	MODIFIER	APOE	0.212475
XS_VLDL_P	1609	19	44912383	rs445925	0.101831	A	G	0.197875	0.0087224	0.232077	4.47362e-10	0.665958	5	APOC1	APOC1	upstream_gene_variant	MODIFIER	APOE	0.212475
IDL_PL	1609	19	44912383	rs445925	0.101831	A	G	0.354808	4.29465e-07	0.208561	5.01695e-10	0.612614	8	APOC1	APOC1	upstream_gene_variant	MODIFIER	APOE	0.212475
M_HDL_TG	1609	19	44912383	rs445925	0.101831	A	G	-0.292824	0.000149807	-0.165933	5.84793e-10	0.816037	7	APOC1	APOC1	upstream_gene_variant	MODIFIER	APOE	0.212475
M_LDL_P	1609	19	44912383	rs445925	0.101831	A	G	0.335144	5.94949e-06	0.346935	7.639e-10	0.373385	3	APOC1	APOC1	upstream_gene_variant	MODIFIER	APOE	0.212475
L_HDL_TG	1609	19	44912383	rs445925	0.101831	A	G	-0.292077	0.000191179	-0.274522	1.48372e-09	0.635155	3	APOC1	APOC1	upstream_gene_variant	MODIFIER	APOE	0.212475

## Sheet: Data S4
Supplementary Data 4. Summary of signifcant SNP region-metabolite associations in healthy controls relating to Figure 1
Phenotype	Region	CHR	POS	SNP	ALT_FREQS	A1	A2	Standard_beta	Standard_pval	CMS_beta	CMS_pval	CMS_rsquared	CMS_ncovs	CMS_closest_gene	vep_gene	consequence	impact	v2g_gene	v2g_overallscore
HDL_TG	1404	15	58388755	rs2043085	0.385774	T	C	-0.196042	8.64534e-156	-0.198083	0	0.577162	2	LIPC	LIPC	intron_variant	MODIFIER	NA	NA
LDL_PL	1609	19	44912383	rs445925	0.111461	A	G	0.441568	0	0.441568	0	0	0	APOC1	APOC1	upstream_gene_variant	MODIFIER	APOE	0.212475
LDL_FC	1609	19	44912383	rs445925	0.111461	A	G	0.486931	0	0.486437	0	0.0226337	1	APOC1	APOC1	upstream_gene_variant	MODIFIER	APOE	0.212475
Unsaturation	1129	11	61779765	rs108499	0.343846	T	C	0.298263	0	0.299501	0	0.0708289	2	MYRF	MYRF	intron_variant	MODIFIER	FADS2	0.360161
Omega_3	1129	11	61779765	rs108499	0.343846	T	C	0.304785	0	0.304785	0	0	0	MYRF	MYRF	intron_variant	MODIFIER	FADS2	0.360161
DHA	1129	11	61783884	rs174535	0.355906	C	T	0.288266	0	0.288891	0	0.0529117	6	MYRF	MYRF	synonymous_variant	LOW	TMEM258	0.380282
Omega_3_pct	1129	11	61779765	rs108499	0.343846	T	C	0.350489	0	0.350489	0	0	0	MYRF	MYRF	intron_variant	MODIFIER	FADS2	0.360161
DHA_pct	1129	11	61783884	rs174535	0.355906	C	T	0.263521	7.46537e-293	0.264199	0	0.0432628	5	MYRF	MYRF	synonymous_variant	LOW	TMEM258	0.380282
Omega_6_by_Omega_3	1129	11	61779765	rs108499	0.343846	T	C	-0.338671	0	-0.338671	0	0	0	MYRF	MYRF	intron_variant	MODIFIER	FADS2	0.360161
Gly	257	2	210675783	rs1047891	0.31527	A	C	-0.572309	0	-0.572575	0	0.0510685	8	CPS1	CPS1	missense_variant	MODERATE	CPS1	0.172636
XS_VLDL_P	1404	15	58386313	rs10468017	0.294462	T	C	-0.209231	2.82891e-163	-0.211715	0	0.458397	1	LIPC	LIPC	intron_variant	MODIFIER	ALDH1A2	0.0732394
XS_VLDL_TG	1404	15	58382496	rs4775041	0.301716	C	G	-0.193019	3.09466e-141	-0.19266	0	0.596315	1	LIPC	ALDH1A2	intron_variant	MODIFIER	ALDH1A2	0.0732394
IDL_P	1609	19	44912383	rs445925	0.111461	A	G	0.432455	0	0.432455	0	0	0	APOC1	APOC1	upstream_gene_variant	MODIFIER	APOE	0.212475
IDL_CE	1609	19	44912383	rs445925	0.111461	A	G	0.476474	0	0.476474	0	0	0	APOC1	APOC1	upstream_gene_variant	MODIFIER	APOE	0.212475
IDL_FC	1609	19	44912383	rs445925	0.111461	A	G	0.428711	0	0.428711	0	0	0	APOC1	APOC1	upstream_gene_variant	MODIFIER	APOE	0.212475
L_LDL_PL	1609	19	44912383	rs445925	0.111461	A	G	0.437904	0	0.437904	0	0	0	APOC1	APOC1	upstream_gene_variant	MODIFIER	APOE	0.212475
L_LDL_FC	1609	19	44912383	rs445925	0.111461	A	G	0.474814	0	0.474814	0	0	0	APOC1	APOC1	upstream_gene_variant	MODIFIER	APOE	0.212475
M_LDL_PL	1609	19	44912383	rs445925	0.111461	A	G	0.392828	5.45504e-270	0.374359	0	0.436162	2	APOC1	APOC1	upstream_gene_variant	MODIFIER	APOE	0.212475
M_LDL_FC	1609	19	44912383	rs445925	0.111461	A	G	0.467436	0	0.467436	0	0	0	APOC1	APOC1	upstream_gene_variant	MODIFIER	APOE	0.212475
S_LDL_PL	1609	19	44912383	rs445925	0.111461	A	G	0.502016	0	0.502016	0	0	0	APOC1	APOC1	upstream_gene_variant	MODIFIER	APOE	0.212475
S_LDL_FC	1609	19	44912383	rs445925	0.111461	A	G	0.537818	0	0.537818	0	0	0	APOC1	APOC1	upstream_gene_variant	MODIFIER	APOE	0.212475
XL_HDL_TG	1404	15	58382496	rs4775041	0.301716	C	G	-0.241286	8.03097e-209	-0.244253	0	0.362749	1	LIPC	ALDH1A2	intron_variant	MODIFIER	ALDH1A2	0.0732394
L_HDL_TG	1404	15	58388444	rs35853021	0.355527	T	G	-0.289794	0	-0.289794	0	0	0	LIPC	LIPC	intron_variant	MODIFIER	ALDH1A2	0.0732394
M_HDL_TG	1404	15	58434545	rs261334	0.213095	G	C	-0.193517	8.21468e-106	-0.203065	0	0.630026	3	LIPC	LIPC	intron_variant	MODIFIER	NA	NA
XS_VLDL_CE	1404	15	58431476	rs1800588	0.21645	T	C	-0.212043	1.56974e-136	-0.212073	5.27351e-296	0.49434	4	LIPC	LIPC	intron_variant	MODIFIER	LIPC	0.2334
MUFA_pct	1129	11	61855668	rs174601	0.377941	T	C	-0.18616	1.03944e-165	-0.185847	1.25486e-293	0.339464	2	FADS2	FADS2	non_coding_transcript_exon_variant	MODIFIER	FADS2	0.373642
L_LDL_CE	1609	19	44912383	rs445925	0.111461	A	G	0.413136	8.37104e-289	0.412653	6.71624e-293	0.0152311	1	APOC1	APOC1	upstream_gene_variant	MODIFIER	APOE	0.212475
LDL_TG	1404	15	58391167	rs1532085	0.384158	A	G	-0.196497	2.00507e-165	-0.196243	8.07611e-292	0.38632	2	LIPC	LIPC	intron_variant	MODIFIER	NA	NA
L_HDL_CE	1459	16	56961324	rs1800775	0.488873	A	C	-0.192611	2.43026e-234	-0.195033	2.62457e-291	0.117294	3	CETP	CETP	upstream_gene_variant	MODIFIER	NLRC5	0.179276
M_HDL_FC	1459	16	56955678	rs247616	0.327889	T	C	-0.187057	4.33745e-161	-0.190715	5.30201e-288	0.317082	3	CETP	NA	intergenic_variant	MODIFIER	NLRC5	0.179276
IDL_PL	1609	19	44912383	rs445925	0.111461	A	G	0.389491	1.35056e-270	0.389491	1.35056e-270	0	0	APOC1	APOC1	upstream_gene_variant	MODIFIER	APOE	0.212475
L_HDL_P	1459	16	56955678	rs247616	0.327889	T	C	-0.218939	6.36026e-266	-0.21932	9.5949e-270	0.00688461	1	CETP	NA	intergenic_variant	MODIFIER	NLRC5	0.179276
XL_HDL_P	1459	16	56955678	rs247616	0.327889	T	C	-0.200509	1.3786e-206	-0.206002	5.07783e-269	0.129182	4	CETP	NA	intergenic_variant	MODIFIER	NLRC5	0.179276
XL_HDL_PL	1646	20	45947863	rs7679	0.182235	C	T	0.243184	1.23851e-207	0.241828	6.50481e-266	0.152286	2	PCIF1	PCIF1	3_prime_UTR_variant	MODIFIER	PLTP	0.31328
ApoA1	1459	16	56962376	rs708272	0.433884	A	G	-0.156526	2.01368e-122	-0.159531	4.74984e-265	0.402738	2	CETP	CETP	intron_variant	MODIFIER	NLRC5	0.239034
IDL_TG	1404	15	58388755	rs2043085	0.385774	T	C	-0.250459	3.47116e-264	-0.250459	3.47116e-264	0	0	LIPC	LIPC	intron_variant	MODIFIER	NA	NA
XL_HDL_CE	1646	20	45925376	rs6065906	0.178637	C	T	0.224999	1.26024e-171	0.219899	2.67739e-256	0.237077	3	PCIF1	ENSG00000285796	downstream_gene_variant	MODIFIER	PLTP	0.31992
Gln	1214	12	56471554	rs2657879	0.181947	G	A	0.311101	3.18878e-238	0.313267	1.46263e-255	0.0527523	9	GLS2, SPRYD4	GLS2	missense_variant	MODERATE	GLS2	0.225755
XL_HDL_P	1646	20	45925376	rs6065906	0.178637	C	T	0.229526	1.34062e-171	0.226827	1.87959e-255	0.235249	4	PCIF1	ENSG00000285796	downstream_gene_variant	MODIFIER	PLTP	0.31992
LDL_CE	1609	19	44912383	rs445925	0.111461	A	G	0.385621	5.96782e-254	0.385621	5.96782e-254	0	0	APOC1	APOC1	upstream_gene_variant	MODIFIER	APOE	0.212475
L_HDL_PL	1459	16	56955678	rs247616	0.327889	T	C	-0.210325	1.68078e-237	-0.210794	1.32654e-253	0.0387193	3	CETP	NA	intergenic_variant	MODIFIER	NLRC5	0.179276
L_HDL_FC	1459	16	56955678	rs247616	0.327889	T	C	-0.21091	9.5857e-244	-0.211386	7.73839e-249	0.0103624	1	CETP	NA	intergenic_variant	MODIFIER	NLRC5	0.179276
PUFA_by_MUFA	1129	11	61790354	rs102274	0.349845	C	T	0.174815	2.61649e-140	0.171563	9.0279e-246	0.351904	1	TMEM258	TMEM258	non_coding_transcript_exon_variant	MODIFIER	TMEM258	0.380282
HDL_PL	1459	16	56963321	rs1864163	0.259779	A	G	0.171452	1.15508e-118	0.168703	1.67134e-245	0.399135	2	CETP	CETP	intron_variant	MODIFIER	NLRC5	0.185915
L_LDL_P	1609	19	44912383	rs445925	0.111461	A	G	0.378542	1.75716e-245	0.378542	1.75716e-245	0	0	APOC1	APOC1	upstream_gene_variant	MODIFIER	APOE	0.212475
L_HDL_P	1404	15	58388755	rs2043085	0.385774	T	C	-0.158788	1.81548e-150	-0.154917	2.14162e-244	0.262774	3	LIPC	LIPC	intron_variant	MODIFIER	NA	NA
HDL_PL	1404	15	58434545	rs261334	0.213095	G	C	-0.157681	3.82264e-87	-0.15512	1.84567e-242	0.490078	3	LIPC	LIPC	intron_variant	MODIFIER	NA	NA
L_HDL_FC	1646	20	45906012	rs6065904	0.210417	A	G	0.166305	1.77286e-114	0.165469	1.25889e-241	0.341831	2	PLTP	PLTP	intron_variant	MODIFIER	PLTP	0.299799
L_HDL_PL	1646	20	45947863	rs7679	0.182235	C	T	0.150616	5.23275e-82	0.139068	1.8777e-241	0.466211	3	PCIF1	PCIF1	3_prime_UTR_variant	MODIFIER	PLTP	0.31328
M_VLDL_CE	1609	19	44912383	rs445925	0.111461	A	G	0.377955	1.87759e-240	0.377955	1.87759e-240	0	0	APOC1	APOC1	upstream_gene_variant	MODIFIER	APOE	0.212475
M_HDL_FC	1404	15	58431476	rs1800588	0.21645	T	C	-0.140296	1.29462e-69	-0.144184	7.38761e-238	0.5274	2	LIPC	LIPC	intron_variant	MODIFIER	LIPC	0.2334
L_HDL_TG	1405	15	58450219	rs261336	0.160722	G	A	-0.269963	1.62594e-169	-0.276553	2.08538e-237	0.227832	2	LIPC, LIPC-AS1	LIPC	intron_variant	MODIFIER	NA	NA
LA_pct	1129	11	61781087	rs509360	0.316189	A	G	0.109983	2.19597e-47	0.105259	8.24691e-232	0.726262	4	MYRF	MYRF	intron_variant	MODIFIER	NA	NA
LDL_P	1609	19	44912383	rs445925	0.111461	A	G	0.363523	2.53433e-230	0.363523	2.53433e-230	0	0	APOC1	APOC1	upstream_gene_variant	MODIFIER	APOE	0.212475
HDL_CE	1459	16	56955678	rs247616	0.327889	T	C	-0.212969	7.72824e-228	-0.212969	7.72824e-228	0	0	CETP	NA	intergenic_variant	MODIFIER	NLRC5	0.179276
ApoB	1609	19	44912383	rs445925	0.111461	A	G	0.359051	2.75666e-226	0.359051	2.75666e-226	0	0	APOC1	APOC1	upstream_gene_variant	MODIFIER	APOE	0.212475
HDL_size	1459	16	56955678	rs247616	0.327889	T	C	-0.204208	3.34975e-226	-0.204208	3.34975e-226	0	0	CETP	NA	intergenic_variant	MODIFIER	NLRC5	0.179276
XL_HDL_P	1404	15	58431476	rs1800588	0.21645	T	C	-0.237096	6.93103e-220	-0.234976	1.38936e-225	0.029312	2	LIPC	LIPC	intron_variant	MODIFIER	LIPC	0.2334
XL_HDL_CE	1459	16	56955678	rs247616	0.327889	T	C	-0.205426	1.52415e-225	-0.205426	1.52415e-225	0	0	CETP	NA	intergenic_variant	MODIFIER	NLRC5	0.179276
XL_HDL_PL	1459	16	56955678	rs247616	0.327889	T	C	-0.183866	2.62145e-177	-0.18747	3.87561e-216	0.0987413	3	CETP	NA	intergenic_variant	MODIFIER	NLRC5	0.179276
Sphingomyelins	1404	15	58431476	rs1800588	0.21645	T	C	-0.147039	1.38408e-69	-0.142836	3.76855e-214	0.579701	3	LIPC	LIPC	intron_variant	MODIFIER	LIPC	0.2334
L_LDL_TG	1404	15	58388755	rs2043085	0.385774	T	C	-0.224234	1.95129e-213	-0.224234	1.95129e-213	0	0	LIPC	LIPC	intron_variant	MODIFIER	NA	NA
XL_HDL_FC	1646	20	45917134	rs73307905	0.184802	C	A	0.253178	1.36845e-205	0.247087	4.33703e-213	0.0614164	2	PLTP	PLTP	upstream_gene_variant	MODIFIER	PLTP	0.31992
S_HDL_P	1646	20	45917134	rs73307905	0.184802	C	A	-0.238172	2.08672e-139	-0.25096	1.31352e-211	0.262887	1	PLTP	PLTP	upstream_gene_variant	MODIFIER	PLTP	0.31992
HDL_FC	1459	16	56955678	rs247616	0.327889	T	C	-0.20529	5.54611e-211	-0.20529	5.54611e-211	0	0	CETP	NA	intergenic_variant	MODIFIER	NLRC5	0.179276
Phosphatidylc	1404	15	58388755	rs2043085	0.385774	T	C	-0.18746	1.99908e-155	-0.187274	8.97884e-210	0.221414	2	LIPC	LIPC	intron_variant	MODIFIER	NA	NA
XL_HDL_FC	1459	16	56955678	rs247616	0.327889	T	C	-0.150396	9.49005e-106	-0.161503	3.28445e-209	0.316383	3	CETP	NA	intergenic_variant	MODIFIER	NLRC5	0.179276
XS_VLDL_FC	1404	15	58396988	rs11855284	0.195849	C	T	-0.183348	1.0275e-95	-0.188549	1.82571e-208	0.457614	1	LIPC	LIPC	intron_variant	MODIFIER	ALDH1A2	0.0997988
XL_HDL_FC	1609	19	44912383	rs445925	0.111461	A	G	0.23801	3.69212e-119	0.240244	1.20834e-205	0.310143	1	APOC1	APOC1	upstream_gene_variant	MODIFIER	APOE	0.212475
M_LDL_TG	1404	15	58431476	rs1800588	0.21645	T	C	-0.187482	1.33833e-108	-0.188362	3.59777e-205	0.403615	1	LIPC	LIPC	intron_variant	MODIFIER	LIPC	0.2334
L_HDL_PL	1404	15	58431476	rs1800588	0.21645	T	C	-0.188544	3.69553e-145	-0.178196	4.64865e-205	0.241032	3	LIPC	LIPC	intron_variant	MODIFIER	LIPC	0.2334
L_LDL_TG	1405	15	58450219	rs261336	0.160722	G	A	-0.200836	1.42285e-96	-0.206581	1.85471e-202	0.441515	2	LIPC, LIPC-AS1	LIPC	intron_variant	MODIFIER	NA	NA
S_LDL_P	1609	19	44912383	rs445925	0.111461	A	G	0.335232	8.18234e-201	0.335232	8.18234e-201	0	0	APOC1	APOC1	upstream_gene_variant	MODIFIER	APOE	0.212475
ApoB_by_ApoA1	1609	19	44912383	rs445925	0.111461	A	G	0.324429	2.45615e-199	0.324429	2.45615e-199	0	0	APOC1	APOC1	upstream_gene_variant	MODIFIER	APOE	0.212475
XS_VLDL_PL	1404	15	58434545	rs261334	0.213095	G	C	-0.258513	3.70507e-198	-0.258513	3.70507e-198	0	0	LIPC	LIPC	intron_variant	MODIFIER	NA	NA
XL_HDL_PL	1404	15	58434545	rs261334	0.213095	G	C	-0.216937	2.69456e-185	-0.212601	8.01784e-198	0.0674962	3	LIPC	LIPC	intron_variant	MODIFIER	NA	NA
M_LDL_TG	1405	15	58450219	rs261336	0.160722	G	A	-0.142068	2.19035e-50	-0.145479	4.29273e-197	0.636887	4	LIPC, LIPC-AS1	LIPC	intron_variant	MODIFIER	NA	NA
S_LDL_CE	1609	19	44912383	rs445925	0.111461	A	G	0.329889	1.8312e-193	0.329889	1.8312e-193	0	0	APOC1	APOC1	upstream_gene_variant	MODIFIER	APOE	0.212475
HDL_size	1404	15	58431476	rs1800588	0.21645	T	C	-0.215897	2.49888e-192	-0.215897	2.49888e-192	0	0	LIPC	LIPC	intron_variant	MODIFIER	LIPC	0.2334
PUFA	1404	15	58434545	rs261334	0.213095	G	C	-0.137326	1.72154e-55	-0.147155	3.22925e-192	0.608294	6	LIPC	LIPC	intron_variant	MODIFIER	NA	NA
XL_VLDL_CE	1459	16	56955678	rs247616	0.327889	T	C	0.107178	1.20363e-51	0.118157	8.62043e-186	0.532221	4	CETP	NA	intergenic_variant	MODIFIER	NLRC5	0.179276
XS_VLDL_CE	1609	19	44912383	rs445925	0.111461	A	G	0.320594	1.62419e-184	0.320594	1.62419e-184	0	0	APOC1	APOC1	upstream_gene_variant	MODIFIER	APOE	0.212475
Phosphoglyc	1404	15	58431476	rs1800588	0.21645	T	C	-0.190466	6.86058e-111	-0.194848	1.60092e-180	0.311964	4	LIPC	LIPC	intron_variant	MODIFIER	LIPC	0.2334
IDL_FC	1404	15	58431476	rs1800588	0.21645	T	C	-0.121574	2.52395e-45	-0.117751	6.14603e-180	0.682821	2	LIPC	LIPC	intron_variant	MODIFIER	LIPC	0.2334
M_VLDL_FC	1609	19	44912383	rs445925	0.111461	A	G	0.247535	1.51645e-109	0.24234	4.09422e-179	0.368207	1	APOC1	APOC1	upstream_gene_variant	MODIFIER	APOE	0.212475
S_HDL_CE	1646	20	45917134	rs73307905	0.184802	C	A	-0.242347	1.58641e-142	-0.24717	1.87103e-178	0.168122	1	PLTP	PLTP	upstream_gene_variant	MODIFIER	PLTP	0.31992
M_LDL_CE	1609	19	44912383	rs445925	0.111461	A	G	0.312847	1.06628e-174	0.312847	1.06628e-174	0	0	APOC1	APOC1	upstream_gene_variant	MODIFIER	APOE	0.212475
M_LDL_P	1609	19	44912383	rs445925	0.111461	A	G	0.31098	9.00695e-173	0.31098	9.00695e-173	0	0	APOC1	APOC1	upstream_gene_variant	MODIFIER	APOE	0.212475
L_HDL_CE	1404	15	58431476	rs1800588	0.21645	T	C	-0.162886	2.40239e-112	-0.161591	4.44159e-170	0.222998	2	LIPC	LIPC	intron_variant	MODIFIER	LIPC	0.2334
XL_HDL_FC	1404	15	58431476	rs1800588	0.21645	T	C	-0.203684	2.82139e-147	-0.200085	1.2233e-167	0.115344	2	LIPC	LIPC	intron_variant	MODIFIER	LIPC	0.2334
Sphingomyelins	1609	19	44912383	rs445925	0.111461	A	G	0.297713	4.39284e-167	0.297713	4.39284e-167	0	0	APOC1	APOC1	upstream_gene_variant	MODIFIER	APOE	0.212475
PUFA	1165	11	116778201	rs964184	0.129842	G	C	-0.184691	5.59419e-68	-0.189741	8.64831e-166	0.516421	2	ZPR1	ZPR1	3_prime_UTR_variant	MODIFIER	NA	NA
Phosphatidylc	1459	16	56951643	rs12448528	0.217274	A	G	0.0983322	7.13822e-32	0.105253	4.0536e-163	0.666507	5	HERPUD1	NA	TF_binding_site_variant	MODIFIER	NA	NA
L_HDL_FC	1404	15	58431476	rs1800588	0.21645	T	C	-0.197312	3.34307e-162	-0.197312	3.34307e-162	0	0	LIPC	LIPC	intron_variant	MODIFIER	LIPC	0.2334
PUFA	1129	11	61842278	rs174583	0.356474	T	C	0.113011	4.15409e-52	0.118805	1.68137e-159	0.582547	2	FADS2	FADS2	intron_variant	MODIFIER	FADS2	0.373642
HDL_FC	1404	15	58386313	rs10468017	0.294462	T	C	-0.167931	1.95809e-133	-0.16846	9.27688e-156	0.0965404	2	LIPC	LIPC	intron_variant	MODIFIER	ALDH1A2	0.0732394
Omega_6	1165	11	116778201	rs964184	0.129842	G	C	-0.182557	9.06561e-65	-0.186364	9.31789e-156	0.529942	2	ZPR1	ZPR1	3_prime_UTR_variant	MODIFIER	NA	NA
XL_HDL_CE	1404	15	58431476	rs1800588	0.21645	T	C	-0.186771	6.61077e-142	-0.183178	2.6639e-155	0.0801789	2	LIPC	LIPC	intron_variant	MODIFIER	LIPC	0.2334
Phosphoglyc	1165	11	116778201	rs964184	0.129842	G	C	-0.0970444	1.21872e-20	-0.111842	1.14157e-154	0.725301	4	ZPR1	ZPR1	3_prime_UTR_variant	MODIFIER	NA	NA
M_HDL_CE	1459	16	56955678	rs247616	0.327889	T	C	-0.183585	3.61534e-153	-0.183585	3.61534e-153	0	0	CETP	NA	intergenic_variant	MODIFIER	NLRC5	0.179276
M_VLDL_P	1609	19	44912383	rs445925	0.111461	A	G	0.195559	7.3233e-71	0.195257	4.83147e-152	0.465064	2	APOC1	APOC1	upstream_gene_variant	MODIFIER	APOE	0.212475
HDL_size	1646	20	45947863	rs7679	0.182235	C	T	0.204231	2.11753e-151	0.204231	2.11753e-151	0	0	PCIF1	PCIF1	3_prime_UTR_variant	MODIFIER	PLTP	0.31328
VLDL_PL	1404	15	58396988	rs11855284	0.195849	C	T	-0.0507069	3.10386e-09	-0.0643916	1.43713e-150	0.752901	3	LIPC	LIPC	intron_variant	MODIFIER	ALDH1A2	0.0997988
Cholines	1404	15	58388444	rs35853021	0.355527	T	G	-0.167292	8.125e-119	-0.170018	1.31054e-145	0.135594	1	LIPC	LIPC	intron_variant	MODIFIER	ALDH1A2	0.0732394
XS_VLDL_FC	1609	19	44912383	rs445925	0.111461	A	G	0.195055	1.16741e-68	0.189054	4.52912e-145	0.495941	2	APOC1	APOC1	upstream_gene_variant	MODIFIER	APOE	0.212475
Tyr	705	6	111279203	rs78051065	0.146079	G	A	-0.190436	4.85268e-77	-0.187711	1.148e-143	0.447287	26	MFSD4B	MFSD4B	3_prime_UTR_variant	MODIFIER	MFSD4B	0.172636
Phosphoglyc	1459	16	56956804	rs247617	0.325629	A	C	-0.104845	5.7977e-45	-0.100724	4.15806e-142	0.621087	6	CETP	CETP	intergenic_variant	MODIFIER	NLRC5	0.179276
VLDL_PL	1165	11	116778201	rs964184	0.129842	G	C	-0.226122	4.26161e-111	-0.22275	1.3296e-139	0.188406	3	ZPR1	ZPR1	3_prime_UTR_variant	MODIFIER	NA	NA
S_VLDL_TG	1165	11	116778201	rs964184	0.129842	G	C	-0.254144	7.57058e-138	-0.254372	2.00039e-139	0.00838731	2	ZPR1	ZPR1	3_prime_UTR_variant	MODIFIER	NA	NA
L_LDL_FC	1608	19	44738916	rs1531517	0.0747147	A	G	0.299949	2.79308e-107	0.279092	8.37604e-139	0.309647	4	BCL3	ENSG00000288773	non_coding_transcript_exon_variant	MODIFIER	BCL3	0.199598
S_VLDL_CE	1404	15	58431476	rs1800588	0.21645	T	C	-0.0836292	6.17155e-23	-0.0868805	1.73038e-138	0.71835	2	LIPC	LIPC	intron_variant	MODIFIER	LIPC	0.2334
L_VLDL_CE	1165	11	116778201	rs964184	0.129842	G	C	-0.226213	1.48591e-111	-0.22603	5.89519e-137	0.155406	1	ZPR1	ZPR1	3_prime_UTR_variant	MODIFIER	NA	NA
XL_VLDL_CE	1165	11	116778201	rs964184	0.129842	G	C	-0.22141	9.76498e-111	-0.216192	1.48203e-136	0.181905	3	ZPR1	ZPR1	3_prime_UTR_variant	MODIFIER	NA	NA
LA	1165	11	116778201	rs964184	0.129842	G	C	-0.197835	3.23733e-74	-0.203132	3.40599e-135	0.403449	2	ZPR1	ZPR1	3_prime_UTR_variant	MODIFIER	NA	NA
IDL_PL	1404	15	58410870	rs17821316	0.481955	A	C	-0.0852613	7.99759e-34	-0.0914737	4.70452e-135	0.638064	3	LIPC	LIPC	intron_variant	MODIFIER	NA	NA
M_HDL_P	1459	16	56955678	rs247616	0.327889	T	C	-0.173722	2.75945e-134	-0.173722	2.75945e-134	0	0	CETP	NA	intergenic_variant	MODIFIER	NLRC5	0.179276
M_VLDL_TG	1165	11	116778201	rs964184	0.129842	G	C	-0.233822	1.38632e-121	-0.230799	4.75135e-134	0.0949201	4	ZPR1	ZPR1	3_prime_UTR_variant	MODIFIER	NA	NA
IDL_TG	1405	15	58450219	rs261336	0.160722	G	A	-0.221307	6.52814e-116	-0.221079	1.8823e-133	0.120486	1	LIPC, LIPC-AS1	LIPC	intron_variant	MODIFIER	NA	NA
L_VLDL_P	1165	11	116778201	rs964184	0.129842	G	C	-0.23262	2.30601e-125	-0.22869	4.68563e-133	0.0698066	2	ZPR1	ZPR1	3_prime_UTR_variant	MODIFIER	NA	NA
S_LDL_PL	1608	19	44738916	rs1531517	0.0747147	A	G	0.331024	5.5659e-133	0.331024	5.5659e-133	0	0	BCL3	ENSG00000288773	non_coding_transcript_exon_variant	MODIFIER	BCL3	0.199598
M_VLDL_P	1459	16	56961324	rs1800775	0.488873	A	C	0.0613161	8.7493e-19	0.0630471	7.11036e-133	0.741982	3	CETP	CETP	upstream_gene_variant	MODIFIER	NLRC5	0.179276
S_LDL_FC	1608	19	44738916	rs1531517	0.0747147	A	G	0.33691	2.24331e-132	0.33691	2.24331e-132	0	0	BCL3	ENSG00000288773	non_coding_transcript_exon_variant	MODIFIER	BCL3	0.199598
L_VLDL_PL	1165	11	116778201	rs964184	0.129842	G	C	-0.232335	6.77403e-126	-0.230151	1.03824e-130	0.0426879	2	ZPR1	ZPR1	3_prime_UTR_variant	MODIFIER	NA	NA
MUFA	1165	11	116778201	rs964184	0.129842	G	C	-0.225269	1.65943e-105	-0.228865	2.07985e-130	0.1437	1	ZPR1	ZPR1	3_prime_UTR_variant	MODIFIER	NA	NA
XL_VLDL_FC	1165	11	116778201	rs964184	0.129842	G	C	-0.230763	8.86667e-124	-0.227041	5.07255e-130	0.0611949	2	ZPR1	ZPR1	3_prime_UTR_variant	MODIFIER	NA	NA
S_LDL_TG	1165	11	116778201	rs964184	0.129842	G	C	-0.238862	1.09651e-121	-0.238796	2.9386e-128	0.0440938	2	ZPR1	ZPR1	3_prime_UTR_variant	MODIFIER	NA	NA
XXL_VLDL_TG	735	6	160589086	rs10455872	0.0804722	G	A	0.226612	7.01174e-76	0.224396	2.95877e-128	0.342732	5	LPA	LPA	intron_variant	MODIFIER	SLC22A3	0.187324
HDL_size	1405	15	58450219	rs261336	0.160722	G	A	-0.184627	3.77729e-112	-0.188175	1.93071e-127	0.0566228	2	LIPC, LIPC-AS1	LIPC	intron_variant	MODIFIER	NA	NA
S_VLDL_TG	863	8	19973410	rs10096633	0.12452	T	C	0.218284	1.46301e-98	0.220485	2.84087e-127	0.178607	4	LPL	NA	intergenic_variant	MODIFIER	LPL	0.192555
XXL_VLDL_CE	1165	11	116778201	rs964184	0.129842	G	C	-0.235986	4.0552e-127	-0.235986	4.0552e-127	0	0	ZPR1	ZPR1	3_prime_UTR_variant	MODIFIER	NA	NA
S_LDL_P	1165	11	116778201	rs964184	0.129842	G	C	-0.142926	1.90479e-42	-0.136349	9.90594e-126	0.618593	4	ZPR1	ZPR1	3_prime_UTR_variant	MODIFIER	NA	NA
Sphingomyelins	1405	15	58450219	rs261336	0.160722	G	A	-0.111478	1.20742e-32	-0.109569	2.39115e-125	0.630449	4	LIPC, LIPC-AS1	LIPC	intron_variant	MODIFIER	NA	NA
L_HDL_CE	1646	20	45934578	rs77617917	0.0767853	A	G	0.168749	1.23879e-51	0.160454	9.65165e-125	0.400886	5	PCIF1	ENSG00000285796	non_coding_transcript_exon_variant	MODIFIER	PLTP	0.225755
S_HDL_TG	1165	11	116778201	rs964184	0.129842	G	C	-0.237114	4.92788e-124	-0.237089	1.95583e-124	0.00299303	1	ZPR1	ZPR1	3_prime_UTR_variant	MODIFIER	NA	NA
XL_VLDL_P	1165	11	116778201	rs964184	0.129842	G	C	-0.229131	4.36744e-124	-0.229131	4.36744e-124	0	0	ZPR1	ZPR1	3_prime_UTR_variant	MODIFIER	NA	NA
IDL_FC	1587	19	11091630	rs6511720	0.12001	T	G	0.237734	6.64299e-108	0.233853	5.51665e-124	0.141462	3	LDLR	LDLR	intron_variant	MODIFIER	LDLR	0.119718
S_VLDL_CE	1165	11	116778201	rs964184	0.129842	G	C	-0.185378	6.4096e-72	-0.184893	1.92108e-123	0.367263	2	ZPR1	ZPR1	3_prime_UTR_variant	MODIFIER	NA	NA
Omega_6	1404	15	58386313	rs10468017	0.294462	T	C	-0.115863	1.34457e-48	-0.115761	2.39779e-123	0.569149	4	LIPC	LIPC	intron_variant	MODIFIER	ALDH1A2	0.0732394
L_VLDL_FC	1165	11	116778201	rs964184	0.129842	G	C	-0.229522	4.12994e-123	-0.229522	4.12994e-123	0	0	ZPR1	ZPR1	3_prime_UTR_variant	MODIFIER	NA	NA
VLDL_TG	1165	11	116778201	rs964184	0.129842	G	C	-0.232013	9.40564e-122	-0.229959	6.4724e-123	0.0215662	2	ZPR1	ZPR1	3_prime_UTR_variant	MODIFIER	NA	NA
XL_VLDL_PL	1165	11	116778201	rs964184	0.129842	G	C	-0.228447	1.03927e-122	-0.228447	1.03927e-122	0	0	ZPR1	ZPR1	3_prime_UTR_variant	MODIFIER	NA	NA
XL_HDL_TG	1405	15	58450219	rs261336	0.160722	G	A	-0.232705	1.07599e-122	-0.232705	1.07599e-122	0	0	LIPC, LIPC-AS1	LIPC	intron_variant	MODIFIER	NA	NA
S_VLDL_P	863	8	19962213	rs328	0.103028	G	C	0.205175	1.61523e-74	0.204068	6.60589e-122	0.336095	3	LPL	LPL	stop_lost	HIGH	LPL	0.393763
XXL_VLDL_FC	1165	11	116778201	rs964184	0.129842	G	C	-0.232504	3.96795e-121	-0.232504	3.96795e-121	0	0	ZPR1	ZPR1	3_prime_UTR_variant	MODIFIER	NA	NA
ApoB	1165	11	116778201	rs964184	0.129842	G	C	-0.130874	3.11858e-35	-0.130532	1.30579e-120	0.646	1	ZPR1	ZPR1	3_prime_UTR_variant	MODIFIER	NA	NA
XL_HDL_P	1405	15	58450219	rs261336	0.160722	G	A	-0.196345	4.0324e-120	-0.195074	2.74852e-120	0.00998742	2	LIPC, LIPC-AS1	LIPC	intron_variant	MODIFIER	NA	NA
VLDL_PL	863	8	19973410	rs10096633	0.12452	T	C	0.184831	2.64108e-72	0.177728	3.1556e-120	0.368208	3	LPL	NA	intergenic_variant	MODIFIER	LPL	0.192555
S_VLDL_FC	1609	19	44912383	rs445925	0.111461	A	G	0.260053	1.13081e-119	0.260053	1.13081e-119	0	0	APOC1	APOC1	upstream_gene_variant	MODIFIER	APOE	0.212475
XXL_VLDL_PL	1165	11	116778201	rs964184	0.129842	G	C	-0.228753	1.35084e-119	-0.228753	1.35084e-119	0	0	ZPR1	ZPR1	3_prime_UTR_variant	MODIFIER	NA	NA
XL_HDL_PL	1405	15	58450219	rs261336	0.160722	G	A	-0.18219	9.39854e-106	-0.182043	2.11235e-119	0.0785402	3	LIPC, LIPC-AS1	LIPC	intron_variant	MODIFIER	NA	NA
S_VLDL_TG	0	NA	NA	Affx.52343806_	NA	NA	NA	0.224886	2.47161e-93	0.225732	4.87551e-119	0.178776	4	NA	NA	NA	NA	NA	NA
TG_by_PG	863	8	19973410	rs10096633	0.12452	T	C	0.215677	1.10818e-109	0.212113	5.82134e-119	0.0792019	3	LPL	NA	intergenic_variant	MODIFIER	LPL	0.192555
L_HDL_P	1646	20	45934578	rs77617917	0.0767853	A	G	0.166656	2.73191e-50	0.164007	8.23825e-118	0.377279	3	PCIF1	ENSG00000285796	non_coding_transcript_exon_variant	MODIFIER	PLTP	0.225755
LA	1404	15	58431476	rs1800588	0.21645	T	C	-0.119199	6.70097e-41	-0.122426	1.79999e-117	0.607746	2	LIPC	LIPC	intron_variant	MODIFIER	LIPC	0.2334
S_VLDL_P	1165	11	116778201	rs964184	0.129842	G	C	-0.233001	5.90693e-116	-0.231537	2.95581e-117	0.0201372	2	ZPR1	ZPR1	3_prime_UTR_variant	MODIFIER	NA	NA
S_VLDL_P	0	NA	NA	Affx.52343806_	NA	NA	NA	0.199147	1.83523e-73	0.194862	5.10278e-117	0.339072	4	NA	NA	NA	NA	NA	NA
HDL_P	1459	16	56954132	rs173539	0.332785	T	C	-0.160376	4.47126e-108	-0.161621	8.21855e-117	0.0516576	2	CETP	CETP	intergenic_variant	MODIFIER	SLC12A3	0.172636
S_VLDL_P	1459	16	56955678	rs247616	0.327889	T	C	0.0692712	2.18805e-21	0.0746399	4.24721e-116	0.671886	4	CETP	NA	intergenic_variant	MODIFIER	NLRC5	0.179276
L_VLDL_FC	863	8	19973410	rs10096633	0.12452	T	C	0.200443	3.9396e-91	0.196485	4.49663e-116	0.190694	2	LPL	NA	intergenic_variant	MODIFIER	LPL	0.192555
TG_by_PG	1165	11	116778201	rs964184	0.129842	G	C	-0.216481	2.29879e-114	-0.215761	3.63714e-115	0.0100384	1	ZPR1	ZPR1	3_prime_UTR_variant	MODIFIER	NA	NA
S_HDL_TG	863	8	19962213	rs328	0.103028	G	C	0.216866	6.97756e-86	0.215618	8.52836e-115	0.214219	1	LPL	LPL	stop_lost	HIGH	LPL	0.393763
S_VLDL_PL	1404	15	58396988	rs11855284	0.195849	C	T	-0.0582391	3.25059e-11	-0.063337	1.98307e-114	0.780127	3	LIPC	LIPC	intron_variant	MODIFIER	ALDH1A2	0.0997988
XXL_VLDL_P	1165	11	116778201	rs964184	0.129842	G	C	-0.224474	2.43883e-114	-0.224474	2.43883e-114	0	0	ZPR1	ZPR1	3_prime_UTR_variant	MODIFIER	NA	NA
XXL_VLDL_P	735	6	160589086	rs10455872	0.0804722	G	A	0.184977	4.82537e-52	0.187348	2.78475e-114	0.428341	4	LPA	LPA	intron_variant	MODIFIER	SLC22A3	0.187324
XXL_VLDL_TG	734	6	160576086	rs74617384	0.0790379	T	A	0.222805	9.6327e-72	0.219721	3.50765e-114	0.318011	4	LPA	LPA	intron_variant	MODIFIER	SLC22A3	0.187324
L_VLDL_PL	863	8	19973410	rs10096633	0.12452	T	C	0.204762	8.1092e-95	0.20385	7.84959e-114	0.135983	2	LPL	NA	intergenic_variant	MODIFIER	LPL	0.192555
L_VLDL_CE	863	8	19973410	rs10096633	0.12452	T	C	0.195242	1.14522e-80	0.190827	8.18378e-114	0.269375	1	LPL	NA	intergenic_variant	MODIFIER	LPL	0.192555
M_VLDL_PL	863	8	19973410	rs10096633	0.12452	T	C	0.146834	5.63822e-44	0.139564	9.70741e-114	0.572701	2	LPL	NA	intergenic_variant	MODIFIER	LPL	0.192555
Sphingomyelins	1129	11	61796827	rs4246215	0.363459	T	G	0.136444	1.13692e-82	0.138796	2.13138e-113	0.20743	3	FEN1	FEN1	3_prime_UTR_variant	MODIFIER	FADS2	0.380282
Total_FA	1404	15	58431476	rs1800588	0.21645	T	C	-0.121727	7.04541e-45	-0.128092	5.25558e-113	0.509818	1	LIPC	LIPC	intron_variant	MODIFIER	LIPC	0.2334
S_VLDL_CE	1459	16	56951643	rs12448528	0.217274	A	G	-0.0917793	1.09153e-27	-0.0918169	5.28735e-113	0.661374	3	HERPUD1	NA	TF_binding_site_variant	MODIFIER	NA	NA
XL_VLDL_FC	863	8	19962213	rs328	0.103028	G	C	0.214081	5.0075e-88	0.213736	1.55822e-112	0.172514	2	LPL	LPL	stop_lost	HIGH	LPL	0.393763
L_VLDL_CE	0	NA	NA	Affx.52343806_	NA	NA	NA	0.197734	8.16994e-74	0.193731	2.72284e-112	0.308064	2	NA	NA	NA	NA	NA	NA
IDL_CE	1608	19	44738916	rs1531517	0.0747147	A	G	0.300918	2.79177e-112	0.300918	2.79177e-112	0	0	BCL3	ENSG00000288773	non_coding_transcript_exon_variant	MODIFIER	BCL3	0.199598
XL_VLDL_TG	1165	11	116778201	rs964184	0.129842	G	C	-0.217984	3.5471e-112	-0.217937	3.96829e-112	0.000176987	1	ZPR1	ZPR1	3_prime_UTR_variant	MODIFIER	NA	NA
L_VLDL_P	863	8	19962213	rs328	0.103028	G	C	0.214659	2.64754e-88	0.214852	4.82325e-112	0.165241	2	LPL	LPL	stop_lost	HIGH	LPL	0.393763
XS_VLDL_TG	1165	11	116778201	rs964184	0.129842	G	C	-0.233419	3.14356e-110	-0.234291	5.15061e-112	0.00796971	1	ZPR1	ZPR1	3_prime_UTR_variant	MODIFIER	NA	NA
L_VLDL_TG	1165	11	116778201	rs964184	0.129842	G	C	-0.215297	7.61183e-107	-0.21411	7.69408e-112	0.0436876	2	ZPR1	ZPR1	3_prime_UTR_variant	MODIFIER	NA	NA
LDL_FC	1608	19	44738916	rs1531517	0.0747147	A	G	0.308006	7.97769e-112	0.308006	7.97769e-112	0	0	BCL3	ENSG00000288773	non_coding_transcript_exon_variant	MODIFIER	BCL3	0.199598
VLDL_PL	1587	19	11091630	rs6511720	0.12001	T	G	0.11542	1.27138e-28	0.121217	9.70095e-112	0.599068	4	LDLR	LDLR	intron_variant	MODIFIER	LDLR	0.119718
L_LDL_CE	1587	19	11077477	rs55791371	0.118978	C	A	0.215465	1.14844e-83	0.207261	1.42156e-111	0.288017	2	LDLR-AS1	SMARCA4	intron_variant	MODIFIER	SMARCA4	0.119517
M_VLDL_TG	863	8	19961817	rs325	0.103067	C	T	0.209265	2.09365e-80	0.208401	1.44411e-111	0.233797	4	LPL	LPL	intron_variant	MODIFIER	LPL	0.212676
VLDL_FC	863	8	19973410	rs10096633	0.12452	T	C	0.173918	2.23539e-63	0.167591	2.18308e-111	0.396657	2	LPL	NA	intergenic_variant	MODIFIER	LPL	0.192555
XS_VLDL_P	1587	19	11091630	rs6511720	0.12001	T	G	0.190416	5.48709e-70	0.184566	5.97765e-111	0.365452	2	LDLR	LDLR	intron_variant	MODIFIER	LDLR	0.119718
M_VLDL_CE	1587	19	11091630	rs6511720	0.12001	T	G	0.244056	9.7832e-108	0.244413	1.81511e-110	0.0211303	3	LDLR	LDLR	intron_variant	MODIFIER	LDLR	0.119718
VLDL_size	1165	11	116778201	rs964184	0.129842	G	C	-0.211002	2.32502e-110	-0.211002	2.32502e-110	0	0	ZPR1	ZPR1	3_prime_UTR_variant	MODIFIER	NA	NA
XL_VLDL_CE	863	8	19962213	rs328	0.103028	G	C	0.199478	1.8659e-74	0.199725	6.40505e-110	0.259039	2	LPL	LPL	stop_lost	HIGH	LPL	0.393763
VLDL_CE	1459	16	56963321	rs1864163	0.259779	A	G	-0.0992575	4.85108e-35	-0.0978943	7.47688e-110	0.614988	3	CETP	CETP	intron_variant	MODIFIER	NLRC5	0.185915
XS_VLDL_FC	1587	19	11091630	rs6511720	0.12001	T	G	0.195431	8.00421e-74	0.190982	1.24683e-109	0.319924	3	LDLR	LDLR	intron_variant	MODIFIER	LDLR	0.119718
L_VLDL_FC	0	NA	NA	Affx.52343806_	NA	NA	NA	0.204585	1.0683e-84	0.201861	2.57604e-109	0.191118	2	NA	NA	NA	NA	NA	NA
IDL_P	1587	19	11091630	rs6511720	0.12001	T	G	0.23924	9.9776e-107	0.238234	1.87063e-108	0.0224047	1	LDLR	LDLR	intron_variant	MODIFIER	LDLR	0.119718
HDL_TG	1165	11	116778201	rs964184	0.129842	G	C	-0.230974	9.19732e-103	-0.232712	3.67969e-108	0.0337874	1	ZPR1	ZPR1	3_prime_UTR_variant	MODIFIER	NA	NA
XL_VLDL_PL	863	8	19973410	rs10096633	0.12452	T	C	0.199372	1.25139e-90	0.196286	1.44601e-107	0.141774	2	LPL	NA	intergenic_variant	MODIFIER	LPL	0.192555
XS_VLDL_TG	1405	15	58450532	rs11858164	0.445379	T	G	-0.0845143	8.6715e-33	-0.0879496	9.72171e-107	0.601886	3	LIPC, LIPC-AS1	LIPC	intron_variant	MODIFIER	NA	NA
IDL_PL	1587	19	11091630	rs6511720	0.12001	T	G	0.236076	9.87364e-107	0.236076	9.87364e-107	0	0	LDLR	LDLR	intron_variant	MODIFIER	LDLR	0.119718
M_VLDL_PL	0	NA	NA	Affx.52343806_	NA	NA	NA	0.148356	3.95799e-40	0.142987	1.5802e-106	0.573035	2	NA	NA	NA	NA	NA	NA
XL_VLDL_FC	0	NA	NA	Affx.52343806_	NA	NA	NA	0.205479	6.55726e-85	0.202758	4.80572e-106	0.172506	2	NA	NA	NA	NA	NA	NA
VLDL_PL	0	NA	NA	Affx.52343806_	NA	NA	NA	0.18784	1.13022e-66	0.183872	5.87336e-106	0.330286	3	NA	NA	NA	NA	NA	NA
M_VLDL_PL	1404	15	58388755	rs2043085	0.385774	T	C	-0.0406387	1.3692e-08	-0.0416707	6.75547e-106	0.808169	2	LIPC	LIPC	intron_variant	MODIFIER	NA	NA
L_VLDL_P	0	NA	NA	Affx.52343806_	NA	NA	NA	0.206316	2.11532e-85	0.204008	8.75689e-106	0.165299	2	NA	NA	NA	NA	NA	NA
VLDL_FC	0	NA	NA	Affx.52343806_	NA	NA	NA	0.176062	4.96775e-58	0.171743	1.64236e-105	0.401531	2	NA	NA	NA	NA	NA	NA
LDL_FC	1587	19	11077477	rs55791371	0.118978	C	A	0.232403	4.80815e-96	0.231942	2.55251e-105	0.0875006	2	LDLR-AS1	SMARCA4	intron_variant	MODIFIER	SMARCA4	0.119517
XS_VLDL_CE	1587	19	11077477	rs55791371	0.118978	C	A	0.225701	1.92536e-97	0.223929	3.96478e-105	0.078179	2	LDLR-AS1	SMARCA4	intron_variant	MODIFIER	SMARCA4	0.119517
M_LDL_FC	1608	19	44738916	rs1531517	0.0747147	A	G	0.298222	8.6774e-105	0.298222	8.6774e-105	0	0	BCL3	ENSG00000288773	non_coding_transcript_exon_variant	MODIFIER	BCL3	0.199598
TG_by_PG	0	NA	NA	Affx.52343806_	NA	NA	NA	0.218316	3.73089e-100	0.218373	5.26392e-104	0.0269879	2	NA	NA	NA	NA	NA	NA
XXL_VLDL_FC	735	6	160589086	rs10455872	0.0804722	G	A	0.175156	2.57063e-46	0.179579	1.04063e-103	0.432876	4	LPA	LPA	intron_variant	MODIFIER	SLC22A3	0.187324
VLDL_TG	863	8	19973410	rs10096633	0.12452	T	C	0.199556	2.1448e-87	0.200162	4.10841e-103	0.117816	1	LPL	NA	intergenic_variant	MODIFIER	LPL	0.192555
IDL_P	1608	19	44738916	rs1531517	0.0747147	A	G	0.290192	6.55515e-103	0.290192	6.55515e-103	0	0	BCL3	ENSG00000288773	non_coding_transcript_exon_variant	MODIFIER	BCL3	0.199598
XL_HDL_FC	1405	15	58450219	rs261336	0.160722	G	A	-0.169976	4.13157e-82	-0.161209	9.73062e-103	0.214272	4	LIPC, LIPC-AS1	LIPC	intron_variant	MODIFIER	NA	NA
XL_VLDL_P	863	8	19973410	rs10096633	0.12452	T	C	0.200785	2.39119e-92	0.198003	2.3097e-102	0.0943816	1	LPL	NA	intergenic_variant	MODIFIER	LPL	0.192555
M_LDL_TG	1165	11	116778201	rs964184	0.129842	G	C	-0.2157	1.31647e-96	-0.219022	4.25628e-102	0.0219814	1	ZPR1	ZPR1	3_prime_UTR_variant	MODIFIER	NA	NA
M_VLDL_TG	0	NA	NA	Affx.52343806_	NA	NA	NA	0.201755	2.15617e-78	0.199835	6.90179e-102	0.201121	4	NA	NA	NA	NA	NA	NA
L_VLDL_CE	1587	19	11091630	rs6511720	0.12001	T	G	0.114848	1.981e-28	0.120691	1.59045e-101	0.580683	3	LDLR	LDLR	intron_variant	MODIFIER	LDLR	0.119718
S_LDL_TG	735	6	160589086	rs10455872	0.0804722	G	A	0.113688	1.62488e-19	0.126017	1.82993e-101	0.655955	5	LPA	LPA	intron_variant	MODIFIER	SLC22A3	0.187324
S_HDL_PL	1646	20	45947863	rs7679	0.182235	C	T	-0.204757	3.43037e-101	-0.204757	3.43037e-101	0	0	PCIF1	PCIF1	3_prime_UTR_variant	MODIFIER	PLTP	0.31328
L_LDL_FC	1587	19	11091630	rs6511720	0.12001	T	G	0.235769	4.25171e-101	0.235769	4.25171e-101	0	0	LDLR	LDLR	intron_variant	MODIFIER	LDLR	0.119718
S_LDL_TG	863	8	19962213	rs328	0.103028	G	C	0.195795	6.53652e-68	0.199284	4.5261e-101	0.260151	3	LPL	LPL	stop_lost	HIGH	LPL	0.393763
LDL_PL	1608	19	44738916	rs1531517	0.0747147	A	G	0.289321	8.53368e-101	0.289321	8.53368e-101	0	0	BCL3	ENSG00000288773	non_coding_transcript_exon_variant	MODIFIER	BCL3	0.199598
Sphingomyelins	1459	16	56963321	rs1864163	0.259779	A	G	0.0887497	7.34056e-30	0.0940486	1.55789e-100	0.56541	2	CETP	CETP	intron_variant	MODIFIER	NLRC5	0.185915
S_LDL_P	1587	19	11091630	rs6511720	0.12001	T	G	0.208363	1.02867e-83	0.209261	1.57308e-100	0.143784	2	LDLR	LDLR	intron_variant	MODIFIER	LDLR	0.119718
IDL_CE	1587	19	11091630	rs6511720	0.12001	T	G	0.23002	3.42775e-100	0.23002	3.42775e-100	0	0	LDLR	LDLR	intron_variant	MODIFIER	LDLR	0.119718
XXL_VLDL_PL	735	6	160589086	rs10455872	0.0804722	G	A	0.181122	2.66432e-50	0.182285	1.46147e-99	0.390238	3	LPA	LPA	intron_variant	MODIFIER	SLC22A3	0.187324
Phosphoglyc	1405	15	58450219	rs261336	0.160722	G	A	-0.146498	6.47619e-53	-0.15961	1.82333e-99	0.327995	5	LIPC, LIPC-AS1	LIPC	intron_variant	MODIFIER	NA	NA
XS_VLDL_PL	1587	19	11091630	rs6511720	0.12001	T	G	0.17013	3.19328e-56	0.159259	2.25624e-99	0.453368	3	LDLR	LDLR	intron_variant	MODIFIER	LDLR	0.119718
L_VLDL_PL	0	NA	NA	Affx.52343806_	NA	NA	NA	0.208871	5.13522e-88	0.208725	2.75056e-99	0.0898174	2	NA	NA	NA	NA	NA	NA
ApoB_by_ApoA1	863	8	19973410	rs10096633	0.12452	T	C	0.132191	2.12301e-37	0.12991	3.92728e-99	0.535531	2	LPL	NA	intergenic_variant	MODIFIER	LPL	0.192555
LDL_PL	1587	19	11091630	rs6511720	0.12001	T	G	0.224989	6.11909e-93	0.215664	8.06629e-99	0.126219	2	LDLR	LDLR	intron_variant	MODIFIER	LDLR	0.119718
XXL_VLDL_CE	863	8	19973410	rs10096633	0.12452	T	C	0.205351	2.61966e-93	0.20073	9.41657e-99	0.0772622	2	LPL	NA	intergenic_variant	MODIFIER	LPL	0.192555
VLDL_FC	1165	11	116778201	rs964184	0.129842	G	C	-0.214259	1.37376e-98	-0.214259	1.37376e-98	0	0	ZPR1	ZPR1	3_prime_UTR_variant	MODIFIER	NA	NA
XL_HDL_P	67	1	109279544	rs599839	0.229498	G	A	0.0602725	2.24571e-16	0.0746996	5.36897e-98	0.523742	8	PSRC1	CELSR2	downstream_gene_variant	MODIFIER	NA	NA
L_HDL_P	1405	15	58450219	rs261336	0.160722	G	A	-0.166704	1.2556e-93	-0.168306	1.71385e-97	0.0139628	2	LIPC, LIPC-AS1	LIPC	intron_variant	MODIFIER	NA	NA
M_HDL_TG	1165	11	116778201	rs964184	0.129842	G	C	-0.220886	5.00297e-94	-0.222126	1.94952e-97	0.0231705	1	ZPR1	ZPR1	3_prime_UTR_variant	MODIFIER	NA	NA
S_LDL_PL	1587	19	11091630	rs6511720	0.12001	T	G	0.228878	3.51796e-97	0.228878	3.51796e-97	0	0	LDLR	LDLR	intron_variant	MODIFIER	LDLR	0.119718
IDL_FC	1129	11	61804006	rs174550	0.348367	C	T	0.120463	6.84442e-60	0.113861	7.79407e-97	0.402216	2	FADS1	FADS1	5_prime_UTR_variant	MODIFIER	FADS2	0.380282
L_LDL_PL	1608	19	44738916	rs1531517	0.0747147	A	G	0.28344	2.59206e-96	0.28344	2.59206e-96	0	0	BCL3	ENSG00000288773	non_coding_transcript_exon_variant	MODIFIER	BCL3	0.199598
L_LDL_P	1587	19	11091630	rs6511720	0.12001	T	G	0.22833	3.73048e-96	0.22833	3.73048e-96	0	0	LDLR	LDLR	intron_variant	MODIFIER	LDLR	0.119718
S_VLDL_PL	863	8	20050401	rs11991231	0.105061	C	T	0.149971	5.73553e-40	0.126901	4.29569e-96	0.61566	2	LPL	NA	intergenic_variant	MODIFIER	LPL	0.179276
S_LDL_TG	0	NA	NA	Affx.52343806_	NA	NA	NA	0.189604	1.20213e-66	0.189659	7.81943e-96	0.260124	3	NA	NA	NA	NA	NA	NA
XXL_VLDL_CE	0	NA	NA	Affx.52343806_	NA	NA	NA	0.212084	8.28668e-89	0.209318	8.24482e-96	0.0774222	2	NA	NA	NA	NA	NA	NA
VLDL_P	1165	11	116778201	rs964184	0.129842	G	C	-0.213611	8.48069e-96	-0.213611	8.48069e-96	0	0	ZPR1	ZPR1	3_prime_UTR_variant	MODIFIER	NA	NA
M_HDL_TG	1609	19	44912383	rs445925	0.111461	A	G	-0.237062	1.70213e-95	-0.237062	1.70213e-95	0	0	APOC1	APOC1	upstream_gene_variant	MODIFIER	APOE	0.212475
L_LDL_PL	1587	19	11091630	rs6511720	0.12001	T	G	0.228503	2.06416e-95	0.228503	2.06416e-95	0	0	LDLR	LDLR	intron_variant	MODIFIER	LDLR	0.119718
S_LDL_FC	1587	19	11091630	rs6511720	0.12001	T	G	0.231276	2.41287e-95	0.231276	2.41287e-95	0	0	LDLR	LDLR	intron_variant	MODIFIER	LDLR	0.119718
XL_VLDL_TG	863	8	19962213	rs328	0.103028	G	C	0.20634	4.7842e-83	0.206377	2.47263e-95	0.0995781	2	LPL	LPL	stop_lost	HIGH	LPL	0.393763
XS_VLDL_PL	863	8	19987865	rs7841189	0.119124	T	C	0.123868	4.93542e-30	0.118142	2.93825e-95	0.643014	2	LPL	NA	TF_binding_site_variant	MODIFIER	LPL	0.185915
L_HDL_PL	1405	15	58450219	rs261336	0.160722	G	A	-0.162003	1.03567e-85	-0.165314	5.71059e-95	0.0405857	2	LIPC, LIPC-AS1	LIPC	intron_variant	MODIFIER	NA	NA
IDL_FC	1608	19	44738916	rs1531517	0.0747147	A	G	0.27496	8.50213e-95	0.27496	8.50213e-95	0	0	BCL3	ENSG00000288773	non_coding_transcript_exon_variant	MODIFIER	BCL3	0.199598
ApoB	1587	19	11091630	rs6511720	0.12001	T	G	0.223273	3.07648e-94	0.223273	3.07648e-94	0	0	LDLR	LDLR	intron_variant	MODIFIER	LDLR	0.119718
S_LDL_PL	67	1	109275684	rs629301	0.224263	G	T	0.172885	7.87322e-91	0.169164	4.78787e-94	0.0698394	3	CELSR2	CELSR2	3_prime_UTR_variant	MODIFIER	NA	NA
L_HDL_FC	1405	15	58450219	rs261336	0.160722	G	A	-0.168031	4.90496e-94	-0.168031	4.90496e-94	0	0	LIPC, LIPC-AS1	LIPC	intron_variant	MODIFIER	NA	NA
VLDL_CE	1609	19	44919689	rs4420638	0.190329	G	A	-0.183312	3.11612e-93	-0.183312	3.11612e-93	0	0	APOC1	APOC1	downstream_gene_variant	MODIFIER	APOE	0.159356
XS_VLDL_TG	863	8	19973410	rs10096633	0.12452	T	C	0.191722	2.45574e-72	0.189682	4.19686e-93	0.215662	3	LPL	NA	intergenic_variant	MODIFIER	LPL	0.192555
M_HDL_CE	863	8	19973410	rs10096633	0.12452	T	C	-0.156064	1.70134e-55	-0.153177	6.26557e-93	0.332095	2	LPL	NA	intergenic_variant	MODIFIER	LPL	0.192555
M_VLDL_PL	1609	19	44919689	rs4420638	0.190329	G	A	-0.181423	7.71888e-93	-0.181423	7.71888e-93	0	0	APOC1	APOC1	downstream_gene_variant	MODIFIER	APOE	0.159356
Cholines	1459	16	56959412	rs3764261	0.32429	A	C	-0.110689	2.55326e-50	-0.109437	8.65939e-93	0.408517	2	CETP	CETP	upstream_gene_variant	MODIFIER	NLRC5	0.179276
LDL_P	1587	19	11091630	rs6511720	0.12001	T	G	0.22236	8.68924e-93	0.22236	8.68924e-93	0	0	LDLR	LDLR	intron_variant	MODIFIER	LDLR	0.119718
LDL_TG	1165	11	116778201	rs964184	0.129842	G	C	-0.20462	8.7471e-86	-0.208582	2.25821e-92	0.0319707	1	ZPR1	ZPR1	3_prime_UTR_variant	MODIFIER	NA	NA
M_HDL_PL	1459	16	56955678	rs247616	0.327889	T	C	-0.148087	3.86719e-92	-0.148087	3.86719e-92	0	0	CETP	NA	intergenic_variant	MODIFIER	NLRC5	0.179276
L_LDL_CE	67	1	109274968	rs12740374	0.223342	T	G	0.150711	5.87787e-68	0.144614	1.26752e-91	0.299345	4	CELSR2	CELSR2	3_prime_UTR_variant	MODIFIER	SORT1	0.252314
Phosphatidylc	1405	15	58450219	rs261336	0.160722	G	A	-0.164988	2.80209e-68	-0.169258	2.04112e-91	0.185644	2	LIPC, LIPC-AS1	LIPC	intron_variant	MODIFIER	NA	NA
XL_VLDL_P	0	NA	NA	Affx.52343806_	NA	NA	NA	0.205086	5.6682e-86	0.205114	3.79494e-91	0.0438119	1	NA	NA	NA	NA	NA	NA
MUFA_pct	1165	11	116778201	rs964184	0.129842	G	C	-0.198966	6.97522e-91	-0.198155	3.8074e-91	0.00877919	1	ZPR1	ZPR1	3_prime_UTR_variant	MODIFIER	NA	NA
XL_VLDL_TG	0	NA	NA	Affx.52343806_	NA	NA	NA	0.197111	2.22756e-79	0.195741	7.70649e-90	0.0995982	2	NA	NA	NA	NA	NA	NA
VLDL_CE	863	8	19966981	rs13702	0.284004	C	T	0.10106	3.77025e-38	0.0893123	8.28471e-90	0.594694	1	LPL	LPL	3_prime_UTR_variant	MODIFIER	LPL	0.340241
VLDL_size	735	6	160589086	rs10455872	0.0804722	G	A	0.161961	7.86174e-44	0.159417	2.2795e-89	0.388069	4	LPA	LPA	intron_variant	MODIFIER	SLC22A3	0.187324
ApoB_by_ApoA1	1459	16	56955678	rs247616	0.327889	T	C	0.145227	3.54814e-89	0.145227	3.54814e-89	0	0	CETP	NA	intergenic_variant	MODIFIER	NLRC5	0.179276
XXL_VLDL_FC	863	8	19962213	rs328	0.103028	G	C	0.219314	5.30372e-89	0.219314	5.30372e-89	0	0	LPL	LPL	stop_lost	HIGH	LPL	0.393763
M_LDL_FC	1587	19	11091630	rs6511720	0.12001	T	G	0.221104	5.1622e-88	0.215027	2.05078e-88	0.0555792	2	LDLR	LDLR	intron_variant	MODIFIER	LDLR	0.119718
IDL_TG	1165	11	116778201	rs964184	0.129842	G	C	-0.201203	2.71969e-81	-0.205487	2.92533e-88	0.0367488	1	ZPR1	ZPR1	3_prime_UTR_variant	MODIFIER	NA	NA
S_HDL_CE	1404	15	58431476	rs1800588	0.21645	T	C	0.166006	1.28965e-74	0.164831	1.03097e-87	0.162355	2	LIPC	LIPC	intron_variant	MODIFIER	LIPC	0.2334
XXL_VLDL_PL	863	8	19975135	rs17482753	0.102775	T	G	0.212912	3.71925e-85	0.212303	1.23228e-87	0.0271579	1	LPL	NA	intergenic_variant	MODIFIER	LPL	0.192555
ApoA1	1405	15	58450219	rs261336	0.160722	G	A	-0.118372	2.4186e-39	-0.126462	1.26664e-87	0.386471	2	LIPC, LIPC-AS1	LIPC	intron_variant	MODIFIER	NA	NA
IDL_PL	1129	11	61790354	rs102274	0.349845	C	T	0.101231	7.50329e-43	0.092944	3.03349e-87	0.525115	2	TMEM258	TMEM258	non_coding_transcript_exon_variant	MODIFIER	TMEM258	0.380282
M_LDL_CE	1646	20	45925376	rs6065906	0.178637	C	T	-0.0945467	1.07701e-23	-0.0935437	3.27698e-87	0.659699	3	PCIF1	ENSG00000285796	downstream_gene_variant	MODIFIER	PLTP	0.31992
XXL_VLDL_P	863	8	19975135	rs17482753	0.102775	T	G	0.212291	4.74461e-84	0.21173	3.3159e-87	0.0333682	1	LPL	NA	intergenic_variant	MODIFIER	LPL	0.192555
S_HDL_FC	1646	20	45957154	rs13040315	0.454615	G	A	0.0619092	3.85902e-17	0.0622563	3.38382e-87	0.771153	3	ZNF335	ZNF335	intron_variant	MODIFIER	TNNC2	0.34004
S_VLDL_FC	1587	19	11091630	rs6511720	0.12001	T	G	0.198172	4.61082e-75	0.202489	3.39635e-87	0.0928317	1	LDLR	LDLR	intron_variant	MODIFIER	LDLR	0.119718
S_HDL_TG	0	NA	NA	Affx.52343806_	NA	NA	NA	0.207953	1.06447e-82	0.206427	3.8981e-87	0.0535575	2	NA	NA	NA	NA	NA	NA
Pyruvate	1209	12	48118502	rs4760682	0.186231	C	A	-0.149111	2.86948e-55	-0.147419	4.26573e-87	0.383229	29	PFKM	PFKM	missense_variant	MODERATE	NA	NA
L_LDL_P	67	1	109275908	rs646776	0.224001	C	T	0.158593	2.90918e-76	0.15294	6.22947e-87	0.171833	3	CELSR2	PSRC1	downstream_gene_variant	MODIFIER	NA	NA
LDL_CE	1587	19	11091630	rs6511720	0.12001	T	G	0.211374	2.71371e-82	0.213175	6.78832e-87	0.0349417	1	LDLR	LDLR	intron_variant	MODIFIER	LDLR	0.119718
XXL_VLDL_CE	1609	19	44912383	rs445925	0.111461	A	G	-0.13207	3.01125e-36	-0.137519	9.6914e-87	0.439856	2	APOC1	APOC1	upstream_gene_variant	MODIFIER	APOE	0.212475
S_VLDL_P	1587	19	11091630	rs6511720	0.12001	T	G	0.108741	3.58777e-25	0.111861	9.81031e-87	0.594488	3	LDLR	LDLR	intron_variant	MODIFIER	LDLR	0.119718
Total_FA	0	NA	NA	Affx.52343806_	NA	NA	NA	0.120479	4.60651e-26	0.119669	9.99067e-87	0.641472	3	NA	NA	NA	NA	NA	NA
S_VLDL_PL	1609	19	44919689	rs4420638	0.190329	G	A	-0.174898	1.79821e-86	-0.174898	1.79821e-86	0	0	APOC1	APOC1	downstream_gene_variant	MODIFIER	APOE	0.159356
S_VLDL_CE	1587	19	11091630	rs6511720	0.12001	T	G	0.169286	4.24445e-57	0.153459	1.88684e-86	0.399617	2	LDLR	LDLR	intron_variant	MODIFIER	LDLR	0.119718
XS_VLDL_PL	1405	15	58450219	rs261336	0.160722	G	A	-0.189574	2.11158e-86	-0.189574	2.11158e-86	0	0	LIPC, LIPC-AS1	LIPC	intron_variant	MODIFIER	NA	NA
M_LDL_CE	1587	19	11091630	rs6511720	0.12001	T	G	0.183132	6.14328e-65	0.168772	2.25382e-86	0.32236	1	LDLR	LDLR	intron_variant	MODIFIER	LDLR	0.119718
M_LDL_PL	1608	19	44738916	rs1531517	0.0747147	A	G	0.263612	7.1693e-86	0.263612	7.1693e-86	0	0	BCL3	ENSG00000288773	non_coding_transcript_exon_variant	MODIFIER	BCL3	0.199598
L_LDL_CE	1608	19	44738916	rs1531517	0.0747147	A	G	0.26788	8.56632e-86	0.26788	8.56632e-86	0	0	BCL3	ENSG00000288773	non_coding_transcript_exon_variant	MODIFIER	BCL3	0.199598
ApoB	67	1	109275908	rs646776	0.224001	C	T	0.149294	2.22662e-69	0.141371	3.8816e-85	0.245032	3	CELSR2	PSRC1	downstream_gene_variant	MODIFIER	NA	NA
XL_HDL_CE	1405	15	58450219	rs261336	0.160722	G	A	-0.157064	2.1609e-80	-0.15572	4.71324e-85	0.047507	2	LIPC, LIPC-AS1	LIPC	intron_variant	MODIFIER	NA	NA
XL_VLDL_FC	735	6	160589086	rs10455872	0.0804722	G	A	0.111138	2.86748e-20	0.112279	4.85462e-85	0.596812	6	LPA	LPA	intron_variant	MODIFIER	SLC22A3	0.187324
XL_HDL_P	1129	11	61803311	rs174547	0.348226	C	T	0.0943894	3.70916e-48	0.0887702	4.95689e-85	0.346931	4	FADS1	FADS1	intron_variant	MODIFIER	FADS2	0.380282
XL_HDL_FC	1129	11	61830500	rs1535	0.350416	G	A	0.111946	2.97503e-61	0.107163	5.23111e-85	0.260159	2	FADS2	FADS2	intron_variant	MODIFIER	FADS2	0.45996
S_HDL_TG	1129	11	61790331	rs102275	0.353971	C	T	-0.0661262	5.2508e-21	-0.0742674	7.18724e-85	0.574069	3	TMEM258	TMEM258	non_coding_transcript_exon_variant	MODIFIER	TMEM258	0.380282
XL_VLDL_PL	735	6	160589086	rs10455872	0.0804722	G	A	0.119865	1.43315e-23	0.117456	1.01633e-84	0.57058	4	LPA	LPA	intron_variant	MODIFIER	SLC22A3	0.187324
M_HDL_P	1609	19	44905579	rs405509	0.486004	T	G	0.0452876	9.40377e-12	0.0459171	1.13966e-84	0.687071	3	APOE	APOE	upstream_gene_variant	MODIFIER	NA	NA
XXL_VLDL_FC	0	NA	NA	Affx.52343806_	NA	NA	NA	0.208935	1.35156e-84	0.208935	1.35156e-84	0	0	NA	NA	NA	NA	NA	NA
XXL_VLDL_PL	734	6	160576086	rs74617384	0.0790379	T	A	0.178409	9.56654e-48	0.17834	1.69029e-84	0.348931	2	LPA	LPA	intron_variant	MODIFIER	SLC22A3	0.187324
XXL_VLDL_TG	1165	11	116778201	rs964184	0.129842	G	C	-0.193922	4.84494e-84	-0.194287	1.92694e-84	0.00107481	1	ZPR1	ZPR1	3_prime_UTR_variant	MODIFIER	NA	NA
HDL_PL	1129	11	61790354	rs102274	0.349845	C	T	0.0585368	8.50849e-18	0.0686985	2.23696e-84	0.547662	4	TMEM258	TMEM258	non_coding_transcript_exon_variant	MODIFIER	TMEM258	0.380282
XL_VLDL_PL	0	NA	NA	Affx.52343806_	NA	NA	NA	0.203605	2.47338e-84	0.203605	2.47338e-84	0	0	NA	NA	NA	NA	NA	NA
Total_FA	1165	11	116778201	rs964184	0.129842	G	C	-0.205341	2.61294e-84	-0.205341	2.61294e-84	0	0	ZPR1	ZPR1	3_prime_UTR_variant	MODIFIER	NA	NA
VLDL_size	863	8	19962213	rs328	0.103028	G	C	0.202532	5.56964e-84	0.202532	5.56964e-84	0	0	LPL	LPL	stop_lost	HIGH	LPL	0.393763
S_LDL_P	67	1	109275684	rs629301	0.224263	G	T	0.146733	2.80206e-68	0.140046	6.89487e-84	0.231542	3	CELSR2	CELSR2	3_prime_UTR_variant	MODIFIER	NA	NA
XS_VLDL_TG	0	NA	NA	Affx.52343806_	NA	NA	NA	0.196423	9.44513e-68	0.194324	1.38656e-83	0.186439	2	NA	NA	NA	NA	NA	NA
M_VLDL_PL	1587	19	11091630	rs6511720	0.12001	T	G	0.17256	7.14419e-59	0.171768	1.83462e-83	0.26698	3	LDLR	LDLR	intron_variant	MODIFIER	LDLR	0.119718
IDL_PL	1608	19	44738916	rs1531517	0.0747147	A	G	0.25723	1.94756e-83	0.25723	1.94756e-83	0	0	BCL3	ENSG00000288773	non_coding_transcript_exon_variant	MODIFIER	BCL3	0.199598
L_VLDL_TG	863	8	19987865	rs7841189	0.119124	T	C	0.185896	1.92317e-74	0.184601	2.93485e-83	0.0942289	4	LPL	NA	TF_binding_site_variant	MODIFIER	LPL	0.185915
L_VLDL_TG	0	NA	NA	Affx.52343806_	NA	NA	NA	0.19308	2.24191e-74	0.191714	3.67152e-83	0.0941129	4	NA	NA	NA	NA	NA	NA
XXL_VLDL_PL	0	NA	NA	Affx.52343806_	NA	NA	NA	0.20277	2.65242e-81	0.201366	5.23667e-83	0.0272424	1	NA	NA	NA	NA	NA	NA
XXL_VLDL_P	0	NA	NA	Affx.52343806_	NA	NA	NA	0.202182	3.17193e-80	0.200731	1.6808e-82	0.0334531	1	NA	NA	NA	NA	NA	NA
ApoB	1404	15	58431476	rs1800588	0.21645	T	C	-0.063719	1.89696e-13	-0.0693865	2.15815e-82	0.742286	2	LIPC	LIPC	intron_variant	MODIFIER	LIPC	0.2334
HDL_CE	863	8	19973410	rs10096633	0.12452	T	C	-0.163997	2.80626e-67	-0.163502	2.78031e-82	0.132524	1	LPL	NA	intergenic_variant	MODIFIER	LPL	0.192555
GlycA	1467	16	72080103	rs217181	0.196354	T	C	-0.165241	5.84695e-81	-0.165823	3.48819e-82	0.00710179	1	HPR	TXNL4B	intron_variant	MODIFIER	HP	0.51328
M_VLDL_PL	1165	11	116789970	rs2266788	0.0651569	G	A	-0.200444	5.54927e-46	-0.192268	4.69743e-82	0.428426	1	APOA5	APOA5	3_prime_UTR_variant	MODIFIER	NA	NA
L_LDL_P	1608	19	44738916	rs1531517	0.0747147	A	G	0.259869	6.19623e-82	0.259869	6.19623e-82	0	0	BCL3	ENSG00000288773	non_coding_transcript_exon_variant	MODIFIER	BCL3	0.199598
VLDL_TG	0	NA	NA	Affx.52343806_	NA	NA	NA	0.204505	7.23188e-82	0.204505	7.23188e-82	0	0	NA	NA	NA	NA	NA	NA
M_HDL_TG	0	NA	NA	Affx.52343806_	NA	NA	NA	0.176633	1.81427e-52	0.172098	9.25327e-82	0.370608	1	NA	NA	NA	NA	NA	NA
XL_VLDL_FC	1459	16	56961324	rs1800775	0.488873	A	C	0.067815	4.42383e-25	0.0746289	1.16928e-81	0.498927	4	CETP	CETP	upstream_gene_variant	MODIFIER	NLRC5	0.179276
Citrate	1489	17	6703699	rs218676	0.172348	A	G	-0.160191	1.07088e-62	-0.156105	1.94862e-81	0.257199	26	SLC13A5	SLC13A5	intron_variant	MODIFIER	SLC13A5	0.0865191
PUFA_pct	1129	11	61804006	rs174550	0.348367	C	T	0.118354	3.32058e-62	0.119886	2.93024e-81	0.179984	2	FADS1	FADS1	5_prime_UTR_variant	MODIFIER	FADS2	0.380282
HDL_TG	1609	19	44912383	rs445925	0.111461	A	G	-0.217864	5.75728e-81	-0.217864	5.75728e-81	0	0	APOC1	APOC1	upstream_gene_variant	MODIFIER	APOE	0.212475
S_VLDL_CE	145	2	21008652	rs676210	0.203608	A	G	0.13287	4.10215e-54	0.12781	9.286e-81	0.333698	2	APOB	APOB	missense_variant	MODERATE	APOB	0.258954
XXL_VLDL_FC	734	6	160576086	rs74617384	0.0790379	T	A	0.171784	1.32312e-43	0.172046	9.98341e-81	0.375194	2	LPA	LPA	intron_variant	MODIFIER	SLC22A3	0.187324
PUFA_by_MUFA	863	8	19962213	rs328	0.103028	G	C	-0.181477	2.33842e-62	-0.18008	1.12203e-80	0.190444	2	LPL	LPL	stop_lost	HIGH	LPL	0.393763
S_VLDL_CE	1609	19	44919689	rs4420638	0.190329	G	A	-0.167896	3.12692e-80	-0.167896	3.12692e-80	0	0	APOC1	APOC1	downstream_gene_variant	MODIFIER	APOE	0.159356
LDL_P	67	1	109274570	rs7528419	0.224016	G	A	0.155784	4.6357e-74	0.150445	3.16822e-80	0.127357	2	CELSR2	CELSR2	3_prime_UTR_variant	MODIFIER	SORT1	0.252314
VLDL_size	0	NA	NA	Affx.52343806_	NA	NA	NA	0.192942	8.05783e-80	0.192942	8.05783e-80	0	0	NA	NA	NA	NA	NA	NA
ApoA1	1404	15	58388755	rs2043085	0.385774	T	C	-0.127479	1.45525e-79	-0.127507	1.07161e-79	0.00114819	1	LIPC	LIPC	intron_variant	MODIFIER	NA	NA
L_HDL_TG	1609	19	44912383	rs445925	0.111461	A	G	-0.213394	2.25691e-79	-0.213394	2.25691e-79	0	0	APOC1	APOC1	upstream_gene_variant	MODIFIER	APOE	0.212475
S_LDL_FC	67	1	109274968	rs12740374	0.223342	T	G	0.16474	2.51041e-79	0.164375	4.6428e-79	0.00121049	1	CELSR2	CELSR2	3_prime_UTR_variant	MODIFIER	SORT1	0.252314
S_VLDL_PL	1587	19	11084354	rs11668477	0.207845	G	A	0.100807	1.39892e-31	0.0987922	9.43556e-79	0.544423	4	LDLR-AS1	SMARCA4	downstream_gene_variant	MODIFIER	SMARCA4	0.106237
M_VLDL_P	1165	11	116778201	rs964184	0.129842	G	C	-0.193586	1.94963e-78	-0.193586	1.94963e-78	0	0	ZPR1	ZPR1	3_prime_UTR_variant	MODIFIER	NA	NA
LDL_CE	1608	19	44738916	rs1531517	0.0747147	A	G	0.254542	2.11699e-78	0.254542	2.11699e-78	0	0	BCL3	ENSG00000288773	non_coding_transcript_exon_variant	MODIFIER	BCL3	0.199598
XL_HDL_TG	1165	11	116778201	rs964184	0.129842	G	C	-0.20141	4.18555e-78	-0.20141	4.18555e-78	0	0	ZPR1	ZPR1	3_prime_UTR_variant	MODIFIER	NA	NA
M_VLDL_CE	1608	19	44738916	rs1531517	0.0747147	A	G	0.255762	5.93815e-78	0.255762	5.93815e-78	0	0	BCL3	ENSG00000288773	non_coding_transcript_exon_variant	MODIFIER	BCL3	0.199598
LDL_P	1608	19	44738916	rs1531517	0.0747147	A	G	0.250876	9.63578e-78	0.250876	9.63578e-78	0	0	BCL3	ENSG00000288773	non_coding_transcript_exon_variant	MODIFIER	BCL3	0.199598
LA	1129	11	61790331	rs102275	0.353971	C	T	-0.0844907	1.37028e-28	-0.0904307	1.44953e-77	0.561702	3	TMEM258	TMEM258	non_coding_transcript_exon_variant	MODIFIER	TMEM258	0.380282
ApoB	1608	19	44738916	rs1531517	0.0747147	A	G	0.249697	1.56082e-77	0.249697	1.56082e-77	0	0	BCL3	ENSG00000288773	non_coding_transcript_exon_variant	MODIFIER	BCL3	0.199598
M_LDL_PL	1587	19	11091630	rs6511720	0.12001	T	G	0.202147	4.01475e-77	0.2019	1.90314e-77	0.00623961	1	LDLR	LDLR	intron_variant	MODIFIER	LDLR	0.119718
S_VLDL_PL	1165	11	116778201	rs964184	0.129842	G	C	-0.194022	3.49705e-78	-0.19136	2.45231e-77	0.0145188	1	ZPR1	ZPR1	3_prime_UTR_variant	MODIFIER	NA	NA
L_HDL_PL	863	8	19966981	rs13702	0.284004	C	T	-0.103591	1.52783e-53	-0.109217	7.6987e-77	0.152421	3	LPL	LPL	3_prime_UTR_variant	MODIFIER	LPL	0.340241
Unsaturation	863	8	19973410	rs10096633	0.12452	T	C	-0.108262	4.39618e-26	-0.106294	7.82184e-77	0.562385	3	LPL	NA	intergenic_variant	MODIFIER	LPL	0.192555
S_LDL_CE	1587	19	11091630	rs6511720	0.12001	T	G	0.199632	1.29724e-76	0.199632	1.29724e-76	0	0	LDLR	LDLR	intron_variant	MODIFIER	LDLR	0.119718
Val	458	4	88305270	rs1440581	0.468231	T	C	0.0924803	3.14034e-41	0.0970518	1.43034e-76	0.3538	22	PPM1K-DT	PPM1K-DT	intron_variant	MODIFIER	NA	NA
HDL_FC	1405	15	58450219	rs261336	0.160722	G	A	-0.158178	2.49986e-76	-0.158178	2.49986e-76	0	0	LIPC, LIPC-AS1	LIPC	intron_variant	MODIFIER	NA	NA
M_HDL_FC	863	8	19987865	rs7841189	0.119124	T	C	-0.127744	8.29916e-37	-0.1204	2.51383e-76	0.44193	3	LPL	NA	TF_binding_site_variant	MODIFIER	LPL	0.185915
PUFA_by_MUFA	0	NA	NA	Affx.52343806_	NA	NA	NA	-0.176143	2.06155e-61	-0.176152	2.68488e-76	0.155874	2	NA	NA	NA	NA	NA	NA
XXL_VLDL_CE	735	6	160589086	rs10455872	0.0804722	G	A	0.145487	4.60266e-33	0.146074	3.02892e-76	0.452684	3	LPA	LPA	intron_variant	MODIFIER	SLC22A3	0.187324
IDL_FC	67	1	109275684	rs629301	0.224263	G	T	0.141505	3.42784e-63	0.142683	5.8387e-76	0.140395	4	CELSR2	CELSR2	3_prime_UTR_variant	MODIFIER	NA	NA
XS_VLDL_P	1609	19	44919689	rs4420638	0.190329	G	A	-0.165357	8.03301e-76	-0.165357	8.03301e-76	0	0	APOC1	APOC1	downstream_gene_variant	MODIFIER	APOE	0.159356
M_VLDL_FC	863	8	19966981	rs13702	0.284004	C	T	0.0930841	1.48645e-32	0.0831513	1.00223e-75	0.591168	2	LPL	LPL	3_prime_UTR_variant	MODIFIER	LPL	0.340241
S_VLDL_P	145	2	21009323	rs693	0.475368	G	A	0.0987515	1.03934e-46	0.0922521	1.3008e-75	0.393617	5	APOB	APOB	synonymous_variant	LOW	NA	NA
XXL_VLDL_P	734	6	160576086	rs74617384	0.0790379	T	A	0.181359	5.84518e-49	0.180547	2.2166e-75	0.288449	2	LPA	LPA	intron_variant	MODIFIER	SLC22A3	0.187324
MUFA_pct	0	NA	NA	Affx.52343806_	NA	NA	NA	0.190465	7.17279e-72	0.190232	2.23203e-75	0.0389486	1	NA	NA	NA	NA	NA	NA
VLDL_size	1404	15	58431476	rs1800588	0.21645	T	C	0.142096	4.07341e-75	0.142096	4.07341e-75	0	0	LIPC	LIPC	intron_variant	MODIFIER	LIPC	0.2334
XL_HDL_PL	1129	11	61855668	rs174601	0.377941	T	C	0.0833442	4.34859e-40	0.07797	4.20007e-75	0.363592	4	FADS2	FADS2	non_coding_transcript_exon_variant	MODIFIER	FADS2	0.373642
VLDL_CE	1587	19	11091630	rs6511720	0.12001	T	G	0.190039	5.69323e-70	0.188932	9.09166e-75	0.0673142	1	LDLR	LDLR	intron_variant	MODIFIER	LDLR	0.119718
XL_HDL_PL	0	NA	NA	Affx.16780572	NA	NA	NA	0.142001	1.43224e-58	0.141377	1.31658e-74	0.152057	2	NA	NA	NA	NA	NA	NA
Phe	1240	12	102854494	rs937475	0.386923	A	G	-0.116763	7.23936e-54	-0.109226	5.39665e-74	0.356886	23	PAH	PAH	intron_variant	MODIFIER	NA	NA
LDL_TG	1405	15	58450219	rs261336	0.160722	G	A	-0.174403	5.48752e-74	-0.174403	5.48752e-74	0	0	LIPC, LIPC-AS1	LIPC	intron_variant	MODIFIER	NA	NA
XS_VLDL_P	1405	15	58450219	rs261336	0.160722	G	A	-0.174982	9.39498e-74	-0.174982	9.39498e-74	0	0	LIPC, LIPC-AS1	LIPC	intron_variant	MODIFIER	NA	NA
MUFA_pct	863	8	19962213	rs328	0.103028	G	C	0.196656	2.72993e-73	0.196656	2.72993e-73	0	0	LPL	LPL	stop_lost	HIGH	LPL	0.393763
XL_VLDL_CE	0	NA	NA	Affx.52343806_	NA	NA	NA	0.193397	3.12654e-73	0.193397	3.12654e-73	0	0	NA	NA	NA	NA	NA	NA
LDL_FC	67	1	109274968	rs12740374	0.223342	T	G	0.157061	6.8843e-73	0.157352	3.67991e-73	0.000412347	1	CELSR2	CELSR2	3_prime_UTR_variant	MODIFIER	SORT1	0.252314
S_VLDL_CE	67	1	109275684	rs629301	0.224263	G	T	0.117551	2.08618e-45	0.110263	6.50802e-73	0.397254	2	CELSR2	CELSR2	3_prime_UTR_variant	MODIFIER	NA	NA
M_VLDL_CE	67	1	109275908	rs646776	0.224001	C	T	0.152396	2.80868e-69	0.149535	9.16603e-73	0.0795307	4	CELSR2	PSRC1	downstream_gene_variant	MODIFIER	NA	NA
Omega_6_pct	863	8	19973410	rs10096633	0.12452	T	C	-0.131961	1.76594e-36	-0.131928	9.39526e-73	0.431376	2	LPL	NA	intergenic_variant	MODIFIER	LPL	0.192555
PUFA_pct	863	8	19962213	rs328	0.103028	G	C	-0.142947	1.47681e-37	-0.142721	1.0583e-72	0.406958	2	LPL	LPL	stop_lost	HIGH	LPL	0.393763
HDL_size	0	NA	NA	Affx.16780572	NA	NA	NA	0.119717	1.87496e-43	0.119238	1.21975e-72	0.269957	1	NA	NA	NA	NA	NA	NA
HDL_FC	1646	20	46000029	rs3933239	0.391133	A	C	0.0367446	9.61074e-09	0.0374926	1.31858e-72	0.622554	4	MMP9	NA	regulatory_region_variant	MODIFIER	NA	NA
M_LDL_P	1587	19	11091630	rs6511720	0.12001	T	G	0.193746	1.37359e-72	0.193746	1.37359e-72	0	0	LDLR	LDLR	intron_variant	MODIFIER	LDLR	0.119718
LDL_PL	67	1	109274968	rs12740374	0.223342	T	G	0.15488	2.48764e-72	0.15488	2.48764e-72	0	0	CELSR2	CELSR2	3_prime_UTR_variant	MODIFIER	SORT1	0.252314
M_VLDL_PL	67	1	109275908	rs646776	0.224001	C	T	0.11719	7.27756e-45	0.114572	2.49457e-72	0.361494	3	CELSR2	PSRC1	downstream_gene_variant	MODIFIER	NA	NA
L_HDL_P	0	NA	NA	Affx.16780572	NA	NA	NA	0.0969013	1.26589e-29	0.0944469	2.50763e-72	0.396305	3	NA	NA	NA	NA	NA	NA
S_LDL_FC	1129	11	61803876	rs174548	0.316125	G	C	0.0824317	7.54142e-26	0.0798956	2.58475e-72	0.645704	4	FADS1	FADS1	5_prime_UTR_variant	MODIFIER	FADS2	0.380282
XL_HDL_CE	0	NA	NA	Affx.16780572	NA	NA	NA	0.131293	3.34846e-51	0.130562	3.71136e-72	0.200981	4	NA	NA	NA	NA	NA	NA
MUFA	863	8	19973410	rs10096633	0.12452	T	C	0.1496	8.09294e-46	0.151099	3.92778e-72	0.310732	2	LPL	NA	intergenic_variant	MODIFIER	LPL	0.192555
L_LDL_TG	1165	11	116778201	rs964184	0.129842	G	C	-0.18837	4.10887e-72	-0.18837	4.10887e-72	0	0	ZPR1	ZPR1	3_prime_UTR_variant	MODIFIER	NA	NA
VLDL_FC	67	1	109274968	rs12740374	0.223342	T	G	0.0917631	3.85368e-29	0.0863117	4.22879e-72	0.544376	5	CELSR2	CELSR2	3_prime_UTR_variant	MODIFIER	SORT1	0.252314
M_VLDL_CE	145	2	21041028	rs1367117	0.33735	A	G	-0.132733	3.18575e-67	-0.1315	4.24072e-72	0.0814003	5	APOB	APOB	missense_variant	MODERATE	APOB	0.371831
S_VLDL_TG	791	7	73612048	rs17145750	0.163194	T	C	0.142956	4.19671e-54	0.138747	4.26482e-72	0.251252	4	MLXIPL	MLXIPL	intron_variant	MODIFIER	MLXIPL	0.299799
XS_VLDL_FC	1405	15	58450219	rs261336	0.160722	G	A	-0.172324	8.46838e-72	-0.172324	8.46838e-72	0	0	LIPC, LIPC-AS1	LIPC	intron_variant	MODIFIER	NA	NA
M_VLDL_FC	1165	11	116792991	rs662799	0.0565988	G	A	-0.179265	2.56744e-32	-0.165885	8.92893e-72	0.554154	3	APOA5	ZPR1	upstream_gene_variant	MODIFIER	NA	NA
M_VLDL_FC	1587	19	11091630	rs6511720	0.12001	T	G	0.192767	9.83066e-72	0.192767	9.83066e-72	0	0	LDLR	LDLR	intron_variant	MODIFIER	LDLR	0.119718
L_LDL_FC	67	1	109275684	rs629301	0.224263	G	T	0.153224	2.54922e-70	0.15431	1.4926e-71	0.00368839	1	CELSR2	CELSR2	3_prime_UTR_variant	MODIFIER	NA	NA
XXL_VLDL_P	1609	19	44912383	rs445925	0.111461	A	G	-0.14641	7.10976e-44	-0.151175	1.54091e-71	0.28204	1	APOC1	APOC1	upstream_gene_variant	MODIFIER	APOE	0.212475
XL_VLDL_TG	735	6	160589086	rs10455872	0.0804722	G	A	0.153725	7.72857e-38	0.135529	1.91135e-71	0.454611	2	LPA	LPA	intron_variant	MODIFIER	SLC22A3	0.187324
L_HDL_FC	0	NA	NA	Affx.16780572	NA	NA	NA	0.105789	1.30337e-34	0.105287	2.09119e-71	0.341774	2	NA	NA	NA	NA	NA	NA
Total_BCAA	458	4	88282518	rs893971	0.397893	G	A	-0.0767865	7.4675e-28	-0.0835671	2.11487e-71	0.470085	23	PPM1K	PPM1K	intron_variant	MODIFIER	PPM1K	0.179477
M_VLDL_P	67	1	109274968	rs12740374	0.223342	T	G	0.11323	2.52502e-42	0.109539	2.20426e-71	0.391082	2	CELSR2	CELSR2	3_prime_UTR_variant	MODIFIER	SORT1	0.252314
M_LDL_FC	67	1	109274570	rs7528419	0.224016	G	A	0.155061	2.11166e-70	0.155741	3.42246e-71	0.00277564	1	CELSR2	CELSR2	3_prime_UTR_variant	MODIFIER	SORT1	0.252314
ApoB_by_ApoA1	1587	19	11091630	rs6511720	0.12001	T	G	0.186199	4.6364e-71	0.186199	4.6364e-71	0	0	LDLR	LDLR	intron_variant	MODIFIER	LDLR	0.119718
L_HDL_FC	1129	11	61803876	rs174548	0.316125	G	C	0.0873211	3.54372e-42	0.090706	5.44561e-71	0.237291	3	FADS1	FADS1	5_prime_UTR_variant	MODIFIER	FADS2	0.380282
M_VLDL_FC	67	1	109274968	rs12740374	0.223342	T	G	0.126534	5.15867e-51	0.120467	6.07422e-71	0.313931	2	CELSR2	CELSR2	3_prime_UTR_variant	MODIFIER	SORT1	0.252314
M_LDL_P	67	1	109274570	rs7528419	0.224016	G	A	0.137181	3.12533e-59	0.13103	6.34231e-71	0.213837	1	CELSR2	CELSR2	3_prime_UTR_variant	MODIFIER	SORT1	0.252314
L_HDL_PL	1129	11	61803876	rs174548	0.316125	G	C	0.0764898	4.02765e-32	0.0802989	1.07507e-70	0.335982	3	FADS1	FADS1	5_prime_UTR_variant	MODIFIER	FADS2	0.380282
LDL_P	145	2	21014672	rs673548	0.204202	A	G	0.0981681	5.6401e-29	0.0911126	1.32177e-70	0.596018	1	APOB	APOB	intron_variant	MODIFIER	APOB	0.146278
XL_HDL_FC	67	1	109274570	rs7528419	0.224016	G	A	0.0754435	4.04934e-22	0.0793221	1.63742e-70	0.506685	4	CELSR2	CELSR2	3_prime_UTR_variant	MODIFIER	SORT1	0.252314
S_VLDL_P	791	7	73612048	rs17145750	0.163194	T	C	0.108918	4.64186e-32	0.107382	1.93355e-70	0.479564	6	MLXIPL	MLXIPL	intron_variant	MODIFIER	MLXIPL	0.299799
XL_HDL_P	0	NA	NA	Affx.16780572	NA	NA	NA	0.133881	3.4275e-51	0.133427	1.97878e-70	0.194962	4	NA	NA	NA	NA	NA	NA
S_VLDL_PL	145	2	21009323	rs693	0.475368	G	A	0.113526	3.27501e-59	0.113838	2.62461e-70	0.136358	3	APOB	APOB	synonymous_variant	LOW	NA	NA
L_HDL_FC	863	8	19987865	rs7841189	0.119124	T	C	-0.135137	2.06137e-48	-0.138773	2.88818e-70	0.180753	2	LPL	NA	TF_binding_site_variant	MODIFIER	LPL	0.185915
S_LDL_P	1608	19	44738916	rs1531517	0.0747147	A	G	0.234923	4.42368e-70	0.234923	4.42368e-70	0	0	BCL3	ENSG00000288773	non_coding_transcript_exon_variant	MODIFIER	BCL3	0.199598
LDL_CE	67	1	109274570	rs7528419	0.224016	G	A	0.14975	3.47657e-67	0.150081	4.47295e-70	0.0351714	1	CELSR2	CELSR2	3_prime_UTR_variant	MODIFIER	SORT1	0.252314
M_LDL_TG	67	1	109275908	rs646776	0.224001	C	T	0.0755668	1.15534e-19	0.0793944	5.06049e-70	0.612246	4	CELSR2	PSRC1	downstream_gene_variant	MODIFIER	NA	NA
XL_VLDL_CE	145	2	21041028	rs1367117	0.33735	A	G	-0.0705608	1.41275e-23	-0.0705555	5.86556e-70	0.540553	4	APOB	APOB	missense_variant	MODERATE	APOB	0.371831
VLDL_CE	145	2	20923592	rs6711016	0.222491	A	C	0.109878	8.19351e-39	0.10313	1.72229e-69	0.454929	2	APOB	NA	intergenic_variant	MODIFIER	APOB	0.0531187
XS_VLDL_CE	1129	11	61783884	rs174535	0.355906	C	T	0.0955842	8.66161e-39	0.10188	2.14214e-69	0.332086	1	MYRF	MYRF	synonymous_variant	LOW	TMEM258	0.380282
L_HDL_PL	0	NA	NA	Affx.52343806_	NA	NA	NA	-0.135042	4.67306e-44	-0.140509	2.79082e-69	0.210177	4	NA	NA	NA	NA	NA	NA
L_HDL_CE	1405	15	58450219	rs261336	0.160722	G	A	-0.142581	4.76865e-69	-0.142581	4.76865e-69	0	0	LIPC, LIPC-AS1	LIPC	intron_variant	MODIFIER	NA	NA
LDL_PL	145	2	21041028	rs1367117	0.33735	A	G	-0.10846	4.99752e-46	-0.0986091	5.16648e-69	0.419719	2	APOB	APOB	missense_variant	MODERATE	APOB	0.371831
Glucose	235	2	168906638	rs560887	0.296267	T	C	0.114291	5.44507e-46	0.112858	6.20722e-69	0.348119	27	G6PC2	G6PC2	intron_variant	MODIFIER	NA	NA
ApoB_by_ApoA1	1608	19	44738916	rs1531517	0.0747147	A	G	0.225736	1.38649e-68	0.225736	1.38649e-68	0	0	BCL3	ENSG00000288773	non_coding_transcript_exon_variant	MODIFIER	BCL3	0.199598
VLDL_P	67	1	109275908	rs646776	0.224001	C	T	0.0995168	2.55345e-33	0.0853656	2.27979e-68	0.553664	3	CELSR2	PSRC1	downstream_gene_variant	MODIFIER	NA	NA
M_VLDL_PL	145	2	21041028	rs1367117	0.33735	A	G	-0.098723	7.46159e-41	-0.0968217	3.78296e-68	0.376672	4	APOB	APOB	missense_variant	MODERATE	APOB	0.371831
XS_VLDL_P	146	2	21063185	rs515135	0.179206	T	C	0.141715	3.3249e-54	0.137707	4.77246e-68	0.224081	1	APOB	NA	intergenic_variant	MODIFIER	NA	NA
XS_VLDL_P	1459	16	56972678	rs7499892	0.178116	T	C	-0.108555	5.62641e-32	-0.105869	6.36163e-68	0.500846	1	CETP	CETP	intron_variant	MODIFIER	HERPUD1	0.112877
PUFA_by_MUFA	1165	11	116778201	rs964184	0.129842	G	C	0.171643	1.00872e-67	0.171643	1.00872e-67	0	0	ZPR1	ZPR1	3_prime_UTR_variant	MODIFIER	NA	NA
S_LDL_CE	1608	19	44738916	rs1531517	0.0747147	A	G	0.231203	1.26996e-67	0.231203	1.26996e-67	0	0	BCL3	ENSG00000288773	non_coding_transcript_exon_variant	MODIFIER	BCL3	0.199598
L_LDL_PL	67	1	109274968	rs12740374	0.223342	T	G	0.149802	1.86832e-67	0.149802	1.86832e-67	0	0	CELSR2	CELSR2	3_prime_UTR_variant	MODIFIER	SORT1	0.252314
M_LDL_CE	1165	11	116789970	rs2266788	0.0651569	G	A	-0.148713	1.32502e-25	-0.136233	2.41091e-67	0.611955	2	APOA5	APOA5	3_prime_UTR_variant	MODIFIER	NA	NA
S_HDL_FC	791	7	73603327	rs35368205	0.200693	T	C	0.0711294	4.33384e-15	0.0732183	2.47332e-67	0.738828	4	MLXIPL	MLXIPL	intron_variant	MODIFIER	MLXIPL	0.379879
S_LDL_P	145	2	21014672	rs673548	0.204202	A	G	0.101807	8.53655e-32	0.0905183	3.28751e-67	0.562448	3	APOB	APOB	intron_variant	MODIFIER	APOB	0.146278
XS_VLDL_CE	1405	15	58450532	rs11858164	0.445379	T	G	-0.075308	1.41424e-26	-0.0750372	3.73135e-67	0.54824	6	LIPC, LIPC-AS1	LIPC	intron_variant	MODIFIER	NA	NA
M_LDL_PL	67	1	109274968	rs12740374	0.223342	T	G	0.147004	7.32721e-67	0.147004	7.32721e-67	0	0	CELSR2	CELSR2	3_prime_UTR_variant	MODIFIER	SORT1	0.252314
XL_VLDL_P	735	6	160589086	rs10455872	0.0804722	G	A	0.120896	4.55062e-24	0.121741	8.47669e-67	0.494876	4	LPA	LPA	intron_variant	MODIFIER	SLC22A3	0.187324
S_HDL_P	0	NA	NA	Affx.16780572	NA	NA	NA	-0.149024	3.15651e-44	-0.147779	1.00837e-66	0.348341	1	NA	NA	NA	NA	NA	NA
VLDL_FC	1609	19	44919689	rs4420638	0.190329	G	A	-0.150308	1.01475e-66	-0.150308	1.01475e-66	0	0	APOC1	APOC1	downstream_gene_variant	MODIFIER	APOE	0.159356
L_LDL_P	145	2	21014672	rs673548	0.204202	A	G	0.0948738	9.98593e-27	0.0875258	1.09224e-66	0.619111	2	APOB	APOB	intron_variant	MODIFIER	APOB	0.146278
XL_HDL_FC	1165	11	116778201	rs964184	0.129842	G	C	0.0949812	8.62107e-23	0.0910772	1.11454e-66	0.529162	4	ZPR1	ZPR1	3_prime_UTR_variant	MODIFIER	NA	NA
S_LDL_TG	67	1	109274968	rs12740374	0.223342	T	G	0.0523902	1.80374e-10	0.0558942	1.19311e-66	0.710062	6	CELSR2	CELSR2	3_prime_UTR_variant	MODIFIER	SORT1	0.252314
L_LDL_CE	1129	11	61804006	rs174550	0.348367	C	T	0.0758602	1.31948e-23	0.0700877	1.24137e-66	0.662703	2	FADS1	FADS1	5_prime_UTR_variant	MODIFIER	FADS2	0.380282
S_HDL_FC	67	1	109274968	rs12740374	0.223342	T	G	0.0395712	5.86875e-06	0.036042	1.40903e-66	0.89019	6	CELSR2	CELSR2	3_prime_UTR_variant	MODIFIER	SORT1	0.252314
S_LDL_CE	67	1	109274570	rs7528419	0.224016	G	A	0.14626	8.02655e-67	0.144582	1.5984e-66	0.0164625	1	CELSR2	CELSR2	3_prime_UTR_variant	MODIFIER	SORT1	0.252314
VLDL_CE	1165	11	116778201	rs964184	0.129842	G	C	-0.179962	2.52005e-66	-0.179962	2.52005e-66	0	0	ZPR1	ZPR1	3_prime_UTR_variant	MODIFIER	NA	NA
IDL_PL	67	1	109274968	rs12740374	0.223342	T	G	0.144857	2.94955e-66	0.144857	2.94955e-66	0	0	CELSR2	CELSR2	3_prime_UTR_variant	MODIFIER	SORT1	0.252314
LDL_FC	1129	11	61783884	rs174535	0.355906	C	T	0.0852957	3.58821e-29	0.0924936	5.39897e-66	0.467211	4	MYRF	MYRF	synonymous_variant	LOW	TMEM258	0.380282
S_LDL_PL	146	2	21065449	rs562338	0.178756	A	G	0.159048	1.31615e-65	0.158653	6.5602e-66	0.00904104	1	APOB	NA	intergenic_variant	MODIFIER	NA	NA
S_VLDL_FC	67	1	109274570	rs7528419	0.224016	G	A	0.13505	8.15257e-57	0.135879	1.14097e-65	0.114073	1	CELSR2	CELSR2	3_prime_UTR_variant	MODIFIER	SORT1	0.252314
IDL_P	67	1	109274570	rs7528419	0.224016	G	A	0.135886	1.84723e-56	0.137309	1.31839e-65	0.114259	6	CELSR2	CELSR2	3_prime_UTR_variant	MODIFIER	SORT1	0.252314
XL_HDL_CE	1129	11	61804006	rs174550	0.348367	C	T	0.100294	1.93817e-56	0.100986	1.35089e-65	0.0865866	3	FADS1	FADS1	5_prime_UTR_variant	MODIFIER	FADS2	0.380282
M_HDL_TG	1459	16	56955678	rs247616	0.327889	T	C	0.0803721	1.39487e-25	0.078769	1.48397e-65	0.596799	3	CETP	NA	intergenic_variant	MODIFIER	NLRC5	0.179276
M_HDL_PL	1404	15	58388755	rs2043085	0.385774	T	C	-0.119679	2.89864e-65	-0.119361	1.90419e-65	0.00700151	1	LIPC	LIPC	intron_variant	MODIFIER	NA	NA
DHA_pct	863	8	19962213	rs328	0.103028	G	C	-0.106613	1.09054e-21	-0.100164	3.0724e-65	0.589396	5	LPL	LPL	stop_lost	HIGH	LPL	0.393763
L_LDL_CE	145	2	21041028	rs1367117	0.33735	A	G	-0.107867	4.03329e-45	-0.108159	3.28849e-65	0.290993	3	APOB	APOB	missense_variant	MODERATE	APOB	0.371831
M_HDL_P	1404	15	58388755	rs2043085	0.385774	T	C	-0.113189	3.75529e-62	-0.11286	4.62354e-65	0.0405715	2	LIPC	LIPC	intron_variant	MODIFIER	NA	NA
Cholines	39	1	62485187	rs10889332	0.354934	T	C	0.0906936	6.59783e-36	0.0901598	5.12555e-65	0.398344	3	DOCK7	DOCK7	3_prime_UTR_variant	MODIFIER	DOCK7	0.373843
XS_VLDL_FC	145	2	21009932	rs1041968	0.47473	G	A	0.110846	6.12579e-55	0.105614	5.19522e-65	0.209599	3	APOB	APOB	synonymous_variant	LOW	NA	NA
VLDL_CE	1404	15	58386313	rs10468017	0.294462	T	C	-0.0803138	1.92052e-25	-0.0813839	6.58128e-65	0.539425	1	LIPC	LIPC	intron_variant	MODIFIER	ALDH1A2	0.0732394
IDL_CE	1129	11	61790331	rs102275	0.353971	C	T	0.103777	9.48084e-45	0.0982598	7.28703e-65	0.347636	1	TMEM258	TMEM258	non_coding_transcript_exon_variant	MODIFIER	TMEM258	0.380282
L_HDL_CE	863	8	19973410	rs10096633	0.12452	T	C	-0.151933	5.84738e-64	-0.151595	8.9325e-65	0.0111229	2	LPL	NA	intergenic_variant	MODIFIER	LPL	0.192555
XS_VLDL_PL	1459	16	56951227	rs9989419	0.390469	A	G	-0.0600791	1.04828e-16	-0.0565667	9.87744e-65	0.699543	3	HERPUD1	NA	regulatory_region_variant	MODIFIER	NA	NA
S_VLDL_P	1609	19	44919689	rs4420638	0.190329	G	A	-0.123598	2.04076e-45	-0.12146	1.30659e-64	0.27642	3	APOC1	APOC1	downstream_gene_variant	MODIFIER	APOE	0.159356
L_VLDL_CE	145	2	21041028	rs1367117	0.33735	A	G	-0.0741371	5.19876e-25	-0.0729018	1.51412e-64	0.528812	3	APOB	APOB	missense_variant	MODERATE	APOB	0.371831
S_HDL_FC	0	NA	NA	Affx.16780572	NA	NA	NA	-0.0946345	2.17852e-19	-0.105791	1.67438e-64	0.611048	3	NA	NA	NA	NA	NA	NA
ApoB	145	2	21041028	rs1367117	0.33735	A	G	-0.116166	4.85101e-54	-0.114549	1.79886e-64	0.170085	2	APOB	APOB	missense_variant	MODERATE	APOB	0.371831
VLDL_P	1609	19	44919689	rs4420638	0.190329	G	A	-0.149402	1.95211e-64	-0.149402	1.95211e-64	0	0	APOC1	APOC1	downstream_gene_variant	MODIFIER	APOE	0.159356
XS_VLDL_FC	146	2	21072103	rs541041	0.178701	G	A	0.140299	3.45672e-53	0.136127	2.00389e-64	0.201206	2	APOB	NA	intergenic_variant	MODIFIER	NA	NA
IDL_FC	145	2	21041028	rs1367117	0.33735	A	G	-0.112123	4.82543e-51	-0.11524	3.12175e-64	0.147702	3	APOB	APOB	missense_variant	MODERATE	APOB	0.371831
XS_VLDL_PL	146	2	21072103	rs541041	0.178701	G	A	0.135949	6.38403e-50	0.140051	3.43537e-64	0.160731	2	APOB	NA	intergenic_variant	MODIFIER	NA	NA
XL_HDL_CE	1609	19	44912383	rs445925	0.111461	A	G	0.161926	6.92262e-64	0.161926	6.92262e-64	0	0	APOC1	APOC1	upstream_gene_variant	MODIFIER	APOE	0.212475
S_VLDL_FC	145	2	21009323	rs693	0.475368	G	A	0.119616	9.91842e-64	0.119616	9.91842e-64	0	0	APOB	APOB	synonymous_variant	LOW	NA	NA
Omega_6	39	1	62652525	rs10889353	0.353757	C	A	0.116959	4.31484e-54	0.119179	1.07324e-63	0.113608	3	DOCK7	DOCK7	intron_variant	MODIFIER	DOCK7	0.393763
IDL_PL	146	2	21072103	rs541041	0.178701	G	A	0.153977	1.51685e-63	0.15196	1.11672e-63	0.025082	1	APOB	NA	intergenic_variant	MODIFIER	NA	NA
S_VLDL_FC	863	8	19959423	rs301	0.233225	C	T	0.0820873	2.37242e-22	0.0746838	1.18511e-63	0.645622	1	LPL	LPL	intron_variant	MODIFIER	LPL	0.2666
Phosphoglyc	39	1	62519226	rs10889338	0.354072	T	C	0.0972764	1.07522e-40	0.100947	1.25851e-63	0.279584	4	DOCK7	DOCK7	intron_variant	MODIFIER	DOCK7	0.400402
LA	1609	19	44919689	rs4420638	0.190329	G	A	-0.147143	2.10596e-56	-0.145794	1.56138e-63	0.124619	4	APOC1	APOC1	downstream_gene_variant	MODIFIER	APOE	0.159356
HDL_TG	1405	15	58450219	rs261336	0.160722	G	A	-0.165979	1.63694e-63	-0.165979	1.63694e-63	0	0	LIPC, LIPC-AS1	LIPC	intron_variant	MODIFIER	NA	NA
Phosphoglyc	1129	11	61792609	rs174538	0.320352	A	G	0.0564129	4.77847e-14	0.0529766	1.72079e-63	0.714723	4	TMEM258	TMEM258	5_prime_UTR_variant	MODIFIER	TMEM258	0.360161
M_LDL_TG	149	2	27508073	rs1260326	0.387718	T	C	-0.120236	2.09223e-63	-0.120236	2.09223e-63	0	0	GCKR	GCKR	missense_variant	MODERATE	NA	NA
LDL_FC	145	2	21041028	rs1367117	0.33735	A	G	-0.110491	8.52506e-47	-0.108848	2.37705e-63	0.27295	5	APOB	APOB	missense_variant	MODERATE	APOB	0.371831
MUFA	149	2	27508073	rs1260326	0.387718	T	C	-0.119999	2.57947e-63	-0.119999	2.57947e-63	0	0	GCKR	GCKR	missense_variant	MODERATE	NA	NA
L_VLDL_P	735	6	160589086	rs10455872	0.0804722	G	A	0.103642	8.44592e-18	0.104998	2.67919e-63	0.566194	3	LPA	LPA	intron_variant	MODIFIER	SLC22A3	0.187324
VLDL_P	145	2	21002409	rs1042034	0.204582	C	T	0.125036	1.57955e-48	0.125601	3.0033e-63	0.197575	2	APOB	APOB	missense_variant	MODERATE	NA	NA
M_HDL_PL	1129	11	61804006	rs174550	0.348367	C	T	0.0320473	7.99904e-06	0.0440889	3.10338e-63	0.722922	4	FADS1	FADS1	5_prime_UTR_variant	MODIFIER	FADS2	0.380282
XL_HDL_FC	0	NA	NA	Affx.16780572	NA	NA	NA	0.150996	7.66701e-59	0.141727	4.20012e-63	0.136243	3	NA	NA	NA	NA	NA	NA
VLDL_PL	145	2	21041028	rs1367117	0.33735	A	G	-0.0709133	5.88082e-23	-0.0692416	5.18244e-63	0.549257	4	APOB	APOB	missense_variant	MODERATE	APOB	0.371831
MUFA	1404	15	58408112	rs17240869	0.207102	C	T	-0.0634314	2.3311e-13	-0.0612215	6.44343e-63	0.707372	2	LIPC	LIPC	intron_variant	MODIFIER	ALDH1A2	0.0732394
Cholines	1587	19	11091630	rs6511720	0.12001	T	G	0.093012	2.10505e-18	0.0804642	7.24723e-63	0.67964	4	LDLR	LDLR	intron_variant	MODIFIER	LDLR	0.119718
VLDL_size	734	6	160576086	rs74617384	0.0790379	T	A	0.158407	4.4415e-41	0.161682	7.47609e-63	0.238976	2	LPA	LPA	intron_variant	MODIFIER	SLC22A3	0.187324
XS_VLDL_CE	145	2	21041028	rs1367117	0.33735	A	G	-0.116047	3.17736e-55	-0.115109	1.23803e-62	0.119724	4	APOB	APOB	missense_variant	MODERATE	APOB	0.371831
Omega_6	1609	19	44919689	rs4420638	0.190329	G	A	-0.140645	1.0638e-52	-0.139387	1.99639e-62	0.162322	3	APOC1	APOC1	downstream_gene_variant	MODIFIER	APOE	0.159356
Phosphoglyc	146	2	21065449	rs562338	0.178756	A	G	0.078217	8.24884e-18	0.0830057	1.99769e-62	0.608284	4	APOB	NA	intergenic_variant	MODIFIER	NA	NA
LDL_PL	1129	11	61803910	rs174549	0.311739	A	G	0.0653954	3.69854e-17	0.0603907	3.77449e-62	0.719584	3	FADS1	FADS1	5_prime_UTR_variant	MODIFIER	FADS2	0.380282
SFA	1404	15	58396988	rs11855284	0.195849	C	T	-0.101412	6.49353e-30	-0.104209	5.08778e-62	0.452148	1	LIPC	LIPC	intron_variant	MODIFIER	ALDH1A2	0.0997988
Phosphatidylc	146	2	21065449	rs562338	0.178756	A	G	0.0821292	6.47616e-20	0.066049	5.75757e-62	0.682886	3	APOB	NA	intergenic_variant	MODIFIER	NA	NA
Pyruvate	1014	10	3095817	rs2388595	0.391751	T	C	0.109503	4.66889e-47	0.110847	6.85852e-62	0.226432	27	PFKP	PFKP	intron_variant	MODIFIER	PFKP	0.232797
VLDL_PL	146	2	21065449	rs562338	0.178756	A	G	0.0873677	4.4633e-23	0.0887632	7.50263e-62	0.519465	4	APOB	NA	intergenic_variant	MODIFIER	NA	NA
ApoB_by_ApoA1	67	1	109278889	rs602633	0.217158	T	G	0.127767	8.44032e-54	0.124921	7.62253e-62	0.14267	1	PSRC1	CELSR2	downstream_gene_variant	MODIFIER	NA	NA
S_LDL_TG	149	2	27508073	rs1260326	0.387718	T	C	-0.116781	1.13603e-61	-0.116781	1.13603e-61	0	0	GCKR	GCKR	missense_variant	MODERATE	NA	NA
XS_VLDL_P	67	1	109279544	rs599839	0.229498	G	A	0.11285	1.91329e-41	0.106909	1.17349e-61	0.359168	3	PSRC1	CELSR2	downstream_gene_variant	MODIFIER	NA	NA
Phosphatidylc	1587	19	11091630	rs6511720	0.12001	T	G	0.0749414	1.47583e-12	0.0666681	1.19568e-61	0.726449	5	LDLR	LDLR	intron_variant	MODIFIER	LDLR	0.119718
S_VLDL_FC	146	2	21072103	rs541041	0.178701	G	A	0.134002	3.7916e-48	0.136863	1.34e-61	0.170527	2	APOB	NA	intergenic_variant	MODIFIER	NA	NA
M_VLDL_PL	146	2	21072103	rs541041	0.178701	G	A	0.114438	1.67054e-36	0.10802	1.65768e-61	0.418645	4	APOB	NA	intergenic_variant	MODIFIER	NA	NA
XS_VLDL_PL	145	2	21041028	rs1367117	0.33735	A	G	-0.100373	2.10285e-41	-0.0990272	2.19245e-61	0.312893	2	APOB	APOB	missense_variant	MODERATE	APOB	0.371831
M_LDL_CE	1129	11	61803311	rs174547	0.348226	C	T	0.03749	3.81363e-07	0.0465411	2.42003e-61	0.753352	5	FADS1	FADS1	intron_variant	MODIFIER	FADS2	0.380282
Tyr	1467	16	71575953	rs78302875	0.0657511	T	C	-0.17174	2.53633e-32	-0.175112	2.89775e-61	0.430735	22	TAT	TAT	synonymous_variant	LOW	HP	0.2
LA	39	1	62531167	rs1168013	0.355462	C	G	0.118097	1.43585e-54	0.119553	3.89235e-61	0.0838392	3	DOCK7	DOCK7	intron_variant	MODIFIER	NA	NA
L_VLDL_FC	735	6	160589086	rs10455872	0.0804722	G	A	0.0851755	1.32478e-12	0.0869329	4.28526e-61	0.620225	4	LPA	LPA	intron_variant	MODIFIER	SLC22A3	0.187324
XL_VLDL_TG	734	6	160576086	rs74617384	0.0790379	T	A	0.149953	2.67426e-35	0.140396	7.91937e-61	0.381885	2	LPA	LPA	intron_variant	MODIFIER	SLC22A3	0.187324
S_HDL_TG	1459	16	56955678	rs247616	0.327889	T	C	0.113053	4.66015e-56	0.113113	8.76087e-61	0.064286	1	CETP	NA	intergenic_variant	MODIFIER	NLRC5	0.179276
VLDL_P	863	8	19973410	rs10096633	0.12452	T	C	0.171966	1.27248e-60	0.171966	1.27248e-60	0	0	LPL	NA	intergenic_variant	MODIFIER	LPL	0.192555
M_VLDL_FC	145	2	21009323	rs693	0.475368	G	A	0.113038	1.25796e-57	0.112514	1.35811e-60	0.0525638	2	APOB	APOB	synonymous_variant	LOW	NA	NA
HDL_TG	863	8	19962213	rs328	0.103028	G	C	0.194314	1.66044e-60	0.194314	1.66044e-60	0	0	LPL	LPL	stop_lost	HIGH	LPL	0.393763
Cholines	1165	11	116736721	rs1558861	0.0649053	C	T	-0.0679127	1.33736e-06	-0.0826593	1.8281e-60	0.744653	3	BUD13	NA	regulatory_region_variant	MODIFIER	NA	NA
S_HDL_TG	149	2	27508073	rs1260326	0.387718	T	C	-0.113574	1.98886e-60	-0.113574	1.98886e-60	0	0	GCKR	GCKR	missense_variant	MODERATE	NA	NA
VLDL_PL	1609	19	44906745	rs769449	0.125898	A	G	-0.1355	3.85976e-40	-0.136068	2.38268e-60	0.278297	1	APOE	APOE	non_coding_transcript_exon_variant	MODIFIER	TOMM40	0.187123
Unsaturation	1444	16	15036113	rs7200543	0.294861	G	A	0.0994225	2.21035e-41	0.104159	2.56613e-60	0.210627	6	PDXDC1	PDXDC1	synonymous_variant	LOW	PDXDC1	0.386519
IDL_PL	145	2	21041028	rs1367117	0.33735	A	G	-0.117534	4.31938e-56	-0.11539	2.89443e-60	0.0928405	3	APOB	APOB	missense_variant	MODERATE	APOB	0.371831
Citrate	533	5	14869600	rs3006069	0.457654	G	A	-0.101062	5.09073e-44	-0.0977292	3.43638e-60	0.303888	30	ANKH	ANKH	non_coding_transcript_exon_variant	MODIFIER	ANKH	0.219316
XXL_VLDL_FC	1609	19	44912383	rs445925	0.111461	A	G	-0.173338	4.03513e-60	-0.173338	4.03513e-60	0	0	APOC1	APOC1	upstream_gene_variant	MODIFIER	APOE	0.212475
S_LDL_P	146	2	21065449	rs562338	0.178756	A	G	0.134656	3.46146e-49	0.129581	4.19691e-60	0.21832	2	APOB	NA	intergenic_variant	MODIFIER	NA	NA
IDL_PL	1405	15	58450532	rs11858164	0.445379	T	G	-0.0589262	9.47422e-17	-0.0602106	6.81574e-60	0.644341	4	LIPC, LIPC-AS1	LIPC	intron_variant	MODIFIER	NA	NA
XS_VLDL_CE	1608	19	44738916	rs1531517	0.0747147	A	G	0.216185	7.54157e-60	0.216185	7.54157e-60	0	0	BCL3	ENSG00000288773	non_coding_transcript_exon_variant	MODIFIER	BCL3	0.199598
S_VLDL_TG	149	2	27508073	rs1260326	0.387718	T	C	-0.114853	7.78875e-60	-0.114853	7.78875e-60	0	0	GCKR	GCKR	missense_variant	MODERATE	NA	NA
XXL_VLDL_PL	1609	19	44912383	rs445925	0.111461	A	G	-0.171198	8.36746e-60	-0.171198	8.36746e-60	0	0	APOC1	APOC1	upstream_gene_variant	MODIFIER	APOE	0.212475
Total_FA	39	1	62652525	rs10889353	0.353757	C	A	0.111124	1.38314e-50	0.113873	8.69125e-60	0.104123	3	DOCK7	DOCK7	intron_variant	MODIFIER	DOCK7	0.393763
GlycA	149	2	27508073	rs1260326	0.387718	T	C	-0.114933	1.56838e-59	-0.114933	1.56838e-59	0	0	GCKR	GCKR	missense_variant	MODERATE	NA	NA
M_LDL_P	1608	19	44738916	rs1531517	0.0747147	A	G	0.215542	3.10701e-59	0.215542	3.10701e-59	0	0	BCL3	ENSG00000288773	non_coding_transcript_exon_variant	MODIFIER	BCL3	0.199598
TG_by_PG	791	7	73603327	rs35368205	0.200693	T	C	0.112376	3.53022e-45	0.107105	3.3273e-59	0.226999	2	MLXIPL	MLXIPL	intron_variant	MODIFIER	MLXIPL	0.379879
S_LDL_TG	734	6	160576086	rs74617384	0.0790379	T	A	0.111246	2.38035e-18	0.122499	4.09977e-59	0.544181	3	LPA	LPA	intron_variant	MODIFIER	SLC22A3	0.187324
DHA	1404	15	58388755	rs2043085	0.385774	T	C	-0.112149	2.89109e-58	-0.112663	4.21253e-59	0.0049913	5	LIPC	LIPC	intron_variant	MODIFIER	NA	NA
XS_VLDL_CE	1459	16	56972678	rs7499892	0.178116	T	C	-0.0957062	1.94709e-25	-0.0904255	4.73291e-59	0.554812	1	CETP	CETP	intron_variant	MODIFIER	HERPUD1	0.112877
LDL_TG	149	2	27508073	rs1260326	0.387718	T	C	-0.116714	5.67868e-59	-0.116714	5.67868e-59	0	0	GCKR	GCKR	missense_variant	MODERATE	NA	NA
ApoB	146	2	21065449	rs562338	0.178756	A	G	0.143849	6.38233e-55	0.145309	5.81624e-59	0.046492	1	APOB	NA	intergenic_variant	MODIFIER	NA	NA
S_HDL_TG	1646	20	45925376	rs6065906	0.178637	C	T	-0.137019	4.36883e-52	-0.13682	5.82884e-59	0.0998065	1	PCIF1	ENSG00000285796	downstream_gene_variant	MODIFIER	PLTP	0.31992
SFA	1165	11	116778201	rs964184	0.129842	G	C	-0.170698	5.9165e-59	-0.170698	5.9165e-59	0	0	ZPR1	ZPR1	3_prime_UTR_variant	MODIFIER	NA	NA
L_HDL_CE	0	NA	NA	Affx.52343806_	NA	NA	NA	-0.151403	7.96576e-57	-0.152099	6.28266e-59	0.0178087	3	NA	NA	NA	NA	NA	NA
XXL_VLDL_TG	863	8	19962213	rs328	0.103028	G	C	0.177241	3.31217e-58	0.176783	7.81081e-59	0.0131965	2	LPL	LPL	stop_lost	HIGH	LPL	0.393763
HDL_PL	863	8	19966981	rs13702	0.284004	C	T	-0.0901548	1.19472e-35	-0.0970405	8.64377e-59	0.232973	3	LPL	LPL	3_prime_UTR_variant	MODIFIER	LPL	0.340241
M_LDL_FC	145	2	21041028	rs1367117	0.33735	A	G	-0.107276	3.66608e-44	-0.105332	8.93789e-59	0.26641	3	APOB	APOB	missense_variant	MODERATE	APOB	0.371831
ApoB_by_ApoA1	145	2	21021128	rs10199768	0.451011	T	G	-0.0943236	3.98793e-43	-0.0847931	9.21588e-59	0.342995	3	APOB	APOB	intron_variant	MODIFIER	APOB	0.245875
XL_HDL_FC	1587	19	11091630	rs6511720	0.12001	T	G	0.0973541	1.08792e-22	0.0992115	9.54042e-59	0.465891	3	LDLR	LDLR	intron_variant	MODIFIER	LDLR	0.119718
Cholines	146	2	21160104	rs525172	0.194205	T	G	0.0792067	2.07237e-19	0.0636005	1.04341e-58	0.683413	5	TDRD15	NA	intergenic_variant	MODIFIER	NA	NA
XS_VLDL_PL	1609	19	44919689	rs4420638	0.190329	G	A	-0.144984	1.07146e-58	-0.144984	1.07146e-58	0	0	APOC1	APOC1	downstream_gene_variant	MODIFIER	APOE	0.159356
S_LDL_TG	1405	15	58450219	rs261336	0.160722	G	A	-0.0830441	9.10113e-19	-0.083849	1.15143e-58	0.583565	2	LIPC, LIPC-AS1	LIPC	intron_variant	MODIFIER	NA	NA
PUFA	146	2	21063185	rs515135	0.179206	T	C	0.0950216	1.1114e-24	0.0867677	1.30873e-58	0.598149	5	APOB	NA	intergenic_variant	MODIFIER	NA	NA
HDL_TG	0	NA	NA	Affx.52343806_	NA	NA	NA	0.186832	1.51883e-58	0.186832	1.51883e-58	0	0	NA	NA	NA	NA	NA	NA
ApoB_by_ApoA1	146	2	21063185	rs515135	0.179206	T	C	0.111188	4.77266e-36	0.110319	1.61888e-58	0.335783	2	APOB	NA	intergenic_variant	MODIFIER	NA	NA
XS_VLDL_TG	145	2	20983311	rs6754295	0.226545	G	T	0.112646	4.65592e-41	0.116306	1.84205e-58	0.23116	3	APOB	NA	intergenic_variant	MODIFIER	APOB	0.112877
M_VLDL_PL	1459	16	56955678	rs247616	0.327889	T	C	0.0619327	7.3049e-17	0.0677687	1.99561e-58	0.590122	1	CETP	NA	intergenic_variant	MODIFIER	NLRC5	0.179276
PUFA	1609	19	44919689	rs4420638	0.190329	G	A	-0.129083	8.5935e-46	-0.130476	2.12245e-58	0.185436	2	APOC1	APOC1	downstream_gene_variant	MODIFIER	APOE	0.159356
XS_VLDL_PL	1165	11	116778201	rs964184	0.129842	G	C	-0.168757	2.27003e-58	-0.168757	2.27003e-58	0	0	ZPR1	ZPR1	3_prime_UTR_variant	MODIFIER	NA	NA
M_VLDL_PL	791	7	73593613	rs1051921	0.200497	A	G	0.0717179	1.57674e-16	0.0730106	2.83982e-58	0.632423	3	MLXIPL	MLXIPL	3_prime_UTR_variant	MODIFIER	MLXIPL	0.3334
XL_VLDL_CE	67	1	109274570	rs7528419	0.224016	G	A	0.083378	2.52529e-25	0.0756596	2.95641e-58	0.52205	2	CELSR2	CELSR2	3_prime_UTR_variant	MODIFIER	SORT1	0.252314
LDL_P	146	2	21063185	rs515135	0.179206	T	C	0.142645	1.00519e-53	0.14281	3.19884e-58	0.0701709	1	APOB	NA	intergenic_variant	MODIFIER	NA	NA
M_LDL_P	863	8	19973410	rs10096633	0.12452	T	C	0.105021	6.22839e-23	0.0990773	3.30239e-58	0.588089	2	LPL	NA	intergenic_variant	MODIFIER	LPL	0.192555
XL_VLDL_CE	1609	19	44919689	rs4420638	0.190329	G	A	-0.132277	1.11602e-54	-0.127131	3.38953e-58	0.106723	3	APOC1	APOC1	downstream_gene_variant	MODIFIER	APOE	0.159356
XS_VLDL_FC	1129	11	61803876	rs174548	0.316125	G	C	0.070069	1.64195e-20	0.0634552	4.02966e-58	0.64293	2	FADS1	FADS1	5_prime_UTR_variant	MODIFIER	FADS2	0.380282
Gln	1071	10	97598754	rs11817730	0.198089	G	A	-0.119025	3.24986e-38	-0.125685	4.14555e-58	0.267293	25	HOGA1	HOGA1	intron_variant	MODIFIER	HOGA1	0.206439
L_LDL_TG	146	2	21065449	rs562338	0.178756	A	G	0.124504	4.78106e-42	0.129483	4.55496e-58	0.200266	3	APOB	NA	intergenic_variant	MODIFIER	NA	NA
M_VLDL_TG	791	7	73603327	rs35368205	0.200693	T	C	0.120578	2.38989e-47	0.120677	4.61152e-58	0.152707	3	MLXIPL	MLXIPL	intron_variant	MODIFIER	MLXIPL	0.379879
M_LDL_CE	1608	19	44738916	rs1531517	0.0747147	A	G	0.213359	5.02725e-58	0.213359	5.02725e-58	0	0	BCL3	ENSG00000288773	non_coding_transcript_exon_variant	MODIFIER	BCL3	0.199598
VLDL_PL	39	1	62485187	rs10889332	0.354934	T	C	0.0936138	1.15207e-39	0.0972457	5.10329e-58	0.223707	4	DOCK7	DOCK7	3_prime_UTR_variant	MODIFIER	DOCK7	0.373843
XL_HDL_PL	863	8	19992246	rs17091905	0.121744	A	G	-0.0937941	1.22098e-23	-0.0991052	5.18225e-58	0.378569	5	LPL	NA	intergenic_variant	MODIFIER	LPL	0.185915
VLDL_FC	146	2	21148196	rs11687710	0.337321	C	T	-0.0668534	4.31834e-20	-0.0701913	6.05774e-58	0.530945	5	TDRD15	TDRD15	downstream_gene_variant	MODIFIER	APOB	0.172636
XXL_VLDL_CE	734	6	160576086	rs74617384	0.0790379	T	A	0.14283	3.29737e-31	0.142835	6.11125e-58	0.373565	1	LPA	LPA	intron_variant	MODIFIER	SLC22A3	0.187324
M_VLDL_CE	1129	11	61803311	rs174547	0.348226	C	T	0.0705771	1.72161e-20	0.0632835	6.54125e-58	0.68529	3	FADS1	FADS1	intron_variant	MODIFIER	FADS2	0.380282
M_LDL_P	1129	11	61855668	rs174601	0.377941	T	C	0.053115	2.19886e-13	0.0615255	7.55946e-58	0.635382	4	FADS2	FADS2	non_coding_transcript_exon_variant	MODIFIER	FADS2	0.373642
LDL_CE	145	2	21041028	rs1367117	0.33735	A	G	-0.105342	1.57296e-43	-0.110719	1.03357e-57	0.161235	2	APOB	APOB	missense_variant	MODERATE	APOB	0.371831
M_LDL_CE	67	1	109274570	rs7528419	0.224016	G	A	0.135421	1.10119e-57	0.135421	1.10119e-57	0	0	CELSR2	CELSR2	3_prime_UTR_variant	MODIFIER	SORT1	0.252314
LA	0	NA	NA	Affx.52343806_	NA	NA	NA	0.0956028	3.62037e-16	0.092533	1.49342e-57	0.715735	3	NA	NA	NA	NA	NA	NA
Omega_3	1404	15	58434545	rs261334	0.213095	G	C	-0.121845	1.03765e-45	-0.124568	1.50979e-57	0.153707	3	LIPC	LIPC	intron_variant	MODIFIER	NA	NA
L_LDL_P	146	2	21065449	rs562338	0.178756	A	G	0.149118	1.58131e-57	0.149118	1.58131e-57	0	0	APOB	NA	intergenic_variant	MODIFIER	NA	NA
S_VLDL_TG	145	2	21008652	rs676210	0.203608	A	G	0.120623	3.66726e-46	0.117596	3.52685e-57	0.200398	2	APOB	APOB	missense_variant	MODERATE	APOB	0.258954
L_LDL_CE	146	2	21072103	rs541041	0.178701	G	A	0.145229	7.60753e-54	0.143728	3.76175e-57	0.0738449	3	APOB	NA	intergenic_variant	MODIFIER	NA	NA
ApoA1	149	2	27518370	rs780094	0.376257	T	C	-0.0274221	5.62884e-05	-0.0493442	4.34749e-57	0.613377	2	GCKR	GCKR	intron_variant	MODIFIER	NA	NA
XS_VLDL_CE	146	2	21065449	rs562338	0.178756	A	G	0.141497	1.90578e-54	0.140578	4.35599e-57	0.0532388	3	APOB	NA	intergenic_variant	MODIFIER	NA	NA
M_VLDL_CE	146	2	21148196	rs11687710	0.337321	C	T	-0.117788	1.23943e-52	-0.117522	4.65193e-57	0.0791642	4	TDRD15	TDRD15	downstream_gene_variant	MODIFIER	APOB	0.172636
MUFA	39	1	62652525	rs10889353	0.353757	C	A	0.102526	3.90234e-45	0.104786	5.78154e-57	0.154241	3	DOCK7	DOCK7	intron_variant	MODIFIER	DOCK7	0.393763
S_LDL_FC	146	2	21065449	rs562338	0.178756	A	G	0.146091	1.5663e-53	0.149089	5.8002e-57	0.0223266	1	APOB	NA	intergenic_variant	MODIFIER	NA	NA
S_VLDL_P	67	1	109279544	rs599839	0.229498	G	A	0.082476	4.3109e-24	0.0694374	6.66154e-57	0.598551	4	PSRC1	CELSR2	downstream_gene_variant	MODIFIER	NA	NA
Sphingomyelins	1587	19	11091630	rs6511720	0.12001	T	G	0.166457	6.68747e-57	0.166457	6.68747e-57	0	0	LDLR	LDLR	intron_variant	MODIFIER	LDLR	0.119718
XL_VLDL_FC	791	7	73597712	rs35332062	0.129889	A	G	0.116922	2.81026e-33	0.118005	8.46958e-57	0.321657	4	MLXIPL	MLXIPL	missense_variant	MODERATE	MLXIPL	0.405835
HDL_CE	0	NA	NA	Affx.52343806_	NA	NA	NA	-0.159264	9.67632e-57	-0.159264	9.67632e-57	0	0	NA	NA	NA	NA	NA	NA
L_VLDL_FC	145	2	21041028	rs1367117	0.33735	A	G	-0.0462839	2.38262e-11	-0.0507968	9.82335e-57	0.604394	7	APOB	APOB	missense_variant	MODERATE	APOB	0.371831
Omega_6_pct	149	2	27508073	rs1260326	0.387718	T	C	0.112631	9.96475e-57	0.112631	9.96475e-57	0	0	GCKR	GCKR	missense_variant	MODERATE	NA	NA
LDL_PL	146	2	21063185	rs515135	0.179206	T	C	0.14635	2.78581e-55	0.147546	1.01547e-56	0.00956308	1	APOB	NA	intergenic_variant	MODIFIER	NA	NA
XS_VLDL_FC	1459	16	56961324	rs1800775	0.488873	A	C	0.0781115	9.0996e-29	0.0772726	1.37963e-56	0.457867	1	CETP	CETP	upstream_gene_variant	MODIFIER	NLRC5	0.179276
S_VLDL_P	146	2	21065449	rs562338	0.178756	A	G	0.0992277	7.83546e-29	0.0816082	1.76304e-56	0.558828	3	APOB	NA	intergenic_variant	MODIFIER	NA	NA
M_VLDL_P	0	NA	NA	Affx.52343806_	NA	NA	NA	0.154042	1.59609e-43	0.153667	1.97505e-56	0.206194	1	NA	NA	NA	NA	NA	NA
S_HDL_CE	0	NA	NA	Affx.16780572	NA	NA	NA	-0.153457	2.96145e-46	-0.15487	2.17817e-56	0.168371	1	NA	NA	NA	NA	NA	NA
Sphingomyelins	145	2	21041028	rs1367117	0.33735	A	G	-0.0731619	5.79093e-24	-0.0748662	2.54151e-56	0.476611	6	APOB	APOB	missense_variant	MODERATE	APOB	0.371831
XL_VLDL_FC	39	1	62652525	rs10889353	0.353757	C	A	0.0866386	1.89202e-36	0.0893652	2.92563e-56	0.249042	3	DOCK7	DOCK7	intron_variant	MODIFIER	DOCK7	0.393763
LDL_CE	1129	11	61855668	rs174601	0.377941	T	C	0.0588747	1.94834e-15	0.0530802	3.45227e-56	0.731525	2	FADS2	FADS2	non_coding_transcript_exon_variant	MODIFIER	FADS2	0.373642
IDL_P	146	2	21072103	rs541041	0.178701	G	A	0.143855	3.42536e-54	0.141191	3.63767e-56	0.0654429	3	APOB	NA	intergenic_variant	MODIFIER	NA	NA
L_VLDL_PL	1459	16	56963321	rs1864163	0.259779	A	G	-0.0731584	1.63416e-22	-0.0723655	3.7916e-56	0.481767	2	CETP	CETP	intron_variant	MODIFIER	NLRC5	0.185915
L_VLDL_FC	791	7	73593613	rs1051921	0.200497	A	G	0.103612	5.24661e-37	0.102592	4.19863e-56	0.279463	3	MLXIPL	MLXIPL	3_prime_UTR_variant	MODIFIER	MLXIPL	0.3334
HDL_CE	1404	15	58388755	rs2043085	0.385774	T	C	-0.0909522	8.97133e-46	-0.0919599	4.54146e-56	0.118868	1	LIPC	LIPC	intron_variant	MODIFIER	NA	NA
M_LDL_PL	1646	20	45846774	rs174745	0.371829	A	G	-0.0329963	7.60836e-06	-0.0364951	7.46169e-56	0.812064	5	ACOT8	ACOT8	intron_variant	MODIFIER	NA	NA
VLDL_P	0	NA	NA	Affx.52343806_	NA	NA	NA	0.174549	8.98149e-56	0.174549	8.98149e-56	0	0	NA	NA	NA	NA	NA	NA
Citrate	1682	22	19173814	rs807667	0.365018	G	A	-0.0963603	1.10414e-37	-0.101608	1.13908e-55	0.243183	23	LINC01311	ENSG00000289481	upstream_gene_variant	MODIFIER	NA	NA
M_LDL_PL	0	NA	NA	Affx.4052417	NA	NA	NA	0.0887758	9.79415e-32	0.0863422	1.40099e-55	0.425773	4	NA	NA	NA	NA	NA	NA
L_VLDL_CE	791	7	73606007	rs3812316	0.129977	G	C	0.104617	2.09277e-25	0.110071	1.48374e-55	0.422607	3	MLXIPL	MLXIPL	missense_variant	MODERATE	MLXIPL	0.412475
SFA	149	2	27508073	rs1260326	0.387718	T	C	-0.114414	1.51903e-55	-0.114414	1.51903e-55	0	0	GCKR	GCKR	missense_variant	MODERATE	NA	NA
L_HDL_TG	1165	11	116778201	rs964184	0.129842	G	C	-0.155758	1.29874e-48	-0.158398	1.83236e-55	0.088879	1	ZPR1	ZPR1	3_prime_UTR_variant	MODIFIER	NA	NA
XS_VLDL_TG	149	2	27508073	rs1260326	0.387718	T	C	-0.113583	1.87809e-55	-0.113583	1.87809e-55	0	0	GCKR	GCKR	missense_variant	MODERATE	NA	NA
XL_VLDL_FC	734	6	160576086	rs74617384	0.0790379	T	A	0.108917	4.19252e-19	0.105151	2.22366e-55	0.538798	4	LPA	LPA	intron_variant	MODIFIER	SLC22A3	0.187324
Total_FA	149	2	27508073	rs1260326	0.387718	T	C	-0.11439	2.70854e-55	-0.11439	2.70854e-55	0	0	GCKR	GCKR	missense_variant	MODERATE	NA	NA
LDL_P	1129	11	61830500	rs1535	0.350416	G	A	0.0574903	1.24459e-14	0.0649017	3.01964e-55	0.624605	2	FADS2	FADS2	intron_variant	MODIFIER	FADS2	0.45996
S_LDL_TG	1404	15	58388755	rs2043085	0.385774	T	C	-0.109937	3.52424e-55	-0.109937	3.52424e-55	0	0	LIPC	LIPC	intron_variant	MODIFIER	NA	NA
S_LDL_P	863	8	19961928	rs326	0.290795	G	A	0.0746323	6.28561e-22	0.0692845	3.54149e-55	0.594846	1	LPL	LPL	intron_variant	MODIFIER	LPL	0.340241
M_LDL_P	0	NA	NA	Affx.52343806_	NA	NA	NA	0.104494	2.08282e-20	0.0984148	5.04168e-55	0.608455	1	NA	NA	NA	NA	NA	NA
PUFA	39	1	62652525	rs10889353	0.353757	C	A	0.116297	7.12882e-55	0.116297	7.12882e-55	0	0	DOCK7	DOCK7	intron_variant	MODIFIER	DOCK7	0.393763
M_VLDL_P	145	2	21009323	rs693	0.475368	G	A	0.104164	1.52257e-50	0.102757	8.65393e-55	0.0902726	3	APOB	APOB	synonymous_variant	LOW	NA	NA
S_VLDL_PL	791	7	73490480	rs17145713	0.199288	T	C	0.0757982	3.10446e-18	0.0773431	9.46649e-55	0.58512	1	BAZ1B	BAZ1B	intron_variant	MODIFIER	MLXIPL	0.279879
XL_HDL_TG	863	8	19962213	rs328	0.103028	G	C	0.159354	4.97257e-41	0.148935	1.36128e-54	0.328582	3	LPL	LPL	stop_lost	HIGH	LPL	0.393763
XL_VLDL_P	734	6	160576086	rs74617384	0.0790379	T	A	0.118308	1.3055e-22	0.108924	1.37439e-54	0.504951	3	LPA	LPA	intron_variant	MODIFIER	SLC22A3	0.187324
HDL_P	1646	20	46000029	rs3933239	0.391133	A	C	-0.0292613	3.23734e-05	-0.027456	1.40881e-54	0.788305	3	MMP9	NA	regulatory_region_variant	MODIFIER	NA	NA
M_LDL_P	145	2	21009323	rs693	0.475368	G	A	0.103994	4.24964e-49	0.105015	1.51453e-54	0.0755974	1	APOB	APOB	synonymous_variant	LOW	NA	NA
L_LDL_PL	146	2	21065449	rs562338	0.178756	A	G	0.145731	1.53016e-54	0.145731	1.53016e-54	0	0	APOB	NA	intergenic_variant	MODIFIER	NA	NA
M_VLDL_P	1587	19	11084354	rs11668477	0.207845	G	A	0.101271	4.31811e-32	0.10023	1.58245e-54	0.37574	2	LDLR-AS1	SMARCA4	downstream_gene_variant	MODIFIER	SMARCA4	0.106237
XXL_VLDL_TG	0	NA	NA	Affx.52343806_	NA	NA	NA	0.167292	2.10948e-54	0.166117	1.63237e-54	0.0132182	2	NA	NA	NA	NA	NA	NA
L_LDL_TG	149	2	27508073	rs1260326	0.387718	T	C	-0.112621	2.06392e-54	-0.112621	2.06392e-54	0	0	GCKR	GCKR	missense_variant	MODERATE	NA	NA
VLDL_TG	39	1	62560271	rs2131925	0.358661	G	T	0.0829355	8.21243e-33	0.086234	2.10059e-54	0.284928	3	DOCK7	DOCK7	intron_variant	MODIFIER	NA	NA
M_HDL_TG	863	8	19962213	rs328	0.103028	G	C	0.18389	2.72052e-54	0.180961	2.54415e-54	0.0302041	1	LPL	LPL	stop_lost	HIGH	LPL	0.393763
S_LDL_PL	145	2	21009323	rs693	0.475368	G	A	0.110938	9.49867e-54	0.110827	3.30693e-54	0.0100086	1	APOB	APOB	synonymous_variant	LOW	NA	NA
LDL_FC	146	2	21148196	rs11687710	0.337321	C	T	-0.102371	6.39968e-40	-0.100852	5.78788e-54	0.272972	5	TDRD15	TDRD15	downstream_gene_variant	MODIFIER	APOB	0.172636
Cholines	1405	15	58450219	rs261336	0.160722	G	A	-0.146721	6.30842e-54	-0.146721	6.30842e-54	0	0	LIPC, LIPC-AS1	LIPC	intron_variant	MODIFIER	NA	NA
XL_HDL_TG	1459	16	56955678	rs247616	0.327889	T	C	-0.0717243	1.34145e-20	-0.0614437	6.95964e-54	0.687869	2	CETP	NA	intergenic_variant	MODIFIER	NLRC5	0.179276
XS_VLDL_PL	791	7	73568544	rs17145738	0.1241	T	C	0.0532497	5.73663e-07	0.0656846	7.46372e-54	0.746416	3	TBL2	TBL2	3_prime_UTR_variant	MODIFIER	MLXIPL	0.273038
L_HDL_FC	1165	11	116778201	rs964184	0.129842	G	C	0.0992236	9.03807e-29	0.0872806	7.98173e-54	0.38412	3	ZPR1	ZPR1	3_prime_UTR_variant	MODIFIER	NA	NA
VLDL_FC	145	2	20976028	rs11902417	0.225688	A	G	0.125235	5.28805e-53	0.125222	1.01882e-53	0.0117747	1	APOB	NA	intergenic_variant	MODIFIER	APOB	0.112877
XL_VLDL_PL	39	1	62652525	rs10889353	0.353757	C	A	0.0842244	6.54764e-35	0.0860182	1.45985e-53	0.253562	2	DOCK7	DOCK7	intron_variant	MODIFIER	DOCK7	0.393763
S_LDL_TG	145	2	21008652	rs676210	0.203608	A	G	0.108195	2.22091e-37	0.109419	1.67824e-53	0.248543	3	APOB	APOB	missense_variant	MODERATE	APOB	0.258954
VLDL_PL	67	1	109275908	rs646776	0.224001	C	T	0.0811052	1.9354e-23	0.0766295	1.85928e-53	0.512787	3	CELSR2	PSRC1	downstream_gene_variant	MODIFIER	NA	NA
L_VLDL_P	791	7	73603327	rs35368205	0.200693	T	C	0.111052	4.36589e-42	0.110841	1.87408e-53	0.172468	3	MLXIPL	MLXIPL	intron_variant	MODIFIER	MLXIPL	0.379879
M_VLDL_TG	149	2	27508073	rs1260326	0.387718	T	C	-0.106188	2.20556e-53	-0.106188	2.20556e-53	0	0	GCKR	GCKR	missense_variant	MODERATE	NA	NA
M_LDL_CE	146	2	21072103	rs541041	0.178701	G	A	0.123312	2.06125e-41	0.119512	3.02755e-53	0.243612	2	APOB	NA	intergenic_variant	MODIFIER	NA	NA
HDL_PL	1405	15	58450219	rs261336	0.160722	G	A	-0.135349	2.01625e-52	-0.135219	3.04726e-53	0.0134932	1	LIPC, LIPC-AS1	LIPC	intron_variant	MODIFIER	NA	NA
S_VLDL_P	1404	15	58396988	rs11855284	0.195849	C	T	-0.0719036	7.86071e-17	-0.0821067	3.66366e-53	0.51698	2	LIPC	LIPC	intron_variant	MODIFIER	ALDH1A2	0.0997988
IDL_CE	67	1	109274968	rs12740374	0.223342	T	G	0.130107	3.95415e-53	0.130107	3.95415e-53	0	0	CELSR2	CELSR2	3_prime_UTR_variant	MODIFIER	SORT1	0.252314
M_HDL_TG	39	1	62652525	rs10889353	0.353757	C	A	0.114305	1.20626e-51	0.115046	4.2109e-53	0.0148782	2	DOCK7	DOCK7	intron_variant	MODIFIER	DOCK7	0.393763
L_VLDL_P	39	1	62485187	rs10889332	0.354934	T	C	0.0836925	4.11319e-34	0.0858046	4.25585e-53	0.260978	2	DOCK7	DOCK7	3_prime_UTR_variant	MODIFIER	DOCK7	0.373843
MUFA	1609	19	44919689	rs4420638	0.190329	G	A	-0.0901187	2.92303e-24	-0.0866682	5.56755e-53	0.510627	2	APOC1	APOC1	downstream_gene_variant	MODIFIER	APOE	0.159356
LDL_CE	0	NA	NA	Affx.4052417	NA	NA	NA	0.0911526	1.21562e-32	0.0921139	5.6738e-53	0.353409	3	NA	NA	NA	NA	NA	NA
L_VLDL_TG	791	7	73568544	rs17145738	0.1241	T	C	0.133942	3.97669e-41	0.132546	7.00702e-53	0.191915	5	TBL2	TBL2	3_prime_UTR_variant	MODIFIER	MLXIPL	0.273038
M_VLDL_P	146	2	21148196	rs11687710	0.337321	C	T	-0.080155	2.07183e-27	-0.0810433	7.56381e-53	0.418291	4	TDRD15	TDRD15	downstream_gene_variant	MODIFIER	APOB	0.172636
PUFA	1593	19	19268740	rs58542926	0.0760135	T	C	0.19664	3.69651e-48	0.199892	8.40027e-53	0.0547437	1	TM6SF2	TM6SF2	missense_variant	MODERATE	MAU2	0.286117
IDL_CE	146	2	21065449	rs562338	0.178756	A	G	0.140665	1.01751e-52	0.140665	1.01751e-52	0	0	APOB	NA	intergenic_variant	MODIFIER	NA	NA
VLDL_TG	149	2	27508073	rs1260326	0.387718	T	C	-0.10461	1.0602e-52	-0.10461	1.0602e-52	0	0	GCKR	GCKR	missense_variant	MODERATE	NA	NA
XS_VLDL_P	145	2	21009323	rs693	0.475368	G	A	0.10797	1.2568e-52	0.10797	1.2568e-52	0	0	APOB	APOB	synonymous_variant	LOW	NA	NA
HDL_FC	1129	11	61804006	rs174550	0.348367	C	T	0.0847075	3.26765e-38	0.0877824	1.35258e-52	0.159659	2	FADS1	FADS1	5_prime_UTR_variant	MODIFIER	FADS2	0.380282
VLDL_FC	39	1	62519226	rs10889338	0.354072	T	C	0.0900046	1.29646e-36	0.0842829	1.47443e-52	0.330963	2	DOCK7	DOCK7	intron_variant	MODIFIER	DOCK7	0.400402
XS_VLDL_CE	67	1	109275684	rs629301	0.224263	G	T	0.123538	3.90942e-49	0.122122	1.48033e-52	0.0781728	3	CELSR2	CELSR2	3_prime_UTR_variant	MODIFIER	NA	NA
L_VLDL_PL	791	7	73593613	rs1051921	0.200497	A	G	0.108293	3.39678e-40	0.108467	1.48322e-52	0.18534	3	MLXIPL	MLXIPL	3_prime_UTR_variant	MODIFIER	MLXIPL	0.3334
XL_VLDL_P	149	2	27508073	rs1260326	0.387718	T	C	-0.101996	2.03732e-52	-0.101996	2.03732e-52	0	0	GCKR	GCKR	missense_variant	MODERATE	NA	NA
LDL_CE	146	2	21063185	rs515135	0.179206	T	C	0.140546	3.70849e-51	0.14163	2.51328e-52	0.00755218	1	APOB	NA	intergenic_variant	MODIFIER	NA	NA
XL_VLDL_TG	149	2	27508073	rs1260326	0.387718	T	C	-0.102017	2.60778e-52	-0.102017	2.60778e-52	0	0	GCKR	GCKR	missense_variant	MODERATE	NA	NA
L_VLDL_TG	735	6	160589086	rs10455872	0.0804722	G	A	0.135059	6.94091e-29	0.135995	3.91492e-52	0.353862	2	LPA	LPA	intron_variant	MODIFIER	SLC22A3	0.187324
XL_VLDL_TG	791	7	73603327	rs35368205	0.200693	T	C	0.114472	2.55589e-45	0.11018	4.27533e-52	0.150971	3	MLXIPL	MLXIPL	intron_variant	MODIFIER	MLXIPL	0.379879
M_VLDL_FC	146	2	21072103	rs541041	0.178701	G	A	0.120958	6.99145e-40	0.116775	4.58808e-52	0.259871	1	APOB	NA	intergenic_variant	MODIFIER	NA	NA
MUFA	0	NA	NA	Affx.52343806_	NA	NA	NA	0.160973	3.41958e-47	0.161138	4.75031e-52	0.081597	1	NA	NA	NA	NA	NA	NA
M_VLDL_P	791	7	73603327	rs35368205	0.200693	T	C	0.0769618	4.98344e-19	0.0772506	4.8497e-52	0.561623	2	MLXIPL	MLXIPL	intron_variant	MODIFIER	MLXIPL	0.379879
XS_VLDL_TG	791	7	73597712	rs35332062	0.129889	A	G	0.138395	3.60339e-40	0.13786	7.38289e-52	0.211864	3	MLXIPL	MLXIPL	missense_variant	MODERATE	MLXIPL	0.405835
Cholines	1609	19	44907187	rs769450	0.395818	A	G	-0.038424	6.78192e-08	-0.0316769	1.01949e-51	0.780824	7	APOE	APOE	non_coding_transcript_exon_variant	MODIFIER	APOC1	0.172636
S_VLDL_CE	791	7	73593613	rs1051921	0.200497	A	G	0.0673619	7.45216e-15	0.0680103	1.40321e-51	0.63017	3	MLXIPL	MLXIPL	3_prime_UTR_variant	MODIFIER	MLXIPL	0.3334
XXL_VLDL_PL	1129	11	61790331	rs102275	0.353971	C	T	-0.0623986	1.88547e-19	-0.0684039	1.41644e-51	0.448936	1	TMEM258	TMEM258	non_coding_transcript_exon_variant	MODIFIER	TMEM258	0.380282
Phosphoglyc	1609	19	44892009	rs157580	0.393194	G	A	0.0514732	5.20937e-13	0.0468187	1.524e-51	0.704447	6	TOMM40	TOMM40	intron_variant	MODIFIER	NA	NA
XS_VLDL_P	1129	11	61796827	rs4246215	0.363459	T	G	0.0571427	5.25532e-15	0.059981	1.55887e-51	0.624598	3	FEN1	FEN1	3_prime_UTR_variant	MODIFIER	FADS2	0.380282
IDL_FC	146	2	21148196	rs11687710	0.337321	C	T	-0.103417	3.62911e-43	-0.103535	1.56039e-51	0.147395	3	TDRD15	TDRD15	downstream_gene_variant	MODIFIER	APOB	0.172636
XL_VLDL_CE	791	7	73606007	rs3812316	0.129977	G	C	0.102767	2.07926e-25	0.101975	1.63435e-51	0.422644	4	MLXIPL	MLXIPL	missense_variant	MODERATE	MLXIPL	0.412475
XL_VLDL_CE	39	1	62519226	rs10889338	0.354072	T	C	0.0844513	4.61251e-34	0.0857075	2.12042e-51	0.262107	2	DOCK7	DOCK7	intron_variant	MODIFIER	DOCK7	0.400402
L_HDL_CE	1129	11	61792609	rs174538	0.320352	A	G	0.0690691	1.71417e-27	0.0653069	3.83093e-51	0.337932	4	TMEM258	TMEM258	5_prime_UTR_variant	MODIFIER	TMEM258	0.360161
XL_HDL_TG	39	1	62652525	rs10889353	0.353757	C	A	0.0939077	2.70493e-35	0.0984589	3.97813e-51	0.236978	5	DOCK7	DOCK7	intron_variant	MODIFIER	DOCK7	0.393763
S_LDL_FC	145	2	21041028	rs1367117	0.33735	A	G	-0.11302	1.69123e-48	-0.113171	4.2047e-51	0.0479031	1	APOB	APOB	missense_variant	MODERATE	APOB	0.371831
L_VLDL_P	149	2	27508073	rs1260326	0.387718	T	C	-0.101604	4.46096e-51	-0.101604	4.46096e-51	0	0	GCKR	GCKR	missense_variant	MODERATE	NA	NA
Phosphatidylc	39	1	62560271	rs2131925	0.358661	G	T	0.0950387	1.39592e-39	0.0831066	4.7553e-51	0.350813	2	DOCK7	DOCK7	intron_variant	MODIFIER	NA	NA
IDL_P	145	2	21041028	rs1367117	0.33735	A	G	-0.110561	1.5622e-48	-0.110988	4.86531e-51	0.039753	2	APOB	APOB	missense_variant	MODERATE	APOB	0.371831
XL_HDL_TG	0	NA	NA	Affx.52343806_	NA	NA	NA	0.153449	7.45556e-40	0.140598	5.05632e-51	0.328761	3	NA	NA	NA	NA	NA	NA
S_HDL_TG	791	7	73440219	rs71556711	0.0922643	T	C	0.141772	2.3621e-34	0.143556	8.86013e-51	0.258164	3	BAZ1B	FZD9	downstream_gene_variant	MODIFIER	MLXIPL	0.159356
IDL_TG	146	2	21183696	rs484399	0.246401	C	A	0.079482	2.60748e-22	0.0710408	9.36261e-51	0.594782	1	TDRD15	NA	intergenic_variant	MODIFIER	NA	NA
L_HDL_P	863	8	19962213	rs328	0.103028	G	C	-0.138861	6.56163e-46	-0.141779	9.62125e-51	0.0384075	3	LPL	LPL	stop_lost	HIGH	LPL	0.393763
M_LDL_PL	146	2	21072103	rs541041	0.178701	G	A	0.138245	1.54005e-50	0.138064	9.7004e-51	0.00623221	1	APOB	NA	intergenic_variant	MODIFIER	NA	NA
S_HDL_PL	149	2	27519736	rs780093	0.375723	T	C	-0.0966021	9.25548e-37	-0.102619	1.29545e-50	0.185335	1	GCKR	GCKR	intron_variant	MODIFIER	NA	NA
XS_VLDL_FC	67	1	109275684	rs629301	0.224263	G	T	0.118472	4.63032e-45	0.111792	1.67318e-50	0.185137	2	CELSR2	CELSR2	3_prime_UTR_variant	MODIFIER	NA	NA
L_VLDL_FC	1646	20	45934578	rs77617917	0.0767853	A	G	-0.0558496	5.71251e-06	-0.0607508	2.27443e-50	0.684477	6	PCIF1	ENSG00000285796	non_coding_transcript_exon_variant	MODIFIER	PLTP	0.225755
L_LDL_FC	146	2	21065449	rs562338	0.178756	A	G	0.140081	2.466e-50	0.140081	2.466e-50	0	0	APOB	NA	intergenic_variant	MODIFIER	NA	NA
S_VLDL_FC	1165	11	116778201	rs964184	0.129842	G	C	-0.157003	2.66758e-50	-0.157003	2.66758e-50	0	0	ZPR1	ZPR1	3_prime_UTR_variant	MODIFIER	NA	NA
S_HDL_PL	1165	11	116778201	rs964184	0.129842	G	C	-0.0859923	5.69985e-15	-0.0933192	2.76704e-50	0.656139	2	ZPR1	ZPR1	3_prime_UTR_variant	MODIFIER	NA	NA
S_VLDL_CE	146	2	21148196	rs11687710	0.337321	C	T	-0.0903945	2.446e-34	-0.0945679	3.03395e-50	0.227995	2	TDRD15	TDRD15	downstream_gene_variant	MODIFIER	APOB	0.172636
HDL_P	863	8	19956191	rs271	0.146445	A	G	-0.0771788	3.30816e-15	-0.0601034	3.05422e-50	0.698448	4	LPL	LPL	intron_variant	MODIFIER	LPL	0.259155
VLDL_FC	791	7	73593613	rs1051921	0.200497	A	G	0.0842706	4.4696e-23	0.0872737	3.19619e-50	0.437896	2	MLXIPL	MLXIPL	3_prime_UTR_variant	MODIFIER	MLXIPL	0.3334
S_VLDL_P	923	8	125467120	rs6982502	0.47762	C	T	-0.0969188	6.07561e-45	-0.0944403	3.53268e-50	0.128729	3	TRIB1	TRIB1AL	intron_variant	MODIFIER	NA	NA
M_HDL_TG	1405	15	58450219	rs261336	0.160722	G	A	-0.145023	8.26865e-49	-0.14515	3.66464e-50	0.0246221	1	LIPC, LIPC-AS1	LIPC	intron_variant	MODIFIER	NA	NA
L_VLDL_PL	149	2	27508073	rs1260326	0.387718	T	C	-0.100335	3.6693e-50	-0.100335	3.6693e-50	0	0	GCKR	GCKR	missense_variant	MODERATE	NA	NA
PUFA_by_MUFA	149	2	27508073	rs1260326	0.387718	T	C	0.10158	4.63117e-50	0.10158	4.63117e-50	0	0	GCKR	GCKR	missense_variant	MODERATE	NA	NA
XXL_VLDL_TG	1609	19	44929300	rs7259004	0.105165	C	G	-0.0968784	1.03508e-18	-0.0918424	5.66667e-50	0.55123	6	APOC1P1	APOC1P1	intron_variant	MODIFIER	CLPTM1	0.126157
LA_pct	1609	19	44912383	rs445925	0.111461	A	G	0.166563	7.18325e-50	0.166563	7.18325e-50	0	0	APOC1	APOC1	upstream_gene_variant	MODIFIER	APOE	0.212475
IDL_TG	149	2	27508073	rs1260326	0.387718	T	C	-0.107998	1.04719e-49	-0.107998	1.04719e-49	0	0	GCKR	GCKR	missense_variant	MODERATE	NA	NA
L_VLDL_FC	149	2	27508073	rs1260326	0.387718	T	C	-0.0997545	1.0618e-49	-0.0997545	1.0618e-49	0	0	GCKR	GCKR	missense_variant	MODERATE	NA	NA
SFA	791	7	73593613	rs1051921	0.200497	A	G	0.0830123	5.23107e-21	0.0788318	1.24717e-49	0.568558	3	MLXIPL	MLXIPL	3_prime_UTR_variant	MODIFIER	MLXIPL	0.3334
M_LDL_FC	146	2	21065449	rs562338	0.178756	A	G	0.139667	1.90352e-49	0.13955	1.78118e-49	0.00249871	2	APOB	NA	intergenic_variant	MODIFIER	NA	NA
HDL_CE	1129	11	61792609	rs174538	0.320352	A	G	0.0590787	1.0205e-18	0.0586381	1.79844e-49	0.449759	3	TMEM258	TMEM258	5_prime_UTR_variant	MODIFIER	TMEM258	0.360161
SFA	1593	19	19268740	rs58542926	0.0760135	T	C	0.160079	7.75326e-33	0.159424	2.17249e-49	0.314887	2	TM6SF2	TM6SF2	missense_variant	MODERATE	MAU2	0.286117
L_VLDL_TG	149	2	27508073	rs1260326	0.387718	T	C	-0.100511	1.25131e-49	-0.0999623	2.45297e-49	0.00396827	1	GCKR	GCKR	missense_variant	MODERATE	NA	NA
S_VLDL_PL	146	2	21063185	rs515135	0.179206	T	C	0.12268	7.20814e-42	0.122989	2.68538e-49	0.131772	2	APOB	NA	intergenic_variant	MODIFIER	NA	NA
GlycA	0	NA	NA	Affx.13128777	NA	NA	NA	-0.0766313	6.37942e-23	-0.0803361	3.03958e-49	0.42712	8	NA	NA	NA	NA	NA	NA
VLDL_TG	791	7	73603327	rs35368205	0.200693	T	C	0.119561	2.40183e-47	0.116793	3.11395e-49	0.0661182	3	MLXIPL	MLXIPL	intron_variant	MODIFIER	MLXIPL	0.379879
S_VLDL_CE	863	8	19966981	rs13702	0.284004	C	T	0.114038	3.1242e-49	0.114038	3.1242e-49	0	0	LPL	LPL	3_prime_UTR_variant	MODIFIER	LPL	0.340241
Total_FA	923	8	125478730	rs2954029	0.460377	T	A	0.09552	1.56067e-38	0.093742	3.69452e-49	0.225769	2	TRIB1	TRIB1AL	intron_variant	MODIFIER	TRIB1	0.0597586
HDL_TG	39	1	62652525	rs10889353	0.353757	C	A	0.11104	6.40891e-49	0.110946	3.76073e-49	0.00629083	1	DOCK7	DOCK7	intron_variant	MODIFIER	DOCK7	0.393763
Omega_6	1459	16	56956804	rs247617	0.325629	A	C	-0.0687408	4.37495e-19	-0.0777718	3.81795e-49	0.490424	3	CETP	CETP	intergenic_variant	MODIFIER	NLRC5	0.179276
S_LDL_FC	0	NA	NA	Affx.4052417	NA	NA	NA	0.104416	4.23016e-41	0.0949853	4.23185e-49	0.297373	4	NA	NA	NA	NA	NA	NA
S_LDL_CE	146	2	21063185	rs515135	0.179206	T	C	0.128372	1.03026e-44	0.131123	4.9928e-49	0.0459734	1	APOB	NA	intergenic_variant	MODIFIER	NA	NA
Gly	0	NA	NA	Affx.35294160	NA	NA	NA	-0.0902019	1.84087e-38	-0.0916426	5.06941e-49	0.168949	26	NA	NA	NA	NA	NA	NA
VLDL_size	1405	15	58450219	rs261336	0.160722	G	A	0.127868	6.57951e-49	0.127868	6.57951e-49	0	0	LIPC, LIPC-AS1	LIPC	intron_variant	MODIFIER	NA	NA
XL_VLDL_FC	145	2	20976028	rs11902417	0.225688	A	G	0.108265	2.61681e-43	0.110315	7.11235e-49	0.0652502	2	APOB	NA	intergenic_variant	MODIFIER	APOB	0.112877
S_LDL_CE	145	2	21014672	rs673548	0.204202	A	G	0.0868399	1.79317e-23	0.0803044	7.93207e-49	0.534918	1	APOB	APOB	intron_variant	MODIFIER	APOB	0.146278
Omega_6	1558	18	49655298	rs2156552	0.176567	A	T	0.0922149	1.40062e-22	0.0904251	8.10567e-49	0.530977	7	LIPG	SMUG1P1	downstream_gene_variant	MODIFIER	NA	NA
S_LDL_TG	923	8	125478730	rs2954029	0.460377	T	A	0.0975112	6.39065e-43	0.0940551	8.21848e-49	0.156207	2	TRIB1	TRIB1AL	intron_variant	MODIFIER	TRIB1	0.0597586
XL_VLDL_P	791	7	73603327	rs35368205	0.200693	T	C	0.109454	1.09579e-41	0.108845	9.21474e-49	0.121487	2	MLXIPL	MLXIPL	intron_variant	MODIFIER	MLXIPL	0.379879
XL_VLDL_FC	1609	19	44919689	rs4420638	0.190329	G	A	-0.096965	5.21262e-31	-0.0920357	9.74567e-49	0.338956	2	APOC1	APOC1	downstream_gene_variant	MODIFIER	APOE	0.159356
PUFA	1587	19	11077477	rs55791371	0.118978	C	A	0.116488	2.81394e-26	0.100359	9.74694e-49	0.552179	3	LDLR-AS1	SMARCA4	intron_variant	MODIFIER	SMARCA4	0.119517
XXL_VLDL_CE	39	1	62652525	rs10889353	0.353757	C	A	0.0903847	7.24314e-39	0.0915651	1.04334e-48	0.148221	1	DOCK7	DOCK7	intron_variant	MODIFIER	DOCK7	0.393763
Omega_3	1593	19	19268740	rs58542926	0.0760135	T	C	0.193698	1.36006e-48	0.193698	1.36006e-48	0	0	TM6SF2	TM6SF2	missense_variant	MODERATE	MAU2	0.286117
XL_VLDL_CE	146	2	21148196	rs11687710	0.337321	C	T	-0.0555946	4.74625e-15	-0.0614755	1.57517e-48	0.517051	3	TDRD15	TDRD15	downstream_gene_variant	MODIFIER	APOB	0.172636
S_HDL_FC	1404	15	58386313	rs10468017	0.294462	T	C	-0.100941	1.10147e-36	-0.104874	1.95397e-48	0.181162	1	LIPC	LIPC	intron_variant	MODIFIER	ALDH1A2	0.0732394
M_LDL_TG	863	8	19966981	rs13702	0.284004	C	T	0.11303	2.92147e-48	0.11303	2.92147e-48	0	0	LPL	LPL	3_prime_UTR_variant	MODIFIER	LPL	0.340241
XS_VLDL_PL	1608	19	44717621	rs11881756	0.117578	C	T	0.0781009	8.98947e-13	0.086678	3.82368e-48	0.625028	4	CEACAM16	CEACAM16-AS1	intron_variant	MODIFIER	NECTIN2	0.112877
S_VLDL_PL	923	8	125467120	rs6982502	0.47762	C	T	-0.0920913	1.92093e-39	-0.0921832	4.28131e-48	0.160386	2	TRIB1	TRIB1AL	intron_variant	MODIFIER	NA	NA
XXL_VLDL_P	39	1	62652525	rs10889353	0.353757	C	A	0.0807658	3.73706e-31	0.0832343	5.19306e-48	0.256753	2	DOCK7	DOCK7	intron_variant	MODIFIER	DOCK7	0.393763
M_HDL_PL	1609	19	44873027	rs519113	0.243584	G	C	-0.0416631	1.68492e-07	-0.0534973	5.39594e-48	0.657124	4	NECTIN2	NECTIN2	intron_variant	MODIFIER	NECTIN2	0.212676
L_LDL_PL	145	2	21041028	rs1367117	0.33735	A	G	-0.110431	1.92198e-47	-0.10835	5.56495e-48	0.0451959	1	APOB	APOB	missense_variant	MODERATE	APOB	0.371831
VLDL_size	791	7	73593613	rs1051921	0.200497	A	G	0.107404	7.16451e-42	0.0962349	5.88272e-48	0.220228	3	MLXIPL	MLXIPL	3_prime_UTR_variant	MODIFIER	MLXIPL	0.3334
M_LDL_TG	1646	20	45840651	rs4638862	0.439068	G	A	-0.0362329	2.744e-07	-0.0469661	8.54814e-48	0.681529	3	SNX21	SNX21	missense_variant	MODERATE	NA	NA
VLDL_CE	67	1	109274570	rs7528419	0.224016	G	A	0.121391	9.89095e-47	0.11802	8.65636e-48	0.0674297	1	CELSR2	CELSR2	3_prime_UTR_variant	MODIFIER	SORT1	0.252314
PUFA	1459	16	56951643	rs12448528	0.217274	A	G	0.0585458	1.21869e-11	0.0508843	9.87856e-48	0.753438	3	HERPUD1	NA	TF_binding_site_variant	MODIFIER	NA	NA
Total_FA	791	7	73603327	rs35368205	0.200693	T	C	0.0949001	6.00247e-27	0.0966401	9.98199e-48	0.385285	3	MLXIPL	MLXIPL	intron_variant	MODIFIER	MLXIPL	0.379879
PUFA	1405	15	58450219	rs261336	0.160722	G	A	-0.096981	2.93057e-23	-0.104527	1.50718e-47	0.408692	2	LIPC, LIPC-AS1	LIPC	intron_variant	MODIFIER	NA	NA
XL_HDL_P	1587	19	11091630	rs6511720	0.12001	T	G	0.0778825	1.81273e-16	0.0857185	1.95209e-47	0.415801	4	LDLR	LDLR	intron_variant	MODIFIER	LDLR	0.119718
L_LDL_P	0	NA	NA	Affx.4052417	NA	NA	NA	0.0990161	2.35056e-38	0.0990822	1.97476e-47	0.181884	2	NA	NA	NA	NA	NA	NA
M_VLDL_TG	145	2	21008652	rs676210	0.203608	A	G	0.108582	3.60389e-39	0.107914	2.01285e-47	0.154193	2	APOB	APOB	missense_variant	MODERATE	APOB	0.258954
M_LDL_FC	0	NA	NA	Affx.4052417	NA	NA	NA	0.0959485	2.96615e-35	0.0953281	3.0704e-47	0.256901	1	NA	NA	NA	NA	NA	NA
SFA	923	8	125474167	rs17321515	0.476	G	A	0.0905178	5.2709e-37	0.0942785	3.38827e-47	0.141393	1	TRIB1	TRIB1AL	intron_variant	MODIFIER	TRIB1	0.0597586
M_VLDL_P	863	8	19973410	rs10096633	0.12452	T	C	0.151565	3.59324e-47	0.151565	3.59324e-47	0	0	LPL	NA	intergenic_variant	MODIFIER	LPL	0.192555
M_LDL_TG	146	2	21160104	rs525172	0.194205	T	G	0.0929492	5.41149e-26	0.0770874	3.86692e-47	0.54605	3	TDRD15	NA	intergenic_variant	MODIFIER	NA	NA
XL_VLDL_CE	1587	19	11084354	rs11668477	0.207845	G	A	0.0718256	3.01806e-18	0.0708636	4.11116e-47	0.513005	2	LDLR-AS1	SMARCA4	downstream_gene_variant	MODIFIER	SMARCA4	0.106237
XL_VLDL_PL	149	2	27508073	rs1260326	0.387718	T	C	-0.0967595	4.17054e-47	-0.0967595	4.17054e-47	0	0	GCKR	GCKR	missense_variant	MODERATE	NA	NA
VLDL_PL	923	8	125467120	rs6982502	0.47762	C	T	-0.0959726	7.2696e-45	-0.0940397	4.30199e-47	0.0718514	3	TRIB1	TRIB1AL	intron_variant	MODIFIER	NA	NA
ApoB	1405	15	58450219	rs261336	0.160722	G	A	-0.0348108	0.000342895	-0.0564127	5.2269e-47	0.75281	4	LIPC, LIPC-AS1	LIPC	intron_variant	MODIFIER	NA	NA
L_HDL_CE	1165	11	116782580	rs2075290	0.0662416	C	T	0.130925	4.6599e-28	0.114865	5.2921e-47	0.350043	4	ZPR1	ZPR1	intron_variant	MODIFIER	NA	NA
LDL_TG	923	8	125474167	rs17321515	0.476	G	A	0.0974446	1.60473e-43	0.09399	6.50126e-47	0.122368	2	TRIB1	TRIB1AL	intron_variant	MODIFIER	TRIB1	0.0597586
L_VLDL_TG	1404	15	58431476	rs1800588	0.21645	T	C	0.0727287	1.72274e-19	0.0761645	6.84547e-47	0.443029	2	LIPC	LIPC	intron_variant	MODIFIER	LIPC	0.2334
S_VLDL_P	149	2	27508073	rs1260326	0.387718	T	C	-0.10133	6.95557e-47	-0.10133	6.95557e-47	0	0	GCKR	GCKR	missense_variant	MODERATE	NA	NA
Phosphatidylc	1609	19	44907187	rs769450	0.395818	A	G	-0.0374295	1.3159e-07	-0.0391206	7.21534e-47	0.724025	6	APOE	APOE	non_coding_transcript_exon_variant	MODIFIER	APOC1	0.172636
S_VLDL_PL	39	1	62705392	rs6682423	0.355277	C	T	0.0825238	8.9517e-30	0.0883638	7.67263e-47	0.248833	3	DOCK7	DOCK7-DT	intron_variant	MODIFIER	NA	NA
XL_VLDL_PL	1459	16	56961324	rs1800775	0.488873	A	C	0.0660341	4.05472e-24	0.0633989	7.72367e-47	0.414033	2	CETP	CETP	upstream_gene_variant	MODIFIER	NLRC5	0.179276
M_LDL_CE	791	7	73597712	rs35332062	0.129889	A	G	0.0707785	1.16584e-11	0.0757831	8.73391e-47	0.656043	2	MLXIPL	MLXIPL	missense_variant	MODERATE	MLXIPL	0.405835
M_VLDL_PL	1608	19	44717621	rs11881756	0.117578	C	T	0.101727	5.76541e-21	0.089862	9.23606e-47	0.579135	5	CEACAM16	CEACAM16-AS1	intron_variant	MODIFIER	NECTIN2	0.112877
L_VLDL_CE	146	2	21148196	rs11687710	0.337321	C	T	-0.0592347	2.41724e-16	-0.062899	9.36039e-47	0.521447	3	TDRD15	TDRD15	downstream_gene_variant	MODIFIER	APOB	0.172636
MUFA_pct	149	2	27508073	rs1260326	0.387718	T	C	-0.0977414	1.09289e-46	-0.0977414	1.09289e-46	0	0	GCKR	GCKR	missense_variant	MODERATE	NA	NA
XS_VLDL_TG	923	8	125478730	rs2954029	0.460377	T	A	0.104523	1.3793e-46	0.104467	1.14073e-46	0.00277047	1	TRIB1	TRIB1AL	intron_variant	MODIFIER	TRIB1	0.0597586
Phosphoglyc	145	2	21041028	rs1367117	0.33735	A	G	-0.0339591	4.60123e-06	-0.0457039	1.33728e-46	0.707736	5	APOB	APOB	missense_variant	MODERATE	APOB	0.371831
DHA	1405	15	58450219	rs261336	0.160722	G	A	-0.0883228	2.41385e-21	-0.092274	1.34628e-46	0.430067	9	LIPC, LIPC-AS1	LIPC	intron_variant	MODIFIER	NA	NA
L_LDL_FC	145	2	21041028	rs1367117	0.33735	A	G	-0.109549	1.55698e-46	-0.109549	1.55698e-46	0	0	APOB	APOB	missense_variant	MODERATE	APOB	0.371831
XXL_VLDL_CE	149	2	27508073	rs1260326	0.387718	T	C	-0.0975685	1.56946e-46	-0.0975685	1.56946e-46	0	0	GCKR	GCKR	missense_variant	MODERATE	NA	NA
S_LDL_TG	791	7	73490480	rs17145713	0.199288	T	C	0.116798	1.9282e-42	0.116548	1.74019e-46	0.0793385	1	BAZ1B	BAZ1B	intron_variant	MODIFIER	MLXIPL	0.279879
XXL_VLDL_FC	791	7	73568544	rs17145738	0.1241	T	C	0.127213	2.6294e-36	0.13031	2.52242e-46	0.149364	2	TBL2	TBL2	3_prime_UTR_variant	MODIFIER	MLXIPL	0.273038
Phosphoglyc	923	8	125465736	rs2001945	0.478624	G	C	-0.0536644	2.28649e-14	-0.0570631	2.65817e-46	0.587939	2	TRIB1	TRIB1AL	upstream_gene_variant	MODIFIER	NA	NA
M_HDL_CE	0	NA	NA	Affx.52343806_	NA	NA	NA	-0.150576	2.86921e-46	-0.150576	2.86921e-46	0	0	NA	NA	NA	NA	NA	NA
S_HDL_TG	1609	19	44912383	rs445925	0.111461	A	G	-0.152455	2.99074e-46	-0.152455	2.99074e-46	0	0	APOC1	APOC1	upstream_gene_variant	MODIFIER	APOE	0.212475
Sphingomyelins	1608	19	44738916	rs1531517	0.0747147	A	G	0.184449	3.64427e-46	0.184449	3.64427e-46	0	0	BCL3	ENSG00000288773	non_coding_transcript_exon_variant	MODIFIER	BCL3	0.199598
S_LDL_PL	0	NA	NA	Affx.4052417	NA	NA	NA	0.108436	5.95436e-46	0.108436	5.95436e-46	0	0	NA	NA	NA	NA	NA	NA
XL_VLDL_FC	149	2	27508073	rs1260326	0.387718	T	C	-0.0960678	5.97668e-46	-0.0960678	5.97668e-46	0	0	GCKR	GCKR	missense_variant	MODERATE	NA	NA
MUFA	791	7	73606007	rs3812316	0.129977	G	C	0.130499	6.86063e-37	0.133268	7.45375e-46	0.14541	2	MLXIPL	MLXIPL	missense_variant	MODERATE	MLXIPL	0.412475
Omega_6_pct	791	7	73597712	rs35332062	0.129889	A	G	-0.111373	1.33436e-27	-0.10769	8.86313e-46	0.380559	3	MLXIPL	MLXIPL	missense_variant	MODERATE	MLXIPL	0.405835
S_HDL_TG	923	8	125478730	rs2954029	0.460377	T	A	0.0990261	8.97823e-46	0.0990261	8.97823e-46	0	0	TRIB1	TRIB1AL	intron_variant	MODIFIER	TRIB1	0.0597586
Phosphoglyc	1558	18	49655298	rs2156552	0.176567	A	T	0.105474	7.40687e-31	0.101787	9.16396e-46	0.333232	4	LIPG	SMUG1P1	downstream_gene_variant	MODIFIER	NA	NA
XL_VLDL_TG	39	1	62519226	rs10889338	0.354072	T	C	0.0752134	1.63738e-28	0.0786016	9.24626e-46	0.255206	2	DOCK7	DOCK7	intron_variant	MODIFIER	DOCK7	0.400402
XXL_VLDL_PL	791	7	73568544	rs17145738	0.1241	T	C	0.124627	1.48028e-35	0.130811	9.74055e-46	0.120261	2	TBL2	TBL2	3_prime_UTR_variant	MODIFIER	MLXIPL	0.273038
Leu	458	4	88305270	rs1440581	0.468231	T	C	0.0658511	9.93856e-22	0.0727666	1.00198e-45	0.375977	20	PPM1K-DT	PPM1K-DT	intron_variant	MODIFIER	NA	NA
S_LDL_TG	1609	19	44892457	rs157581	0.21648	C	T	-0.079884	6.58739e-22	-0.0767159	1.08489e-45	0.48424	3	TOMM40	TOMM40	synonymous_variant	LOW	TOMM40	0.293763
Omega_3	923	8	125478730	rs2954029	0.460377	T	A	0.0824392	5.49181e-30	0.0859962	1.12554e-45	0.261252	2	TRIB1	TRIB1AL	intron_variant	MODIFIER	TRIB1	0.0597586
S_VLDL_PL	67	1	109274570	rs7528419	0.224016	G	A	0.118877	1.26034e-45	0.118877	1.26034e-45	0	0	CELSR2	CELSR2	3_prime_UTR_variant	MODIFIER	SORT1	0.252314
S_LDL_CE	1165	11	116778201	rs964184	0.129842	G	C	-0.148789	1.27502e-45	-0.148789	1.27502e-45	0	0	ZPR1	ZPR1	3_prime_UTR_variant	MODIFIER	NA	NA
Omega_3	1165	11	116748357	rs28927680	0.0670508	G	C	-0.0930778	2.58415e-11	-0.117175	1.33846e-45	0.565627	4	BUD13	BUD13	3_prime_UTR_variant	MODIFIER	BUD13	0.1666
S_VLDL_FC	1608	19	44738916	rs1531517	0.0747147	A	G	0.18932	1.34287e-45	0.18932	1.34287e-45	0	0	BCL3	ENSG00000288773	non_coding_transcript_exon_variant	MODIFIER	BCL3	0.199598
MUFA_pct	1444	16	15036113	rs7200543	0.294861	G	A	-0.0841541	2.63251e-31	-0.0815291	1.5967e-45	0.284721	2	PDXDC1	PDXDC1	synonymous_variant	LOW	PDXDC1	0.386519
M_HDL_P	149	2	27525757	rs1260333	0.428103	A	G	-0.0269805	5.72506e-05	-0.041886	1.60828e-45	0.632827	2	GCKR	GCKR	downstream_gene_variant	MODIFIER	NA	NA
XS_VLDL_P	1165	11	116778201	rs964184	0.129842	G	C	-0.148333	1.93254e-45	-0.148333	1.93254e-45	0	0	ZPR1	ZPR1	3_prime_UTR_variant	MODIFIER	NA	NA
S_LDL_TG	39	1	62519226	rs10889338	0.354072	T	C	0.0858386	2.71053e-33	0.0881448	1.99118e-45	0.200292	3	DOCK7	DOCK7	intron_variant	MODIFIER	DOCK7	0.400402
XL_HDL_P	1609	19	44912383	rs445925	0.111461	A	G	0.13842	2.42023e-45	0.13842	2.42023e-45	0	0	APOC1	APOC1	upstream_gene_variant	MODIFIER	APOE	0.212475
M_LDL_CE	145	2	21021128	rs10199768	0.451011	T	G	-0.0890956	1.56835e-36	-0.0861029	2.68382e-45	0.223869	2	APOB	APOB	intron_variant	MODIFIER	APOB	0.245875
IDL_FC	1405	15	58450532	rs11858164	0.445379	T	G	-0.0384297	6.32018e-08	-0.0417051	2.82504e-45	0.734282	6	LIPC, LIPC-AS1	LIPC	intron_variant	MODIFIER	NA	NA
L_HDL_PL	1165	11	116768388	rs10790162	0.0647581	A	G	0.105334	8.12476e-17	0.0875871	2.86922e-45	0.49684	4	NA	BUD13	intron_variant	MODIFIER	NA	NA
XXL_VLDL_FC	149	2	27508073	rs1260326	0.387718	T	C	-0.0970852	3.221e-45	-0.0970852	3.221e-45	0	0	GCKR	GCKR	missense_variant	MODERATE	NA	NA
VLDL_PL	791	7	73490480	rs17145713	0.199288	T	C	0.0911296	6.23109e-27	0.0949755	3.43788e-45	0.30324	2	BAZ1B	BAZ1B	intron_variant	MODIFIER	MLXIPL	0.279879
PUFA	145	2	21041028	rs1367117	0.33735	A	G	-0.0638697	2.70755e-17	-0.072634	4.96956e-45	0.480813	5	APOB	APOB	missense_variant	MODERATE	APOB	0.371831
VLDL_TG	923	8	125478730	rs2954029	0.460377	T	A	0.0893732	2.02506e-38	0.0860623	1.1466e-44	0.163238	1	TRIB1	TRIB1AL	intron_variant	MODIFIER	TRIB1	0.0597586
Omega_6	146	2	21063185	rs515135	0.179206	T	C	0.0992861	3.78959e-26	0.098362	1.15193e-44	0.408652	5	APOB	NA	intergenic_variant	MODIFIER	NA	NA
S_LDL_P	0	NA	NA	Affx.4052417	NA	NA	NA	0.0884397	3.12294e-32	0.0783155	1.24174e-44	0.390815	3	NA	NA	NA	NA	NA	NA
Sphingomyelins	67	1	109275908	rs646776	0.224001	C	T	0.105023	1.07387e-37	0.103282	1.33745e-44	0.156947	2	CELSR2	PSRC1	downstream_gene_variant	MODIFIER	NA	NA
Total_FA	863	8	19973410	rs10096633	0.12452	T	C	0.11002	1.63781e-24	0.111343	1.3835e-44	0.406808	3	LPL	NA	intergenic_variant	MODIFIER	LPL	0.192555
VLDL_FC	1587	19	11091630	rs6511720	0.12001	T	G	0.135611	2.04068e-38	0.132421	1.49735e-44	0.152168	1	LDLR	LDLR	intron_variant	MODIFIER	LDLR	0.119718
L_LDL_CE	0	NA	NA	Affx.4052417	NA	NA	NA	0.0935937	5.39373e-34	0.0929241	1.61982e-44	0.238819	2	NA	NA	NA	NA	NA	NA
M_LDL_TG	923	8	125478730	rs2954029	0.460377	T	A	0.100052	8.18577e-44	0.0994369	2.22793e-44	0.0220283	1	TRIB1	TRIB1AL	intron_variant	MODIFIER	TRIB1	0.0597586
XL_VLDL_PL	791	7	73603327	rs35368205	0.200693	T	C	0.102368	1.75777e-36	0.101697	2.25017e-44	0.149491	2	MLXIPL	MLXIPL	intron_variant	MODIFIER	MLXIPL	0.379879
L_VLDL_P	145	2	20976028	rs11902417	0.225688	A	G	0.104051	5.05306e-40	0.104872	2.53055e-44	0.0672446	2	APOB	NA	intergenic_variant	MODIFIER	APOB	0.112877
PUFA	791	7	73606007	rs3812316	0.129977	G	C	0.0886447	4.70604e-17	0.0952127	2.87238e-44	0.525383	3	MLXIPL	MLXIPL	missense_variant	MODERATE	MLXIPL	0.412475
HDL_size	1165	11	116778201	rs964184	0.129842	G	C	0.0885391	4.9682e-23	0.0770838	2.92266e-44	0.402192	3	ZPR1	ZPR1	3_prime_UTR_variant	MODIFIER	NA	NA
Phosphoglyc	1587	19	11084354	rs11668477	0.207845	G	A	0.0447504	2.36817e-07	0.0326616	3.12341e-44	0.805122	5	LDLR-AS1	SMARCA4	downstream_gene_variant	MODIFIER	SMARCA4	0.106237
XL_HDL_CE	863	8	19973410	rs10096633	0.12452	T	C	-0.123272	3.88267e-41	-0.12439	3.29464e-44	0.0365868	3	LPL	NA	intergenic_variant	MODIFIER	LPL	0.192555
Total_FA	145	2	21002409	rs1042034	0.204582	C	T	0.0741272	3.06663e-17	0.0757512	3.61063e-44	0.551835	4	APOB	APOB	missense_variant	MODERATE	NA	NA
Val	175	2	64993776	rs2160387	0.4285	C	T	-0.066688	6.95264e-22	-0.0670073	4.24688e-44	0.438432	24	SLC1A4	SLC1A4	intron_variant	MODIFIER	SLC1A4	0.219316
VLDL_P	146	2	21148196	rs11687710	0.337321	C	T	-0.0723029	9.24394e-23	-0.0762859	4.68368e-44	0.379061	1	TDRD15	TDRD15	downstream_gene_variant	MODIFIER	APOB	0.172636
L_LDL_PL	0	NA	NA	Affx.4052417	NA	NA	NA	0.0928997	1.13326e-33	0.092285	4.87039e-44	0.236095	1	NA	NA	NA	NA	NA	NA
IDL_TG	923	8	125478730	rs2954029	0.460377	T	A	0.102139	4.88056e-44	0.102139	4.88056e-44	0	0	TRIB1	TRIB1AL	intron_variant	MODIFIER	TRIB1	0.0597586
XL_VLDL_PL	145	2	20976028	rs11902417	0.225688	A	G	0.101782	6.85952e-39	0.103491	5.19606e-44	0.0698202	1	APOB	NA	intergenic_variant	MODIFIER	APOB	0.112877
Phosphoglyc	67	1	109275684	rs629301	0.224263	G	T	0.0416269	6.68176e-07	0.0470072	5.41437e-44	0.726975	6	CELSR2	CELSR2	3_prime_UTR_variant	MODIFIER	NA	NA
LDL_TG	146	2	21183696	rs484399	0.246401	C	A	0.0790357	1.72114e-22	0.0701726	6.5539e-44	0.535428	2	TDRD15	NA	intergenic_variant	MODIFIER	NA	NA
VLDL_CE	146	2	21063185	rs515135	0.179206	T	C	0.12041	1.0732e-39	0.110892	6.86971e-44	0.207719	1	APOB	NA	intergenic_variant	MODIFIER	NA	NA
L_HDL_P	1129	11	61803910	rs174549	0.311739	A	G	0.078389	2.23604e-34	0.0773286	7.06526e-44	0.156246	3	FADS1	FADS1	5_prime_UTR_variant	MODIFIER	FADS2	0.380282
M_LDL_TG	0	NA	NA	Affx.52343806_	NA	NA	NA	0.155176	7.1562e-44	0.155176	7.1562e-44	0	0	NA	NA	NA	NA	NA	NA
M_VLDL_TG	1646	20	45906012	rs6065904	0.210417	A	G	-0.0609821	1.31169e-13	-0.0633885	7.36119e-44	0.560406	2	PLTP	PLTP	intron_variant	MODIFIER	PLTP	0.299799
HDL_PL	0	NA	NA	Affx.52343806_	NA	NA	NA	-0.107512	6.85981e-25	-0.106452	7.69325e-44	0.344666	3	NA	NA	NA	NA	NA	NA
LDL_P	0	NA	NA	Affx.4052417	NA	NA	NA	0.0952177	3.3855e-36	0.0868069	8.22204e-44	0.288909	2	NA	NA	NA	NA	NA	NA
L_LDL_PL	1129	11	61779765	rs108499	0.343846	T	C	0.0691009	9.48418e-20	0.0693181	9.18862e-44	0.525677	3	MYRF	MYRF	intron_variant	MODIFIER	FADS2	0.360161
VLDL_P	923	8	125478730	rs2954029	0.460377	T	A	0.0993596	9.68683e-44	0.0993596	9.68683e-44	0	0	TRIB1	TRIB1AL	intron_variant	MODIFIER	TRIB1	0.0597586
PUFA_pct	149	2	27508073	rs1260326	0.387718	T	C	0.0969773	1.0097e-43	0.0969773	1.0097e-43	0	0	GCKR	GCKR	missense_variant	MODERATE	NA	NA
XS_VLDL_TG	39	1	62652525	rs10889353	0.353757	C	A	0.0943917	1.62081e-37	0.0964846	1.08266e-43	0.0965008	2	DOCK7	DOCK7	intron_variant	MODIFIER	DOCK7	0.393763
Omega_6_pct	1165	11	116778201	rs964184	0.129842	G	C	0.142359	1.10452e-43	0.142359	1.10452e-43	0	0	ZPR1	ZPR1	3_prime_UTR_variant	MODIFIER	NA	NA
XL_VLDL_FC	923	8	125495147	rs2954038	0.299449	C	A	-0.0997057	1.20569e-43	-0.0997057	1.20569e-43	0	0	TRIB1	TRIB1AL	intron_variant	MODIFIER	NA	NA
XL_VLDL_CE	923	8	125467120	rs6982502	0.47762	C	T	-0.0911301	4.00961e-42	-0.0875519	1.90875e-43	0.0847691	2	TRIB1	TRIB1AL	intron_variant	MODIFIER	NA	NA
L_LDL_TG	67	1	109274968	rs12740374	0.223342	T	G	0.0818176	3.62018e-22	0.0757964	1.94528e-43	0.513134	3	CELSR2	CELSR2	3_prime_UTR_variant	MODIFIER	SORT1	0.252314
IDL_TG	863	8	19966981	rs13702	0.284004	C	T	0.108927	2.06401e-43	0.108927	2.06401e-43	0	0	LPL	LPL	3_prime_UTR_variant	MODIFIER	LPL	0.340241
XS_VLDL_TG	146	2	21072103	rs541041	0.178701	G	A	0.0863417	4.49132e-21	0.0670879	2.16257e-43	0.637166	3	APOB	NA	intergenic_variant	MODIFIER	NA	NA
M_LDL_P	146	2	21148196	rs11687710	0.337321	C	T	-0.0915076	2.30015e-34	-0.0932087	2.40262e-43	0.164642	2	TDRD15	TDRD15	downstream_gene_variant	MODIFIER	APOB	0.172636
VLDL_FC	923	8	125467120	rs6982502	0.47762	C	T	-0.0944465	5.97859e-43	-0.0921684	2.6111e-43	0.0467031	2	TRIB1	TRIB1AL	intron_variant	MODIFIER	NA	NA
S_VLDL_PL	0	NA	NA	Affx.52343806_	NA	NA	NA	0.153997	3.72367e-43	0.153997	3.72367e-43	0	0	NA	NA	NA	NA	NA	NA
XL_VLDL_PL	923	8	125495147	rs2954038	0.299449	C	A	-0.0984896	4.28476e-43	-0.0984896	4.28476e-43	0	0	TRIB1	TRIB1AL	intron_variant	MODIFIER	NA	NA
XL_VLDL_P	923	8	125495147	rs2954038	0.299449	C	A	-0.0981793	4.72391e-43	-0.0981793	4.72391e-43	0	0	TRIB1	TRIB1AL	intron_variant	MODIFIER	NA	NA
XS_VLDL_PL	1129	11	61830500	rs1535	0.350416	G	A	0.0467361	2.32521e-10	0.0502528	5.0347e-43	0.669848	2	FADS2	FADS2	intron_variant	MODIFIER	FADS2	0.45996
S_VLDL_P	39	1	62652525	rs10889353	0.353757	C	A	0.092471	5.08722e-38	0.0909828	5.22732e-43	0.125171	3	DOCK7	DOCK7	intron_variant	MODIFIER	DOCK7	0.393763
S_VLDL_CE	0	NA	NA	Affx.52343806_	NA	NA	NA	0.153246	5.35165e-43	0.153246	5.35165e-43	0	0	NA	NA	NA	NA	NA	NA
Total_FA	1593	19	19268740	rs58542926	0.0760135	T	C	0.184681	5.51523e-43	0.184681	5.51523e-43	0	0	TM6SF2	TM6SF2	missense_variant	MODERATE	MAU2	0.286117
VLDL_size	149	2	27508073	rs1260326	0.387718	T	C	-0.0897868	7.46358e-43	-0.0897868	7.46358e-43	0	0	GCKR	GCKR	missense_variant	MODERATE	NA	NA
M_VLDL_PL	1593	19	19268740	rs58542926	0.0760135	T	C	0.176168	1.00518e-40	0.172776	8.05792e-43	0.0759794	2	TM6SF2	TM6SF2	missense_variant	MODERATE	MAU2	0.286117
VLDL_PL	149	2	27508073	rs1260326	0.387718	T	C	-0.0958923	8.21947e-43	-0.0958923	8.21947e-43	0	0	GCKR	GCKR	missense_variant	MODERATE	NA	NA
M_VLDL_TG	39	1	62519226	rs10889338	0.354072	T	C	0.0876704	4.59174e-36	0.0866201	8.62853e-43	0.148586	1	DOCK7	DOCK7	intron_variant	MODIFIER	DOCK7	0.400402
L_VLDL_FC	734	6	160576086	rs74617384	0.0790379	T	A	0.0830409	8.32474e-12	0.0861094	9.3128e-43	0.562875	3	LPA	LPA	intron_variant	MODIFIER	SLC22A3	0.187324
XXL_VLDL_P	791	7	73490480	rs17145713	0.199288	T	C	0.098586	1.5185e-32	0.102495	9.40448e-43	0.148833	3	BAZ1B	BAZ1B	intron_variant	MODIFIER	MLXIPL	0.279879
M_LDL_PL	145	2	21009323	rs693	0.475368	G	A	0.0982019	5.62241e-43	0.0976535	9.85867e-43	0.00500645	2	APOB	APOB	synonymous_variant	LOW	NA	NA
XXL_VLDL_P	149	2	27508073	rs1260326	0.387718	T	C	-0.0937072	1.04517e-42	-0.0937072	1.04517e-42	0	0	GCKR	GCKR	missense_variant	MODERATE	NA	NA
L_VLDL_FC	923	8	125495147	rs2954038	0.299449	C	A	-0.098263	1.07894e-42	-0.098263	1.07894e-42	0	0	TRIB1	TRIB1AL	intron_variant	MODIFIER	NA	NA
HDL_TG	149	2	27508073	rs1260326	0.387718	T	C	-0.10163	1.19702e-42	-0.10163	1.19702e-42	0	0	GCKR	GCKR	missense_variant	MODERATE	NA	NA
S_VLDL_TG	923	8	125478730	rs2954029	0.460377	T	A	0.0969919	1.46574e-42	0.0969919	1.46574e-42	0	0	TRIB1	TRIB1AL	intron_variant	MODIFIER	TRIB1	0.0597586
L_LDL_TG	923	8	125478730	rs2954029	0.460377	T	A	0.0998912	1.52734e-42	0.0998912	1.52734e-42	0	0	TRIB1	TRIB1AL	intron_variant	MODIFIER	TRIB1	0.0597586
L_VLDL_PL	923	8	125495147	rs2954038	0.299449	C	A	-0.0981864	1.57095e-42	-0.0981864	1.57095e-42	0	0	TRIB1	TRIB1AL	intron_variant	MODIFIER	NA	NA
XS_VLDL_TG	1609	19	44929300	rs7259004	0.105165	C	G	-0.0950889	1.35271e-16	-0.10024	1.67592e-42	0.525143	2	APOC1P1	APOC1P1	intron_variant	MODIFIER	CLPTM1	0.126157
S_LDL_CE	0	NA	NA	Affx.4052417	NA	NA	NA	0.0874191	2.24791e-31	0.0820981	2.26633e-42	0.315447	2	NA	NA	NA	NA	NA	NA
LDL_TG	863	8	19966981	rs13702	0.284004	C	T	0.106484	2.281e-42	0.106484	2.281e-42	0	0	LPL	LPL	3_prime_UTR_variant	MODIFIER	LPL	0.340241
PUFA	1558	18	49640844	rs4939883	0.178752	T	C	0.0908476	1.24347e-22	0.0819714	2.64741e-42	0.523177	5	LIPG	LIPG	regulatory_region_variant	MODIFIER	NA	NA
M_VLDL_FC	1608	19	44738916	rs1531517	0.0747147	A	G	0.181193	2.84711e-42	0.181193	2.84711e-42	0	0	BCL3	ENSG00000288773	non_coding_transcript_exon_variant	MODIFIER	BCL3	0.199598
L_VLDL_CE	1459	16	56963321	rs1864163	0.259779	A	G	-0.0943897	4.35748e-34	-0.093592	2.92345e-42	0.17732	1	CETP	CETP	intron_variant	MODIFIER	NLRC5	0.185915
XXL_VLDL_CE	145	2	21014672	rs673548	0.204202	A	G	0.111179	3.72546e-42	0.111179	3.72546e-42	0	0	APOB	APOB	intron_variant	MODIFIER	APOB	0.146278
VLDL_FC	1593	19	19268740	rs58542926	0.0760135	T	C	0.168156	1.29005e-38	0.166349	3.75739e-42	0.0889362	1	TM6SF2	TM6SF2	missense_variant	MODERATE	MAU2	0.286117
XS_VLDL_CE	735	6	160589086	rs10455872	0.0804722	G	A	-0.0855417	3.11508e-11	-0.0860422	4.65232e-42	0.667589	3	LPA	LPA	intron_variant	MODIFIER	SLC22A3	0.187324
L_VLDL_PL	39	1	62531167	rs1168013	0.355462	C	G	0.082237	1.79903e-33	0.0810252	4.74944e-42	0.181445	1	DOCK7	DOCK7	intron_variant	MODIFIER	NA	NA
L_HDL_TG	39	1	62519226	rs10889338	0.354072	T	C	0.0942074	8.76368e-37	0.0926004	4.81239e-42	0.145526	2	DOCK7	DOCK7	intron_variant	MODIFIER	DOCK7	0.400402
L_VLDL_TG	1593	19	19268740	rs58542926	0.0760135	T	C	0.145613	1.76163e-31	0.155701	5.56493e-42	0.120822	4	TM6SF2	TM6SF2	missense_variant	MODERATE	MAU2	0.286117
IDL_CE	145	2	21041028	rs1367117	0.33735	A	G	-0.10048	5.88369e-41	-0.100107	5.93703e-42	0.028793	2	APOB	APOB	missense_variant	MODERATE	APOB	0.371831
S_VLDL_CE	923	8	125474167	rs17321515	0.476	G	A	0.0921636	7.86115e-40	0.0926149	5.97046e-42	0.0375709	1	TRIB1	TRIB1AL	intron_variant	MODIFIER	TRIB1	0.0597586
M_HDL_TG	1558	18	49655298	rs2156552	0.176567	A	T	0.0737834	5.23437e-15	0.0691479	7.17081e-42	0.659348	5	LIPG	SMUG1P1	downstream_gene_variant	MODIFIER	NA	NA
L_VLDL_PL	145	2	20976028	rs11902417	0.225688	A	G	0.106047	8.79466e-42	0.106047	8.79466e-42	0	0	APOB	NA	intergenic_variant	MODIFIER	APOB	0.112877
XXL_VLDL_PL	149	2	27508073	rs1260326	0.387718	T	C	-0.0922806	9.19573e-42	-0.0922806	9.19573e-42	0	0	GCKR	GCKR	missense_variant	MODERATE	NA	NA
L_VLDL_CE	1609	19	44919689	rs4420638	0.190329	G	A	-0.117083	9.68021e-42	-0.117083	9.68021e-42	0	0	APOC1	APOC1	downstream_gene_variant	MODIFIER	APOE	0.159356
HDL_size	863	8	19966981	rs13702	0.284004	C	T	-0.0905286	1.00254e-41	-0.0905286	1.00254e-41	0	0	LPL	LPL	3_prime_UTR_variant	MODIFIER	LPL	0.340241
L_VLDL_P	923	8	125495147	rs2954038	0.299449	C	A	-0.0974746	1.08653e-41	-0.0974746	1.08653e-41	0	0	TRIB1	TRIB1AL	intron_variant	MODIFIER	NA	NA
Omega_6	0	NA	NA	Affx.52343806_	NA	NA	NA	0.0727141	3.79462e-10	0.0714695	1.65301e-41	0.733379	2	NA	NA	NA	NA	NA	NA
XXL_VLDL_CE	791	7	73568544	rs17145738	0.1241	T	C	0.124149	2.57917e-35	0.128268	1.72742e-41	0.0772649	2	TBL2	TBL2	3_prime_UTR_variant	MODIFIER	MLXIPL	0.273038
PUFA	67	1	109275908	rs646776	0.224001	C	T	0.0797432	8.86841e-21	0.0855396	1.76313e-41	0.40336	4	CELSR2	PSRC1	downstream_gene_variant	MODIFIER	NA	NA
XL_HDL_TG	987	9	104885374	rs3890182	0.122095	A	G	0.072141	5.8226e-11	0.0738794	1.86066e-41	0.70553	8	ABCA1	ABCA1	intron_variant	MODIFIER	ABCA1	0.146278
S_HDL_FC	149	2	27508073	rs1260326	0.387718	T	C	-0.101039	1.99514e-41	-0.101039	1.99514e-41	0	0	GCKR	GCKR	missense_variant	MODERATE	NA	NA
PUFA_by_MUFA	1444	16	15054789	rs11075253	0.296004	A	C	-0.0742394	1.77762e-24	-0.0731132	2.43428e-41	0.345651	3	NTAN1, PDXDC1	NTAN1	intron_variant	MODIFIER	NTAN1	0.333602
L_LDL_TG	1646	20	45840651	rs4638862	0.439068	G	A	-0.0348984	1.03599e-06	-0.0437986	3.63431e-41	0.702161	3	SNX21	SNX21	missense_variant	MODERATE	NA	NA
M_LDL_P	1165	11	116763146	rs11820589	0.0660828	A	G	-0.114841	4.2784e-16	-0.109944	4.2866e-41	0.586902	2	BUD13	BUD13	missense_variant	MODERATE	BUD13	0.239034
Omega_6	1405	15	58450219	rs261336	0.160722	G	A	-0.0900667	8.54102e-20	-0.097733	5.11445e-41	0.423098	2	LIPC, LIPC-AS1	LIPC	intron_variant	MODIFIER	NA	NA
M_HDL_FC	1405	15	58450219	rs261336	0.160722	G	A	-0.11974	5.47985e-41	-0.11974	5.47985e-41	0	0	LIPC, LIPC-AS1	LIPC	intron_variant	MODIFIER	NA	NA
M_VLDL_TG	1609	19	44892009	rs157580	0.393194	G	A	0.0633234	2.06933e-20	0.0673248	5.81421e-41	0.372139	3	TOMM40	TOMM40	intron_variant	MODIFIER	NA	NA
SFA	863	8	19962213	rs328	0.103028	G	C	0.104929	1.98864e-19	0.103936	5.86585e-41	0.496824	2	LPL	LPL	stop_lost	HIGH	LPL	0.393763
Omega_6_by_Omega_3	1444	16	15031584	rs4985124	0.295148	G	T	-0.086873	2.8854e-29	-0.0941815	6.3711e-41	0.154984	4	PDXDC1	PDXDC1	intron_variant	MODIFIER	NTAN1	0.347284
VLDL_P	1587	19	11091630	rs6511720	0.12001	T	G	0.141706	7.1253e-41	0.141706	7.1253e-41	0	0	LDLR	LDLR	intron_variant	MODIFIER	LDLR	0.119718
HDL_FC	863	8	19967156	rs15285	0.283268	T	C	-0.0930043	8.61578e-41	-0.0930043	8.61578e-41	0	0	LPL	LPL	3_prime_UTR_variant	MODIFIER	LPL	0.340241
L_VLDL_FC	146	2	21148196	rs11687710	0.337321	C	T	-0.0334765	1.57538e-06	-0.0444366	9.66109e-41	0.593778	6	TDRD15	TDRD15	downstream_gene_variant	MODIFIER	APOB	0.172636
MUFA	923	8	125478730	rs2954029	0.460377	T	A	0.0923113	1.25979e-37	0.0864966	1.16619e-40	0.163945	1	TRIB1	TRIB1AL	intron_variant	MODIFIER	TRIB1	0.0597586
S_VLDL_TG	39	1	62652525	rs10889353	0.353757	C	A	0.0956119	1.34391e-40	0.0956119	1.34391e-40	0	0	DOCK7	DOCK7	intron_variant	MODIFIER	DOCK7	0.393763
LDL_TG	1646	20	45840651	rs4638862	0.439068	G	A	-0.033902	1.8196e-06	-0.0423011	1.34673e-40	0.701284	4	SNX21	SNX21	missense_variant	MODERATE	NA	NA
M_VLDL_P	1593	19	19268740	rs58542926	0.0760135	T	C	0.174907	1.52845e-40	0.174907	1.52845e-40	0	0	TM6SF2	TM6SF2	missense_variant	MODERATE	MAU2	0.286117
S_LDL_PL	1129	11	61790331	rs102275	0.353971	C	T	0.0693235	1.86464e-20	0.0625426	1.60202e-40	0.55539	2	TMEM258	TMEM258	non_coding_transcript_exon_variant	MODIFIER	TMEM258	0.380282
MUFA	1129	11	61759794	rs198472	0.256366	G	A	-0.0436279	4.05702e-08	-0.0420409	2.4983e-40	0.725183	3	MYRF	MYRF	intron_variant	MODIFIER	NA	NA
L_VLDL_CE	923	8	125467120	rs6982502	0.47762	C	T	-0.0906556	2.75749e-40	-0.0906556	2.75749e-40	0	0	TRIB1	TRIB1AL	intron_variant	MODIFIER	NA	NA
M_HDL_TG	1129	11	61790331	rs102275	0.353971	C	T	-0.0444442	3.77736e-09	-0.0392386	2.9324e-40	0.788867	5	TMEM258	TMEM258	non_coding_transcript_exon_variant	MODIFIER	TMEM258	0.380282
XS_VLDL_TG	1646	20	45840651	rs4638862	0.439068	G	A	-0.0240358	0.000758557	-0.0353258	3.48311e-40	0.763021	5	SNX21	SNX21	missense_variant	MODERATE	NA	NA
Ile	1611	19	48812735	rs3760788	0.308352	T	C	-0.0503432	4.63307e-11	-0.0528189	3.50158e-40	0.657551	25	HSD17B14	BCAT2	upstream_gene_variant	MODIFIER	BCAT2	0.172636
M_HDL_TG	149	2	27508073	rs1260326	0.387718	T	C	-0.0985121	3.93596e-40	-0.0985121	3.93596e-40	0	0	GCKR	GCKR	missense_variant	MODERATE	NA	NA
XXL_VLDL_CE	923	8	125495147	rs2954038	0.299449	C	A	-0.0961585	4.87836e-40	-0.0961585	4.87836e-40	0	0	TRIB1	TRIB1AL	intron_variant	MODIFIER	NA	NA
LDL_TG	67	1	109275908	rs646776	0.224001	C	T	0.0770718	4.20535e-20	0.0750058	7.50696e-40	0.474943	2	CELSR2	PSRC1	downstream_gene_variant	MODIFIER	NA	NA
M_LDL_TG	791	7	73606007	rs3812316	0.129977	G	C	0.135792	1.09716e-39	0.135792	1.09716e-39	0	0	MLXIPL	MLXIPL	missense_variant	MODERATE	MLXIPL	0.412475
S_HDL_CE	1405	15	58450219	rs261336	0.160722	G	A	0.134318	1.48663e-39	0.134318	1.48663e-39	0	0	LIPC, LIPC-AS1	LIPC	intron_variant	MODIFIER	NA	NA
L_VLDL_TG	1405	15	58450219	rs261336	0.160722	G	A	0.074701	1.38572e-16	0.0740071	1.59831e-39	0.478112	2	LIPC, LIPC-AS1	LIPC	intron_variant	MODIFIER	NA	NA
M_VLDL_TG	67	1	109274570	rs7528419	0.224016	G	A	0.0508849	3.09101e-10	0.049421	1.75296e-39	0.63415	5	CELSR2	CELSR2	3_prime_UTR_variant	MODIFIER	SORT1	0.252314
IDL_PL	0	NA	NA	Affx.4052417	NA	NA	NA	0.0928417	3.16253e-35	0.0910738	1.80287e-39	0.129093	3	NA	NA	NA	NA	NA	NA
XS_VLDL_CE	734	6	160576086	rs74617384	0.0790379	T	A	-0.0824358	2.48301e-10	-0.0841453	1.90605e-39	0.667924	3	LPA	LPA	intron_variant	MODIFIER	SLC22A3	0.187324
LDL_TG	1609	19	44892457	rs157581	0.21648	C	T	-0.0813605	9.49953e-22	-0.0660305	2.03611e-39	0.569031	4	TOMM40	TOMM40	synonymous_variant	LOW	TOMM40	0.293763
XXL_VLDL_FC	923	8	125495147	rs2954038	0.299449	C	A	-0.0962385	2.32958e-39	-0.0962385	2.32958e-39	0	0	TRIB1	TRIB1AL	intron_variant	MODIFIER	NA	NA
XL_VLDL_CE	149	2	27508073	rs1260326	0.387718	T	C	-0.0899407	2.47197e-39	-0.0899407	2.47197e-39	0	0	GCKR	GCKR	missense_variant	MODERATE	NA	NA
Omega_6	791	7	73568544	rs17145738	0.1241	T	C	0.0845937	9.56119e-15	0.0917143	2.54718e-39	0.546475	2	TBL2	TBL2	3_prime_UTR_variant	MODIFIER	MLXIPL	0.273038
PUFA_pct	1444	16	15054789	rs11075253	0.296004	A	C	-0.0605262	4.36681e-16	-0.0563322	2.80132e-39	0.546762	4	NTAN1, PDXDC1	NTAN1	intron_variant	MODIFIER	NTAN1	0.333602
IDL_TG	0	NA	NA	Affx.52343806_	NA	NA	NA	0.149111	2.89303e-39	0.149111	2.89303e-39	0	0	NA	NA	NA	NA	NA	NA
GlycA	1165	11	116778201	rs964184	0.129842	G	C	-0.122958	3.12985e-33	-0.126104	2.97839e-39	0.0981438	4	ZPR1	ZPR1	3_prime_UTR_variant	MODIFIER	NA	NA
M_VLDL_TG	923	8	125467120	rs6982502	0.47762	C	T	-0.0882722	4.71296e-39	-0.0884437	2.98758e-39	0.00134227	2	TRIB1	TRIB1AL	intron_variant	MODIFIER	NA	NA
XS_VLDL_PL	923	8	125474167	rs17321515	0.476	G	A	0.0926595	3.20966e-39	0.0926595	3.20966e-39	0	0	TRIB1	TRIB1AL	intron_variant	MODIFIER	TRIB1	0.0597586
XL_VLDL_TG	923	8	125495147	rs2954038	0.299449	C	A	-0.0935812	3.723e-39	-0.0935812	3.723e-39	0	0	TRIB1	TRIB1AL	intron_variant	MODIFIER	NA	NA
HDL_size	1129	11	61783884	rs174535	0.355906	C	T	0.0689838	5.54475e-28	0.0657007	3.7737e-39	0.23568	3	MYRF	MYRF	synonymous_variant	LOW	TMEM258	0.380282
S_HDL_TG	39	1	62652525	rs10889353	0.353757	C	A	0.0922606	4.20258e-39	0.0922606	4.20258e-39	0	0	DOCK7	DOCK7	intron_variant	MODIFIER	DOCK7	0.393763
XL_HDL_FC	1608	19	44722081	rs2965109	0.365779	T	C	0.0486228	6.40892e-13	0.0455202	4.54296e-39	0.554571	3	CEACAM16	CEACAM16-AS1	intron_variant	MODIFIER	CEACAM19	0.112877
L_HDL_P	1165	11	116768388	rs10790162	0.0647581	A	G	0.100276	7.76571e-16	0.0716941	4.88659e-39	0.5116	3	NA	BUD13	intron_variant	MODIFIER	NA	NA
VLDL_P	39	1	62652525	rs10889353	0.353757	C	A	0.0946023	5.15438e-39	0.0946023	5.15438e-39	0	0	DOCK7	DOCK7	intron_variant	MODIFIER	DOCK7	0.393763
MUFA	145	2	20976028	rs11902417	0.225688	A	G	0.0844581	2.97251e-24	0.087175	5.30768e-39	0.306029	2	APOB	NA	intergenic_variant	MODIFIER	APOB	0.112877
VLDL_TG	145	2	21008652	rs676210	0.203608	A	G	0.099144	1.68446e-33	0.100625	7.66211e-39	0.0930305	2	APOB	APOB	missense_variant	MODERATE	APOB	0.258954
M_VLDL_FC	0	NA	NA	Affx.4052417	NA	NA	NA	0.0751898	1.08824e-23	0.0677776	8.21365e-39	0.458976	3	NA	NA	NA	NA	NA	NA
IDL_FC	0	NA	NA	Affx.4052417	NA	NA	NA	0.0911855	6.00903e-34	0.0889196	9.24016e-39	0.153356	3	NA	NA	NA	NA	NA	NA
S_HDL_PL	1608	19	44738916	rs1531517	0.0747147	A	G	-0.0682463	1.0359e-06	-0.0948554	1.24733e-38	0.705094	2	BCL3	ENSG00000288773	non_coding_transcript_exon_variant	MODIFIER	BCL3	0.199598
TG_by_PG	149	2	27508073	rs1260326	0.387718	T	C	-0.0857259	1.25593e-38	-0.0857259	1.25593e-38	0	0	GCKR	GCKR	missense_variant	MODERATE	NA	NA
MUFA	1593	19	19268740	rs58542926	0.0760135	T	C	0.159058	1.04462e-33	0.161053	1.36583e-38	0.0952132	2	TM6SF2	TM6SF2	missense_variant	MODERATE	MAU2	0.286117
Gln	149	2	27518370	rs780094	0.376257	T	C	0.0976873	4.23153e-38	0.0981069	1.61999e-38	0.00292088	1	GCKR	GCKR	intron_variant	MODIFIER	NA	NA
Omega_6	1587	19	11091630	rs6511720	0.12001	T	G	0.125586	7.22192e-30	0.121888	1.99521e-38	0.256919	2	LDLR	LDLR	intron_variant	MODIFIER	LDLR	0.119718
VLDL_FC	149	2	27508073	rs1260326	0.387718	T	C	-0.091212	2.02314e-38	-0.091212	2.02314e-38	0	0	GCKR	GCKR	missense_variant	MODERATE	NA	NA
SFA	39	1	62652525	rs10889353	0.353757	C	A	0.0961202	2.07499e-38	0.0961202	2.07499e-38	0	0	DOCK7	DOCK7	intron_variant	MODIFIER	DOCK7	0.393763
GlycA	791	7	73606007	rs3812316	0.129977	G	C	0.123459	7.27581e-34	0.118458	2.53229e-38	0.160985	6	MLXIPL	MLXIPL	missense_variant	MODERATE	MLXIPL	0.412475
S_VLDL_PL	1459	16	56982180	rs5882	0.317702	G	A	0.0403164	7.52829e-08	0.0281208	3.12191e-38	0.794555	4	CETP	CETP	missense_variant	MODERATE	NA	NA
XS_VLDL_FC	1165	11	116778201	rs964184	0.129842	G	C	-0.135175	3.9237e-38	-0.135175	3.9237e-38	0	0	ZPR1	ZPR1	3_prime_UTR_variant	MODIFIER	NA	NA
MUFA_pct	791	7	73568544	rs17145738	0.1241	T	C	0.128867	6.09655e-38	0.128456	4.07933e-38	0.0088242	1	TBL2	TBL2	3_prime_UTR_variant	MODIFIER	MLXIPL	0.273038
Omega_6_by_Omega_3	0	NA	NA	Affx.5771458	NA	NA	NA	-0.175357	3.71831e-34	-0.167914	4.28029e-38	0.162771	2	NA	NA	NA	NA	NA	NA
VLDL_PL	1593	19	19268740	rs58542926	0.0760135	T	C	0.165707	4.5051e-38	0.165707	4.5051e-38	0	0	TM6SF2	TM6SF2	missense_variant	MODERATE	MAU2	0.286117
LDL_TG	145	2	21009323	rs693	0.475368	G	A	0.0697498	4.33829e-23	0.0662725	4.67175e-38	0.410169	2	APOB	APOB	synonymous_variant	LOW	NA	NA
HDL_PL	145	2	21009323	rs693	0.475368	G	A	-0.0289788	9.21449e-06	-0.0249902	5.08133e-38	0.683336	2	APOB	APOB	synonymous_variant	LOW	NA	NA
XL_HDL_CE	149	2	27508073	rs1260326	0.387718	T	C	0.0519267	7.86832e-17	0.0548675	5.1258e-38	0.351237	2	GCKR	GCKR	missense_variant	MODERATE	NA	NA
L_LDL_TG	145	2	21009323	rs693	0.475368	G	A	0.0690187	2.14595e-22	0.0660333	5.12838e-38	0.423673	2	APOB	APOB	synonymous_variant	LOW	NA	NA
L_VLDL_CE	39	1	62652525	rs10889353	0.353757	C	A	0.0915237	5.18399e-38	0.0915237	5.18399e-38	0	0	DOCK7	DOCK7	intron_variant	MODIFIER	DOCK7	0.393763
Omega_3_pct	0	NA	NA	Affx.5771458	NA	NA	NA	0.18329	7.77395e-38	0.18329	7.77395e-38	0	0	NA	NA	NA	NA	NA	NA
Omega_3_pct	1444	16	15054789	rs11075253	0.296004	A	C	-0.0972103	1.17524e-36	-0.0977518	9.32307e-38	0.0175389	3	NTAN1, PDXDC1	NTAN1	intron_variant	MODIFIER	NTAN1	0.333602
VLDL_P	149	2	27508073	rs1260326	0.387718	T	C	-0.0914139	9.62564e-38	-0.0914139	9.62564e-38	0	0	GCKR	GCKR	missense_variant	MODERATE	NA	NA
Gly	942	9	6540540	rs2297442	0.303538	C	T	0.0867125	5.49212e-31	0.0861885	1.02847e-37	0.167493	25	GLDC	GLDC	non_coding_transcript_exon_variant	MODIFIER	GLDC	0.287726
Total_FA	1405	15	58450219	rs261336	0.160722	G	A	-0.0854367	1.57171e-18	-0.0932102	1.03036e-37	0.395754	2	LIPC, LIPC-AS1	LIPC	intron_variant	MODIFIER	NA	NA
TG_by_PG	145	2	21002409	rs1042034	0.204582	C	T	0.0986786	1.24176e-35	0.099702	1.1317e-37	0.0269688	1	APOB	APOB	missense_variant	MODERATE	NA	NA
L_HDL_P	791	7	73556901	rs13233571	0.12516	T	C	-0.0620492	4.47724e-12	-0.0635498	1.16011e-37	0.441167	5	BCL7B	BCL7B	intron_variant	MODIFIER	MLXIPL	0.273038
M_VLDL_CE	0	NA	NA	Affx.4052417	NA	NA	NA	0.0945643	1.54591e-34	0.0918875	1.20488e-37	0.129069	2	NA	NA	NA	NA	NA	NA
M_HDL_P	863	8	19967156	rs15285	0.283268	T	C	-0.0945898	1.24387e-37	-0.0945898	1.24387e-37	0	0	LPL	LPL	3_prime_UTR_variant	MODIFIER	LPL	0.340241
VLDL_PL	1459	16	56961324	rs1800775	0.488873	A	C	0.0668463	6.38751e-23	0.0659851	1.48477e-37	0.346967	1	CETP	CETP	upstream_gene_variant	MODIFIER	NLRC5	0.179276
HDL_TG	1608	19	44738916	rs1531517	0.0747147	A	G	-0.108281	2.19269e-15	-0.128707	1.49979e-37	0.425182	1	BCL3	ENSG00000288773	non_coding_transcript_exon_variant	MODIFIER	BCL3	0.199598
LDL_TG	0	NA	NA	Affx.52343806_	NA	NA	NA	0.144194	1.5769e-37	0.144194	1.5769e-37	0	0	NA	NA	NA	NA	NA	NA
Omega_3	0	NA	NA	Affx.5771458	NA	NA	NA	0.163089	1.47099e-30	0.146005	1.67336e-37	0.308971	9	NA	NA	NA	NA	NA	NA
Omega_6	1593	19	19268740	rs58542926	0.0760135	T	C	0.174583	2.28141e-37	0.174841	1.7317e-37	0.000586405	1	TM6SF2	TM6SF2	missense_variant	MODERATE	MAU2	0.286117
L_VLDL_FC	1593	19	19268740	rs58542926	0.0760135	T	C	0.147411	9.90656e-33	0.134537	2.07038e-37	0.212322	1	TM6SF2	TM6SF2	missense_variant	MODERATE	MAU2	0.286117
Omega_6_pct	1609	19	44912383	rs445925	0.111461	A	G	0.139814	2.26326e-37	0.139814	2.26326e-37	0	0	APOC1	APOC1	upstream_gene_variant	MODIFIER	APOE	0.212475
VLDL_TG	734	6	160576086	rs74617384	0.0790379	T	A	0.139033	2.4711e-29	0.139086	2.44635e-37	0.176268	2	LPA	LPA	intron_variant	MODIFIER	SLC22A3	0.187324
L_LDL_FC	1129	11	61790354	rs102274	0.349845	C	T	0.0966853	2.5449e-37	0.0966853	2.5449e-37	0	0	TMEM258	TMEM258	non_coding_transcript_exon_variant	MODIFIER	TMEM258	0.380282
L_HDL_CE	791	7	73606007	rs3812316	0.129977	G	C	-0.0761889	4.88761e-18	-0.0709932	2.57815e-37	0.380664	5	MLXIPL	MLXIPL	missense_variant	MODERATE	MLXIPL	0.412475
L_LDL_FC	0	NA	NA	Affx.4052417	NA	NA	NA	0.0981298	3.06621e-37	0.0981298	3.06621e-37	0	0	NA	NA	NA	NA	NA	NA
PUFA_pct	0	NA	NA	Affx.52343806_	NA	NA	NA	-0.139156	3.27779e-37	-0.139156	3.27779e-37	0	0	NA	NA	NA	NA	NA	NA
XS_VLDL_P	923	8	125474167	rs17321515	0.476	G	A	0.0895048	1.0753e-36	0.0894879	3.90408e-37	0.0115216	1	TRIB1	TRIB1AL	intron_variant	MODIFIER	TRIB1	0.0597586
M_VLDL_FC	1593	19	19268740	rs58542926	0.0760135	T	C	0.171075	7.86746e-38	0.164363	3.94382e-37	0.0523502	2	TM6SF2	TM6SF2	missense_variant	MODERATE	MAU2	0.286117
L_VLDL_CE	1593	19	19268740	rs58542926	0.0760135	T	C	0.163151	4.14266e-37	0.163151	4.14266e-37	0	0	TM6SF2	TM6SF2	missense_variant	MODERATE	MAU2	0.286117
XS_VLDL_PL	67	1	109274570	rs7528419	0.224016	G	A	0.107764	4.43011e-37	0.107764	4.43011e-37	0	0	CELSR2	CELSR2	3_prime_UTR_variant	MODIFIER	SORT1	0.252314
LA	791	7	73597712	rs35332062	0.129889	A	G	0.0779562	5.83582e-13	0.0879784	4.99898e-37	0.559162	4	MLXIPL	MLXIPL	missense_variant	MODERATE	MLXIPL	0.405835
M_VLDL_PL	39	1	62531167	rs1168013	0.355462	C	G	0.0861531	1.75292e-32	0.0877855	5.12798e-37	0.0826285	1	DOCK7	DOCK7	intron_variant	MODIFIER	NA	NA
M_HDL_PL	863	8	19968862	rs2197089	0.449433	G	A	0.0327772	2.0635e-06	0.0320783	5.28642e-37	0.723696	4	LPL	LPL	downstream_gene_variant	MODIFIER	NA	NA
LDL_FC	1404	15	58434545	rs261334	0.213095	G	C	-0.0285714	0.00139535	-0.03017	5.7571e-37	0.873854	3	LIPC	LIPC	intron_variant	MODIFIER	NA	NA
XXL_VLDL_P	923	8	125495147	rs2954038	0.299449	C	A	-0.0926069	5.89477e-37	-0.0926069	5.89477e-37	0	0	TRIB1	TRIB1AL	intron_variant	MODIFIER	NA	NA
LDL_FC	0	NA	NA	Affx.4052417	NA	NA	NA	0.0993249	1.10191e-37	0.0958047	7.05783e-37	0.0458124	2	NA	NA	NA	NA	NA	NA
L_VLDL_FC	1609	19	44892009	rs157580	0.393194	G	A	0.0672316	6.53826e-24	0.0689461	7.1303e-37	0.25758	2	TOMM40	TOMM40	intron_variant	MODIFIER	NA	NA
XXL_VLDL_PL	923	8	125495147	rs2954038	0.299449	C	A	-0.0921537	7.1844e-37	-0.0921537	7.1844e-37	0	0	TRIB1	TRIB1AL	intron_variant	MODIFIER	NA	NA
VLDL_P	1404	15	58388755	rs2043085	0.385774	T	C	-0.0898927	8.0469e-37	-0.0898927	8.0469e-37	0	0	LIPC	LIPC	intron_variant	MODIFIER	NA	NA
L_VLDL_P	734	6	160576086	rs74617384	0.0790379	T	A	0.101029	1.24276e-16	0.09724	9.43339e-37	0.467726	3	LPA	LPA	intron_variant	MODIFIER	SLC22A3	0.187324
VLDL_P	1593	19	19268740	rs58542926	0.0760135	T	C	0.165571	9.76183e-37	0.165571	9.76183e-37	0	0	TM6SF2	TM6SF2	missense_variant	MODERATE	MAU2	0.286117
XL_VLDL_CE	1593	19	19268740	rs58542926	0.0760135	T	C	0.159377	1.0343e-36	0.159377	1.0343e-36	0	0	TM6SF2	TM6SF2	missense_variant	MODERATE	MAU2	0.286117
HDL_CE	1646	20	46011586	rs17576	0.34999	G	A	0.0235878	0.000313768	0.0278085	1.08751e-36	0.615922	6	MMP9	MMP9	missense_variant	MODERATE	MMP9	0.278873
Glucose	0	NA	NA	Affx.18445921	NA	NA	NA	0.071057	4.85756e-22	0.0742825	1.37679e-36	0.352389	30	NA	NA	NA	NA	NA	NA
S_VLDL_FC	0	NA	NA	Affx.4052417	NA	NA	NA	0.0800118	2.23614e-26	0.0741018	1.51638e-36	0.350163	3	NA	NA	NA	NA	NA	NA
Phosphatidylc	1165	11	116742944	rs12280753	0.0727495	T	C	-0.0693386	1.71291e-07	-0.0813336	1.68505e-36	0.648425	3	BUD13	NA	regulatory_region_variant	MODIFIER	BUD13	0.173239
VLDL_P	791	7	73442100	rs1178979	0.199492	C	T	0.0837085	2.76836e-22	0.0840856	2.06167e-36	0.340906	2	BAZ1B	BAZ1B	3_prime_UTR_variant	MODIFIER	MLXIPL	0.273239
XXL_VLDL_PL	1459	16	56968820	rs9939224	0.208147	T	G	-0.0523943	1.51098e-10	-0.0554996	2.48625e-36	0.557791	2	CETP	CETP	intron_variant	MODIFIER	NA	NA
Unsaturation	0	NA	NA	Affx.52343806_	NA	NA	NA	-0.114451	5.44023e-26	-0.114461	3.07764e-36	0.242652	3	NA	NA	NA	NA	NA	NA
M_VLDL_P	923	8	125467120	rs6982502	0.47762	C	T	-0.0870398	1.06309e-35	-0.0870024	3.19791e-36	0.0139075	1	TRIB1	TRIB1AL	intron_variant	MODIFIER	NA	NA
LA	1587	19	11091630	rs6511720	0.12001	T	G	0.124686	6.85698e-29	0.121656	3.54905e-36	0.235712	2	LDLR	LDLR	intron_variant	MODIFIER	LDLR	0.119718
L_VLDL_CE	149	2	27508073	rs1260326	0.387718	T	C	-0.0874592	4.92422e-36	-0.0874592	4.92422e-36	0	0	GCKR	GCKR	missense_variant	MODERATE	NA	NA
XXL_VLDL_CE	1129	11	61803311	rs174547	0.348226	C	T	-0.0643683	1.90252e-20	-0.0623897	4.97248e-36	0.382282	2	FADS1	FADS1	intron_variant	MODIFIER	FADS2	0.380282
XS_VLDL_CE	1646	20	46011586	rs17576	0.34999	G	A	0.0423181	8.21551e-09	0.0459837	5.08841e-36	0.660444	4	MMP9	MMP9	missense_variant	MODERATE	MMP9	0.278873
IDL_TG	1609	19	44892457	rs157581	0.21648	C	T	-0.0683993	1.57768e-15	-0.0593354	5.13779e-36	0.622979	2	TOMM40	TOMM40	synonymous_variant	LOW	TOMM40	0.293763
XL_VLDL_P	145	2	20976028	rs11902417	0.225688	A	G	0.0973727	6.4238e-36	0.0973727	6.4238e-36	0	0	APOB	NA	intergenic_variant	MODIFIER	APOB	0.112877
HDL_PL	1558	18	49655298	rs2156552	0.176567	A	T	0.0894976	5.05997e-26	0.0926281	6.48725e-36	0.178445	3	LIPG	SMUG1P1	downstream_gene_variant	MODIFIER	NA	NA
M_LDL_CE	0	NA	NA	Affx.4052417	NA	NA	NA	0.0801818	9.9248e-27	0.0746118	7.14378e-36	0.322326	1	NA	NA	NA	NA	NA	NA
M_VLDL_P	39	1	62705392	rs6682423	0.355277	C	T	0.0839574	5.26522e-31	0.0854192	7.61622e-36	0.0960501	1	DOCK7	DOCK7-DT	intron_variant	MODIFIER	NA	NA
Unsaturation	1165	11	116789970	rs2266788	0.0651569	G	A	0.0728756	1.01076e-07	0.0962012	7.70484e-36	0.559805	4	APOA5	APOA5	3_prime_UTR_variant	MODIFIER	NA	NA
M_VLDL_TG	1593	19	19268740	rs58542926	0.0760135	T	C	0.158572	7.91106e-36	0.158572	7.91106e-36	0	0	TM6SF2	TM6SF2	missense_variant	MODERATE	MAU2	0.286117
M_VLDL_PL	565	5	75355259	rs3846662	0.41981	G	A	-0.0643185	9.24325e-20	-0.055974	8.47275e-36	0.520231	7	HMGCR	HMGCR	non_coding_transcript_exon_variant	MODIFIER	HMGCR	0.333602
DHA_pct	1165	11	116781491	rs12286037	0.0645354	T	C	0.0775472	1.82314e-08	0.0866134	8.9894e-36	0.609378	4	ZPR1	ZPR1	intron_variant	MODIFIER	BUD13	0.199799
HDL_TG	791	7	73606007	rs3812316	0.129977	G	C	0.129492	8.05841e-34	0.128839	1.00089e-35	0.0609458	1	MLXIPL	MLXIPL	missense_variant	MODERATE	MLXIPL	0.412475
L_VLDL_P	1459	16	56963321	rs1864163	0.259779	A	G	-0.0575247	1.97878e-14	-0.056859	1.02857e-35	0.48985	1	CETP	CETP	intron_variant	MODIFIER	NLRC5	0.185915
XXL_VLDL_CE	1459	16	56963321	rs1864163	0.259779	A	G	-0.0619819	2.74019e-16	-0.0612258	1.25166e-35	0.455261	2	CETP	CETP	intron_variant	MODIFIER	NLRC5	0.185915
S_LDL_FC	735	6	160589086	rs10455872	0.0804722	G	A	-0.0769735	9.59996e-09	-0.0701721	1.31182e-35	0.784025	6	LPA	LPA	intron_variant	MODIFIER	SLC22A3	0.187324
VLDL_CE	0	NA	NA	Affx.52343806_	NA	NA	NA	0.140243	1.91618e-35	0.140249	1.38814e-35	0.00374905	1	NA	NA	NA	NA	NA	NA
LA	1405	15	58450532	rs11858164	0.445379	T	G	-0.0448494	1.0196e-09	-0.0463299	1.39365e-35	0.703537	4	LIPC, LIPC-AS1	LIPC	intron_variant	MODIFIER	NA	NA
S_VLDL_FC	791	7	73593613	rs1051921	0.200497	A	G	0.055462	3.12065e-10	0.0556079	1.55427e-35	0.662878	3	MLXIPL	MLXIPL	3_prime_UTR_variant	MODIFIER	MLXIPL	0.3334
LDL_PL	0	NA	NA	Affx.4052417	NA	NA	NA	0.0953584	1.56509e-35	0.0953584	1.56509e-35	0	0	NA	NA	NA	NA	NA	NA
TG_by_PG	923	8	125495147	rs2954038	0.299449	C	A	-0.0874026	1.80688e-35	-0.0874026	1.80688e-35	0	0	TRIB1	TRIB1AL	intron_variant	MODIFIER	NA	NA
VLDL_CE	923	8	125465736	rs2001945	0.478624	G	C	-0.0877483	1.83694e-35	-0.0877483	1.83694e-35	0	0	TRIB1	TRIB1AL	upstream_gene_variant	MODIFIER	NA	NA
L_VLDL_TG	923	8	125495147	rs2954038	0.299449	C	A	-0.089698	2.81374e-35	-0.0894696	1.88464e-35	0.00817322	2	TRIB1	TRIB1AL	intron_variant	MODIFIER	NA	NA
S_LDL_CE	1593	19	19268740	rs58542926	0.0760135	T	C	0.165964	1.50101e-35	0.164216	1.88653e-35	0.0162122	1	TM6SF2	TM6SF2	missense_variant	MODERATE	MAU2	0.286117
XXL_VLDL_FC	39	1	62652525	rs10889353	0.353757	C	A	0.0869782	1.8887e-35	0.0869782	1.8887e-35	0	0	DOCK7	DOCK7	intron_variant	MODIFIER	DOCK7	0.393763
Phosphatidylc	67	1	109274968	rs12740374	0.223342	T	G	0.0397712	1.56594e-06	0.0404897	2.20844e-35	0.717425	4	CELSR2	CELSR2	3_prime_UTR_variant	MODIFIER	SORT1	0.252314
Total_FA	1609	19	44892362	rs2075650	0.146679	G	A	-0.0928662	1.76917e-20	-0.0889361	2.47018e-35	0.435794	2	TOMM40	TOMM40	intron_variant	MODIFIER	TOMM40	0.227364
VLDL_CE	1593	19	19268740	rs58542926	0.0760135	T	C	0.164885	2.58896e-35	0.164885	2.58896e-35	0	0	TM6SF2	TM6SF2	missense_variant	MODERATE	MAU2	0.286117
M_VLDL_PL	923	8	125467120	rs6982502	0.47762	C	T	-0.0872719	1.50773e-35	-0.0864877	2.87511e-35	0.00866395	1	TRIB1	TRIB1AL	intron_variant	MODIFIER	NA	NA
HDL_TG	923	8	125478730	rs2954029	0.460377	T	A	0.092597	3.2541e-35	0.092597	3.2541e-35	0	0	TRIB1	TRIB1AL	intron_variant	MODIFIER	TRIB1	0.0597586
IDL_P	1404	15	58434545	rs261334	0.213095	G	C	-0.108628	3.26285e-35	-0.108628	3.26285e-35	0	0	LIPC	LIPC	intron_variant	MODIFIER	NA	NA
Total_FA	565	5	75359901	rs3846663	0.370874	T	C	-0.0483881	4.40234e-11	-0.0472034	4.08009e-35	0.652801	6	HMGCR	HMGCR	intron_variant	MODIFIER	HMGCR	0.25996
HDL_TG	1646	20	45877779	rs1045493	0.407669	G	A	-0.0327065	9.42452e-06	-0.0358205	4.95104e-35	0.785337	3	ZSWIM3	ZSWIM3	synonymous_variant	LOW	NA	NA
L_LDL_TG	863	8	19962213	rs328	0.103028	G	C	0.127729	2.76236e-28	0.12654	7.33992e-35	0.188876	1	LPL	LPL	stop_lost	HIGH	LPL	0.393763
M_VLDL_FC	1404	15	58408112	rs17240869	0.207102	C	T	-0.0265451	0.00244726	-0.0427499	7.76496e-35	0.746531	4	LIPC	LIPC	intron_variant	MODIFIER	ALDH1A2	0.0732394
Omega_6	565	5	75352778	rs12654264	0.372119	T	A	-0.0659074	9.67205e-19	-0.0645404	7.96963e-35	0.468262	9	HMGCR	HMGCR	intron_variant	MODIFIER	HMGCR	0.25996
S_VLDL_FC	1459	16	56982180	rs5882	0.317702	G	A	0.0429498	1.62481e-08	0.0285141	8.3523e-35	0.809603	5	CETP	CETP	missense_variant	MODERATE	NA	NA
XS_VLDL_PL	39	1	62652525	rs10889353	0.353757	C	A	0.0907618	8.47648e-35	0.0907618	8.47648e-35	0	0	DOCK7	DOCK7	intron_variant	MODIFIER	DOCK7	0.393763
L_VLDL_FC	39	1	62652525	rs10889353	0.353757	C	A	0.0843061	8.55876e-35	0.0843061	8.55876e-35	0	0	DOCK7	DOCK7	intron_variant	MODIFIER	DOCK7	0.393763
S_LDL_PL	1467	16	72074194	rs2000999	0.185656	A	G	-0.0651121	1.52429e-12	-0.0455057	8.79605e-35	0.768453	6	HPR	HPR	intron_variant	MODIFIER	HP	0.352113
LDL_P	565	5	75329662	rs7703051	0.372732	A	C	-0.0804892	5.17517e-28	-0.075968	9.38404e-35	0.263116	5	HMGCR	ENSG00000247372	intron_variant	MODIFIER	HMGCR	0.239839
S_VLDL_PL	1593	19	19268740	rs58542926	0.0760135	T	C	0.161864	1.12169e-34	0.161864	1.12169e-34	0	0	TM6SF2	TM6SF2	missense_variant	MODERATE	MAU2	0.286117
S_HDL_TG	1404	15	58388755	rs2043085	0.385774	T	C	-0.0848009	1.18715e-34	-0.0848009	1.18715e-34	0	0	LIPC	LIPC	intron_variant	MODIFIER	NA	NA
Phosphatidylc	1558	18	49634583	rs7241918	0.174745	G	T	0.105811	5.26422e-31	0.105056	1.45013e-34	0.102945	2	LIPG	NA	intergenic_variant	MODIFIER	NA	NA
M_LDL_CE	863	8	19958727	rs295	0.233878	C	A	0.0689553	1.24053e-16	0.0604863	1.57845e-34	0.57213	1	LPL	LPL	intron_variant	MODIFIER	LPL	0.279879
Sphingomyelins	146	2	21195211	rs67599264	0.192747	A	G	0.0951219	5.89101e-28	0.0818381	1.66556e-34	0.339128	3	TDRD15	ENSG00000271629	downstream_gene_variant	MODIFIER	APOB	0.0863179
VLDL_CE	39	1	62652525	rs10889353	0.353757	C	A	0.0902056	1.69802e-34	0.0902056	1.69802e-34	0	0	DOCK7	DOCK7	intron_variant	MODIFIER	DOCK7	0.393763
Cholines	145	2	21041028	rs1367117	0.33735	A	G	-0.0416267	1.48158e-08	-0.0511722	1.74679e-34	0.57833	4	APOB	APOB	missense_variant	MODERATE	APOB	0.371831
M_VLDL_P	565	5	75355259	rs3846662	0.41981	G	A	-0.0625151	6.40287e-19	-0.052092	1.98095e-34	0.545847	5	HMGCR	HMGCR	non_coding_transcript_exon_variant	MODIFIER	HMGCR	0.333602
Omega_3	1444	16	15054789	rs11075253	0.296004	A	C	-0.0785701	1.02566e-24	-0.0774285	2.06062e-34	0.275706	4	NTAN1, PDXDC1	NTAN1	intron_variant	MODIFIER	NTAN1	0.333602
Omega_6_pct	0	NA	NA	Affx.52343806_	NA	NA	NA	-0.135335	2.76508e-34	-0.135335	2.76508e-34	0	0	NA	NA	NA	NA	NA	NA
Sphingomyelins	863	8	19973410	rs10096633	0.12452	T	C	-0.070256	1.29946e-11	-0.0762277	3.64547e-34	0.529734	3	LPL	NA	intergenic_variant	MODIFIER	LPL	0.192555
S_HDL_P	67	1	109278889	rs602633	0.217158	T	G	0.0203627	0.023578	0.0333184	4.48236e-34	0.886159	2	PSRC1	CELSR2	downstream_gene_variant	MODIFIER	NA	NA
S_LDL_TG	1129	11	61803876	rs174548	0.316125	G	C	-0.0412881	2.00577e-08	-0.0409263	4.79902e-34	0.665204	2	FADS1	FADS1	5_prime_UTR_variant	MODIFIER	FADS2	0.380282
VLDL_size	1129	11	61792609	rs174538	0.320352	A	G	-0.0517725	2.83523e-14	-0.0514822	5.01874e-34	0.445415	3	TMEM258	TMEM258	5_prime_UTR_variant	MODIFIER	TMEM258	0.360161
MUFA_pct	39	1	62485187	rs10889332	0.354934	T	C	0.0569385	2.12378e-16	0.0569829	5.3717e-34	0.421953	2	DOCK7	DOCK7	3_prime_UTR_variant	MODIFIER	DOCK7	0.373843
VLDL_CE	565	5	75329662	rs7703051	0.372732	A	C	-0.0703389	2.75696e-22	-0.069992	5.39043e-34	0.323465	4	HMGCR	ENSG00000247372	intron_variant	MODIFIER	HMGCR	0.239839
IDL_CE	1404	15	58434545	rs261334	0.213095	G	C	-0.10577	5.74751e-34	-0.10577	5.74751e-34	0	0	LIPC	LIPC	intron_variant	MODIFIER	NA	NA
S_LDL_P	565	5	75359901	rs3846663	0.370874	T	C	-0.0785585	2.99364e-27	-0.0759775	5.79041e-34	0.228821	3	HMGCR	HMGCR	intron_variant	MODIFIER	HMGCR	0.25996
LA	145	2	21008652	rs676210	0.203608	A	G	0.0794152	1.28428e-18	0.0783902	6.00983e-34	0.461471	4	APOB	APOB	missense_variant	MODERATE	APOB	0.258954
ApoA1	863	8	19967156	rs15285	0.283268	T	C	-0.0890362	5.27943e-34	-0.0888735	6.45195e-34	0.000929737	1	LPL	LPL	3_prime_UTR_variant	MODIFIER	LPL	0.340241
LDL_CE	1165	11	116782580	rs2075290	0.0662416	C	T	-0.102359	1.34143e-12	-0.111074	7.40226e-34	0.55041	1	ZPR1	ZPR1	intron_variant	MODIFIER	NA	NA
L_HDL_TG	987	9	104894789	rs3905000	0.138735	A	G	0.0640268	5.01004e-10	0.0545489	7.40433e-34	0.736381	5	ABCA1	ABCA1	intron_variant	MODIFIER	ABCA1	0.119718
S_HDL_FC	1459	16	56963321	rs1864163	0.259779	A	G	0.0781434	6.55293e-21	0.0781299	7.97282e-34	0.37888	1	CETP	CETP	intron_variant	MODIFIER	NLRC5	0.185915
PUFA	1444	16	15054789	rs11075253	0.296004	A	C	-0.0275991	0.00041189	-0.0298545	7.98104e-34	0.812745	2	NTAN1, PDXDC1	NTAN1	intron_variant	MODIFIER	NTAN1	0.333602
L_VLDL_FC	67	1	109275908	rs646776	0.224001	C	T	0.056062	8.24906e-13	0.0541832	9.39601e-34	0.517703	4	CELSR2	PSRC1	downstream_gene_variant	MODIFIER	NA	NA
ApoB	0	NA	NA	Affx.4052417	NA	NA	NA	0.0914651	9.47506e-34	0.0914651	9.47506e-34	0	0	NA	NA	NA	NA	NA	NA
L_VLDL_TG	1609	19	44892009	rs157580	0.393194	G	A	0.0587564	2.34419e-18	0.0511845	1.0606e-33	0.471752	4	TOMM40	TOMM40	intron_variant	MODIFIER	NA	NA
S_HDL_P	149	2	27508073	rs1260326	0.387718	T	C	-0.0921905	1.20922e-33	-0.0921905	1.20922e-33	0	0	GCKR	GCKR	missense_variant	MODERATE	NA	NA
LDL_P	1165	11	116778201	rs964184	0.129842	G	C	-0.12821	1.23628e-33	-0.12821	1.23628e-33	0	0	ZPR1	ZPR1	3_prime_UTR_variant	MODIFIER	NA	NA
PUFA_by_MUFA	791	7	73612048	rs17145750	0.163194	T	C	-0.0989252	2.01856e-28	-0.0981446	1.26136e-33	0.137616	1	MLXIPL	MLXIPL	intron_variant	MODIFIER	MLXIPL	0.299799
XL_VLDL_P	39	1	62652525	rs10889353	0.353757	C	A	0.0823609	1.28612e-33	0.0823609	1.28612e-33	0	0	DOCK7	DOCK7	intron_variant	MODIFIER	DOCK7	0.393763
IDL_PL	1558	18	49655298	rs2156552	0.176567	A	T	0.0619386	1.67029e-11	0.0568774	1.39785e-33	0.652078	2	LIPG	SMUG1P1	downstream_gene_variant	MODIFIER	NA	NA
L_LDL_P	1129	11	61779765	rs108499	0.343846	T	C	0.0531553	2.1469e-12	0.0626188	1.41246e-33	0.488526	3	MYRF	MYRF	intron_variant	MODIFIER	FADS2	0.360161
SFA	0	NA	NA	Affx.52343806_	NA	NA	NA	0.105551	1.81631e-20	0.0915682	1.47314e-33	0.496905	2	NA	NA	NA	NA	NA	NA
M_VLDL_FC	565	5	75329662	rs7703051	0.372732	A	C	-0.0739865	1.88627e-24	-0.0722054	1.61922e-33	0.282107	1	HMGCR	ENSG00000247372	intron_variant	MODIFIER	HMGCR	0.239839
S_VLDL_PL	149	2	27508073	rs1260326	0.387718	T	C	-0.0865012	1.72562e-33	-0.0865012	1.72562e-33	0	0	GCKR	GCKR	missense_variant	MODERATE	NA	NA
ApoB	565	5	75360714	rs12916	0.396871	C	T	-0.0793148	7.51944e-28	-0.0778902	2.09408e-33	0.183715	2	HMGCR	HMGCR	3_prime_UTR_variant	MODIFIER	HMGCR	0.300201
ApoB	1593	19	19268740	rs58542926	0.0760135	T	C	0.161804	1.8354e-33	0.160011	2.2689e-33	0.0174826	1	TM6SF2	TM6SF2	missense_variant	MODERATE	MAU2	0.286117
PUFA_pct	1165	11	116778201	rs964184	0.129842	G	C	0.121686	2.63854e-33	0.121686	2.63854e-33	0	0	ZPR1	ZPR1	3_prime_UTR_variant	MODIFIER	NA	NA
LDL_size	1609	19	44912383	rs445925	0.111461	A	G	0.136586	2.92929e-33	0.136586	2.92929e-33	0	0	APOC1	APOC1	upstream_gene_variant	MODIFIER	APOE	0.212475
XXL_VLDL_TG	149	2	27508073	rs1260326	0.387718	T	C	-0.0829773	3.01459e-33	-0.0829773	3.01459e-33	0	0	GCKR	GCKR	missense_variant	MODERATE	NA	NA
LDL_PL	565	5	75355259	rs3846662	0.41981	G	A	-0.0780219	1.12474e-26	-0.0707718	3.24565e-33	0.320724	6	HMGCR	HMGCR	non_coding_transcript_exon_variant	MODIFIER	HMGCR	0.333602
Omega_6_pct	923	8	125478730	rs2954029	0.460377	T	A	-0.0858885	3.29922e-33	-0.0858885	3.29922e-33	0	0	TRIB1	TRIB1AL	intron_variant	MODIFIER	TRIB1	0.0597586
S_VLDL_FC	1593	19	19268740	rs58542926	0.0760135	T	C	0.157049	8.27495e-32	0.155329	3.54872e-33	0.0574759	1	TM6SF2	TM6SF2	missense_variant	MODERATE	MAU2	0.286117
LDL_P	1593	19	19268740	rs58542926	0.0760135	T	C	0.161906	3.09742e-33	0.160075	3.78745e-33	0.018127	1	TM6SF2	TM6SF2	missense_variant	MODERATE	MAU2	0.286117
S_VLDL_P	864	8	20083516	rs11204087	0.429471	T	C	0.0648369	7.04603e-21	0.0608803	3.91613e-33	0.387693	4	SLC18A1	ENSG00000253775	intron_variant	MODIFIER	LPL	0.165996
ApoB_by_ApoA1	1165	11	116778201	rs964184	0.129842	G	C	-0.121957	3.91941e-33	-0.121957	3.91941e-33	0	0	ZPR1	ZPR1	3_prime_UTR_variant	MODIFIER	NA	NA
S_HDL_FC	1609	19	44929300	rs7259004	0.105165	C	G	0.0332747	0.00517763	0.0359834	3.98375e-33	0.884374	3	APOC1P1	APOC1P1	intron_variant	MODIFIER	CLPTM1	0.126157
L_VLDL_TG	39	1	62652525	rs10889353	0.353757	C	A	0.0799064	6.19049e-31	0.0804289	4.13388e-33	0.0446995	3	DOCK7	DOCK7	intron_variant	MODIFIER	DOCK7	0.393763
M_LDL_CE	1593	19	19268740	rs58542926	0.0760135	T	C	0.159571	4.23821e-33	0.159571	4.23821e-33	0	0	TM6SF2	TM6SF2	missense_variant	MODERATE	MAU2	0.286117
LDL_TG	791	7	73606007	rs3812316	0.129977	G	C	0.124377	4.57594e-33	0.124377	4.57594e-33	0	0	MLXIPL	MLXIPL	missense_variant	MODERATE	MLXIPL	0.412475
IDL_P	565	5	75359901	rs3846663	0.370874	T	C	-0.085714	3.37795e-31	-0.0856545	4.80223e-33	0.0549324	1	HMGCR	HMGCR	intron_variant	MODIFIER	HMGCR	0.25996
HDL_FC	0	NA	NA	Affx.52343806_	NA	NA	NA	-0.120412	4.87385e-33	-0.120412	4.87385e-33	0	0	NA	NA	NA	NA	NA	NA
IDL_FC	565	5	75329662	rs7703051	0.372732	A	C	-0.0815481	3.12488e-29	-0.0823543	4.92137e-33	0.092317	3	HMGCR	ENSG00000247372	intron_variant	MODIFIER	HMGCR	0.239839
XS_VLDL_FC	923	8	125474167	rs17321515	0.476	G	A	0.0845309	5.37237e-33	0.0845309	5.37237e-33	0	0	TRIB1	TRIB1AL	intron_variant	MODIFIER	TRIB1	0.0597586
L_HDL_CE	1609	19	44945208	rs5167	0.347998	G	T	-0.0317152	3.94155e-07	-0.0382336	5.78155e-33	0.468086	4	APOC4, APOC4-APOC2	APOC4	missense_variant	MODERATE	CLPTM1	0.38672
IDL_TG	145	2	20983311	rs6754295	0.226545	G	T	0.0912032	3.60251e-27	0.0939542	5.91979e-33	0.120905	2	APOB	NA	intergenic_variant	MODIFIER	APOB	0.112877
XL_VLDL_FC	1593	19	19268740	rs58542926	0.0760135	T	C	0.143413	6.66269e-31	0.129201	6.37622e-33	0.186357	1	TM6SF2	TM6SF2	missense_variant	MODERATE	MAU2	0.286117
PUFA	565	5	75329662	rs7703051	0.372732	A	C	-0.0601842	2.61671e-16	-0.0606931	6.99146e-33	0.470702	5	HMGCR	ENSG00000247372	intron_variant	MODIFIER	HMGCR	0.239839
VLDL_CE	1608	19	44738916	rs1531517	0.0747147	A	G	0.158713	7.10903e-33	0.158713	7.10903e-33	0	0	BCL3	ENSG00000288773	non_coding_transcript_exon_variant	MODIFIER	BCL3	0.199598
M_HDL_FC	1129	11	61804006	rs174550	0.348367	C	T	0.0609821	4.62882e-19	0.0601672	7.12034e-33	0.346721	2	FADS1	FADS1	5_prime_UTR_variant	MODIFIER	FADS2	0.380282
VLDL_P	565	5	75355259	rs3846662	0.41981	G	A	-0.0523485	8.43551e-14	-0.0516764	7.66418e-33	0.526304	2	HMGCR	HMGCR	non_coding_transcript_exon_variant	MODIFIER	HMGCR	0.333602
L_VLDL_P	1609	19	44911194	rs439401	0.360082	T	C	0.0729041	1.36004e-26	0.0719164	7.84486e-33	0.171794	4	APOE	APOC1	upstream_gene_variant	MODIFIER	NA	NA
HDL_CE	1165	11	116778201	rs964184	0.129842	G	C	0.111086	7.95303e-33	0.111086	7.95303e-33	0	0	ZPR1	ZPR1	3_prime_UTR_variant	MODIFIER	NA	NA
M_HDL_TG	923	8	125478730	rs2954029	0.460377	T	A	0.0892426	8.15588e-33	0.0892426	8.15588e-33	0	0	TRIB1	TRIB1AL	intron_variant	MODIFIER	TRIB1	0.0597586
S_HDL_FC	1587	19	11091630	rs6511720	0.12001	T	G	0.0461293	3.62367e-05	0.0333922	8.34437e-33	0.885122	3	LDLR	LDLR	intron_variant	MODIFIER	LDLR	0.119718
XXL_VLDL_FC	145	2	21014672	rs673548	0.204202	A	G	0.0984508	8.47878e-33	0.0984508	8.47878e-33	0	0	APOB	APOB	intron_variant	MODIFIER	APOB	0.146278
Phosphoglyc	791	7	73593613	rs1051921	0.200497	A	G	0.0448232	2.71132e-07	0.0494274	8.56145e-33	0.672318	4	MLXIPL	MLXIPL	3_prime_UTR_variant	MODIFIER	MLXIPL	0.3334
Phosphatidylc	923	8	125478730	rs2954029	0.460377	T	A	0.0505119	1.73389e-12	0.0491881	1.1898e-32	0.565832	1	TRIB1	TRIB1AL	intron_variant	MODIFIER	TRIB1	0.0597586
XS_VLDL_PL	565	5	75355259	rs3846662	0.41981	G	A	-0.0523629	2.24876e-13	-0.0452032	1.20572e-32	0.636594	4	HMGCR	HMGCR	non_coding_transcript_exon_variant	MODIFIER	HMGCR	0.333602
ApoB_by_ApoA1	565	5	75329662	rs7703051	0.372732	A	C	-0.0639089	1.06723e-19	-0.0564555	1.23094e-32	0.452212	3	HMGCR	ENSG00000247372	intron_variant	MODIFIER	HMGCR	0.239839
S_VLDL_CE	1405	15	58450532	rs11858164	0.445379	T	G	-0.0301773	1.62023e-05	-0.0301025	1.36478e-32	0.750819	2	LIPC, LIPC-AS1	LIPC	intron_variant	MODIFIER	NA	NA
S_HDL_FC	39	1	62652525	rs10889353	0.353757	C	A	0.0754008	4.93617e-23	0.0743662	1.36668e-32	0.309307	2	DOCK7	DOCK7	intron_variant	MODIFIER	DOCK7	0.393763
Ala	1214	12	56467674	rs7302925	0.196924	A	G	-0.102869	1.61334e-29	-0.0981759	1.47233e-32	0.168623	10	SPRYD4	MIP	intron_variant	MODIFIER	NA	NA
M_LDL_TG	1609	19	44919689	rs4420638	0.190329	G	A	-0.105449	1.49221e-32	-0.105449	1.49221e-32	0	0	APOC1	APOC1	downstream_gene_variant	MODIFIER	APOE	0.159356
S_LDL_TG	119	1	230169242	rs10489615	0.385551	A	G	-0.0422007	1.96655e-09	-0.0403958	1.58816e-32	0.644431	3	GALNT2	GALNT2	intron_variant	MODIFIER	NA	NA
Sphingomyelins	565	5	75355259	rs3846662	0.41981	G	A	-0.0596626	8.03437e-18	-0.0615323	1.79467e-32	0.367214	7	HMGCR	HMGCR	non_coding_transcript_exon_variant	MODIFIER	HMGCR	0.333602
IDL_P	1129	11	61796827	rs4246215	0.363459	T	G	0.0663523	3.32925e-19	0.067165	1.85323e-32	0.378552	2	FEN1	FEN1	3_prime_UTR_variant	MODIFIER	FADS2	0.380282
LDL_FC	565	5	75360714	rs12916	0.396871	C	T	-0.0813824	6.32945e-28	-0.0822628	2.03874e-32	0.120085	5	HMGCR	HMGCR	3_prime_UTR_variant	MODIFIER	HMGCR	0.300201
XL_HDL_CE	791	7	73597712	rs35332062	0.129889	A	G	-0.0837864	1.03351e-20	-0.0848191	2.44113e-32	0.239127	3	MLXIPL	MLXIPL	missense_variant	MODERATE	MLXIPL	0.405835
LDL_PL	1646	20	45877779	rs1045493	0.407669	G	A	-0.0216488	0.00328829	-0.023776	2.57215e-32	0.852914	3	ZSWIM3	ZSWIM3	synonymous_variant	LOW	NA	NA
S_LDL_CE	1646	20	45751413	rs77727017	0.12403	T	G	-0.0357809	0.000810552	-0.0310949	2.68966e-32	0.831647	5	WFDC3	WFDC3	intron_variant	MODIFIER	WFDC3	0.340241
L_LDL_P	1593	19	19268740	rs58542926	0.0760135	T	C	0.160808	2.78613e-32	0.159412	4.23413e-32	0.0107623	1	TM6SF2	TM6SF2	missense_variant	MODERATE	MAU2	0.286117
L_LDL_P	565	5	75360714	rs12916	0.396871	C	T	-0.0791501	4.04281e-27	-0.0783273	4.236e-32	0.166738	4	HMGCR	HMGCR	3_prime_UTR_variant	MODIFIER	HMGCR	0.300201
L_VLDL_P	1593	19	19268740	rs58542926	0.0760135	T	C	0.146474	4.39315e-32	0.146474	4.39315e-32	0	0	TM6SF2	TM6SF2	missense_variant	MODERATE	MAU2	0.286117
XL_VLDL_CE	864	8	20083516	rs11204087	0.429471	T	C	0.0614575	6.62246e-20	0.062734	5.03439e-32	0.297112	4	SLC18A1	ENSG00000253775	intron_variant	MODIFIER	LPL	0.165996
S_VLDL_PL	565	5	75360714	rs12916	0.396871	C	T	-0.0617866	4.20201e-18	-0.0589686	5.06182e-32	0.439004	5	HMGCR	HMGCR	3_prime_UTR_variant	MODIFIER	HMGCR	0.300201
L_LDL_PL	565	5	75359901	rs3846663	0.370874	T	C	-0.0820953	3.44902e-28	-0.0799745	5.64525e-32	0.157228	3	HMGCR	HMGCR	intron_variant	MODIFIER	HMGCR	0.25996
VLDL_PL	565	5	75329662	rs7703051	0.372732	A	C	-0.0500674	8.53903e-13	-0.0438726	5.90604e-32	0.587997	3	HMGCR	ENSG00000247372	intron_variant	MODIFIER	HMGCR	0.239839
XL_VLDL_P	1646	20	45947863	rs7679	0.182235	C	T	-0.0640748	4.00982e-14	-0.0562016	6.54895e-32	0.518291	3	PCIF1	PCIF1	3_prime_UTR_variant	MODIFIER	PLTP	0.31328
L_HDL_FC	791	7	73568544	rs17145738	0.1241	T	C	-0.0689858	2.47777e-14	-0.0664865	7.13747e-32	0.39116	3	TBL2	TBL2	3_prime_UTR_variant	MODIFIER	MLXIPL	0.273038
XL_HDL_FC	791	7	73606007	rs3812316	0.129977	G	C	-0.107748	3.24101e-29	-0.105941	7.46806e-32	0.0889459	1	MLXIPL	MLXIPL	missense_variant	MODERATE	MLXIPL	0.412475
PUFA_pct	791	7	73612048	rs17145750	0.163194	T	C	-0.0781459	1.51047e-17	-0.0768107	7.58641e-32	0.402228	1	MLXIPL	MLXIPL	intron_variant	MODIFIER	MLXIPL	0.299799
S_LDL_CE	565	5	75360714	rs12916	0.396871	C	T	-0.0754204	1.15046e-25	-0.0712609	1.03864e-31	0.253897	4	HMGCR	HMGCR	3_prime_UTR_variant	MODIFIER	HMGCR	0.300201
Sphingomyelins	1646	20	45947863	rs7679	0.182235	C	T	0.0380502	1.97649e-05	0.0422152	1.11145e-31	0.695997	8	PCIF1	PCIF1	3_prime_UTR_variant	MODIFIER	PLTP	0.31328
S_LDL_P	1593	19	19268740	rs58542926	0.0760135	T	C	0.155665	1.15272e-31	0.155665	1.15272e-31	0	0	TM6SF2	TM6SF2	missense_variant	MODERATE	MAU2	0.286117
PUFA	149	2	27508073	rs1260326	0.387718	T	C	-0.0858517	1.21528e-31	-0.0858517	1.21528e-31	0	0	GCKR	GCKR	missense_variant	MODERATE	NA	NA
XS_VLDL_P	39	1	62652525	rs10889353	0.353757	C	A	0.0863037	1.27128e-31	0.0863037	1.27128e-31	0	0	DOCK7	DOCK7	intron_variant	MODIFIER	DOCK7	0.393763
IDL_FC	734	6	160576086	rs74617384	0.0790379	T	A	-0.0855973	6.53988e-11	-0.0920084	1.29571e-31	0.568022	2	LPA	LPA	intron_variant	MODIFIER	SLC22A3	0.187324
L_LDL_CE	565	5	75360714	rs12916	0.396871	C	T	-0.0767473	2.94482e-25	-0.0758952	1.30847e-31	0.21365	3	HMGCR	HMGCR	3_prime_UTR_variant	MODIFIER	HMGCR	0.300201
Phosphoglyc	565	5	75329662	rs7703051	0.372732	A	C	-0.0381263	1.24939e-07	-0.0479967	1.46116e-31	0.586952	4	HMGCR	ENSG00000247372	intron_variant	MODIFIER	HMGCR	0.239839
L_VLDL_PL	67	1	109274570	rs7528419	0.224016	G	A	0.0488524	5.99311e-10	0.0436764	1.68788e-31	0.597502	6	CELSR2	CELSR2	3_prime_UTR_variant	MODIFIER	SORT1	0.252314
M_LDL_FC	1129	11	61830500	rs1535	0.350416	G	A	0.0726211	1.44723e-21	0.0729196	2.01153e-31	0.30648	1	FADS2	FADS2	intron_variant	MODIFIER	FADS2	0.45996
S_VLDL_FC	1004	9	133273983	rs507666	0.182701	A	G	-0.0686035	7.50863e-14	-0.078025	2.25155e-31	0.416657	4	NA	ABO	intron_variant	MODIFIER	ABO	0.352113
M_VLDL_FC	923	8	125467120	rs6982502	0.47762	C	T	-0.0821787	3.70319e-31	-0.0821991	2.58798e-31	0.00440152	1	TRIB1	TRIB1AL	intron_variant	MODIFIER	NA	NA
VLDL_TG	735	6	160589086	rs10455872	0.0804722	G	A	0.142245	2.6045e-31	0.142245	2.6045e-31	0	0	LPA	LPA	intron_variant	MODIFIER	SLC22A3	0.187324
L_VLDL_PL	735	6	160589086	rs10455872	0.0804722	G	A	0.0952287	2.43526e-15	0.0905725	2.86423e-31	0.447324	2	LPA	LPA	intron_variant	MODIFIER	SLC22A3	0.187324
IDL_PL	565	5	75359901	rs3846663	0.370874	T	C	-0.0788461	2.44626e-27	-0.0816818	3.06321e-31	0.0605622	2	HMGCR	HMGCR	intron_variant	MODIFIER	HMGCR	0.25996
M_HDL_P	1405	15	58450219	rs261336	0.160722	G	A	-0.103061	8.553e-30	-0.101592	3.12362e-31	0.0595176	2	LIPC, LIPC-AS1	LIPC	intron_variant	MODIFIER	NA	NA
Omega_6_by_Omega_3	923	8	125478730	rs2954029	0.460377	T	A	-0.0670343	7.62962e-20	-0.0705809	3.13589e-31	0.283253	2	TRIB1	TRIB1AL	intron_variant	MODIFIER	TRIB1	0.0597586
S_VLDL_FC	923	8	125465736	rs2001945	0.478624	G	C	-0.0825377	3.15483e-31	-0.0825377	3.15483e-31	0	0	TRIB1	TRIB1AL	upstream_gene_variant	MODIFIER	NA	NA
Cholines	67	1	109274570	rs7528419	0.224016	G	A	0.0547149	5.51099e-11	0.0542776	3.21878e-31	0.586564	2	CELSR2	CELSR2	3_prime_UTR_variant	MODIFIER	SORT1	0.252314
M_HDL_TG	791	7	73606007	rs3812316	0.129977	G	C	0.124239	3.15519e-31	0.124186	3.35991e-31	0.000198218	1	MLXIPL	MLXIPL	missense_variant	MODERATE	MLXIPL	0.412475
Omega_6_by_Omega_3	1593	19	19268740	rs58542926	0.0760135	T	C	-0.155794	3.4164e-31	-0.155794	3.4164e-31	0	0	TM6SF2	TM6SF2	missense_variant	MODERATE	MAU2	0.286117
HDL_TG	1459	16	56957612	rs6499862	0.155284	A	G	-0.0281529	0.0048769	-0.0289451	3.56489e-31	0.871006	4	CETP	CETP	upstream_gene_variant	MODIFIER	CETP	0.159356
S_VLDL_P	1593	19	19268740	rs58542926	0.0760135	T	C	0.150461	3.68138e-31	0.150461	3.68138e-31	0	0	TM6SF2	TM6SF2	missense_variant	MODERATE	MAU2	0.286117
ApoB_by_ApoA1	0	NA	NA	Affx.52343806_	NA	NA	NA	0.127268	3.94422e-31	0.127268	3.94422e-31	0	0	NA	NA	NA	NA	NA	NA
S_HDL_PL	791	7	73450539	rs714052	0.12624	G	A	0.0916749	1.37793e-16	0.0908444	4.07302e-31	0.486121	1	BAZ1B	BAZ1B	intron_variant	MODIFIER	MLXIPL	0.246479
L_VLDL_PL	1593	19	19268740	rs58542926	0.0760135	T	C	0.143619	4.30682e-31	0.143619	4.30682e-31	0	0	TM6SF2	TM6SF2	missense_variant	MODERATE	MAU2	0.286117
Gly	854	8	9325848	rs9987289	0.0926698	A	G	-0.133945	2.40556e-29	-0.135301	4.56727e-31	0.0336564	6	LOC157273	PPP1R3B-DT	non_coding_transcript_exon_variant	MODIFIER	NA	NA
DHA	1444	16	15054789	rs11075253	0.296004	A	C	-0.0776047	1.98226e-25	-0.0764842	4.83823e-31	0.176567	4	NTAN1, PDXDC1	NTAN1	intron_variant	MODIFIER	NTAN1	0.333602
XXL_VLDL_PL	39	1	62652525	rs10889353	0.353757	C	A	0.0803228	4.8674e-31	0.0803228	4.8674e-31	0	0	DOCK7	DOCK7	intron_variant	MODIFIER	DOCK7	0.393763
IDL_CE	565	5	75329662	rs7703051	0.372732	A	C	-0.0801745	4.58262e-28	-0.0826506	5.48345e-31	0.0387352	2	HMGCR	ENSG00000247372	intron_variant	MODIFIER	HMGCR	0.239839
SFA	565	5	75584065	rs5744680	0.374666	A	G	-0.0411724	1.92856e-08	-0.0400885	5.56527e-31	0.6941	6	POLK	POLK	intron_variant	MODIFIER	HMGCR	0.226761
DHA_pct	1444	16	15036113	rs7200543	0.294861	G	A	0.082458	8.2703e-29	0.0836619	6.05153e-31	0.0374928	3	PDXDC1	PDXDC1	synonymous_variant	LOW	PDXDC1	0.386519
L_LDL_FC	565	5	75355259	rs3846662	0.41981	G	A	-0.0811124	1.82552e-28	-0.0803105	6.7446e-31	0.0943625	3	HMGCR	HMGCR	non_coding_transcript_exon_variant	MODIFIER	HMGCR	0.333602
IDL_P	39	1	62560271	rs2131925	0.358661	G	T	0.058858	3.21989e-15	0.0470205	7.1165e-31	0.640004	3	DOCK7	DOCK7	intron_variant	MODIFIER	NA	NA
L_VLDL_P	67	1	109274570	rs7528419	0.224016	G	A	0.0498989	2.89753e-10	0.0462363	7.33979e-31	0.576911	6	CELSR2	CELSR2	3_prime_UTR_variant	MODIFIER	SORT1	0.252314
XXL_VLDL_FC	1129	11	61779765	rs108499	0.343846	T	C	-0.0451129	1.53453e-10	-0.0456479	8.95396e-31	0.549019	2	MYRF	MYRF	intron_variant	MODIFIER	FADS2	0.360161
M_HDL_PL	1608	19	44722081	rs2965109	0.365779	T	C	-0.0295837	3.44006e-05	-0.0379607	9.32489e-31	0.657731	5	CEACAM16	CEACAM16-AS1	intron_variant	MODIFIER	CEACAM19	0.112877
M_VLDL_CE	565	5	75329662	rs7703051	0.372732	A	C	-0.0861976	7.84451e-31	-0.0846103	9.48163e-31	0.0321384	2	HMGCR	ENSG00000247372	intron_variant	MODIFIER	HMGCR	0.239839
M_HDL_CE	1404	15	58388444	rs35853021	0.355527	T	G	-0.071862	1.10476e-25	-0.071984	9.88073e-31	0.131459	1	LIPC	LIPC	intron_variant	MODIFIER	ALDH1A2	0.0732394
L_VLDL_CE	565	5	75360714	rs12916	0.396871	C	T	-0.0477182	5.92802e-12	-0.043799	1.10134e-30	0.576771	4	HMGCR	HMGCR	3_prime_UTR_variant	MODIFIER	HMGCR	0.300201
Omega_6	149	2	27525757	rs1260333	0.428103	A	G	-0.067995	1.06772e-20	-0.057275	1.13491e-30	0.494677	2	GCKR	GCKR	downstream_gene_variant	MODIFIER	NA	NA
Cholines	1558	18	49655298	rs2156552	0.176567	A	T	0.104272	1.13812e-30	0.104272	1.13812e-30	0	0	LIPG	SMUG1P1	downstream_gene_variant	MODIFIER	NA	NA
M_VLDL_P	149	2	27508073	rs1260326	0.387718	T	C	-0.082214	1.15715e-30	-0.082214	1.15715e-30	0	0	GCKR	GCKR	missense_variant	MODERATE	NA	NA
PUFA	923	8	125467120	rs6982502	0.47762	C	T	-0.0798279	8.88804e-29	-0.0811625	1.24697e-30	0.0293846	1	TRIB1	TRIB1AL	intron_variant	MODIFIER	NA	NA
XL_VLDL_PL	1609	19	44911194	rs439401	0.360082	T	C	0.0779514	1.39487e-30	0.0779514	1.39487e-30	0	0	APOE	APOC1	upstream_gene_variant	MODIFIER	NA	NA
S_VLDL_P	1004	9	133273983	rs507666	0.182701	A	G	-0.0395691	8.51634e-06	-0.0550521	1.41433e-30	0.596235	5	NA	ABO	intron_variant	MODIFIER	ABO	0.352113
XL_VLDL_P	119	1	230160042	rs10127775	0.392023	A	T	-0.0458774	5.91094e-12	-0.0436718	1.61274e-30	0.512766	4	GALNT2	GALNT2	intron_variant	MODIFIER	NA	NA
M_HDL_FC	1608	19	44722081	rs2965109	0.365779	T	C	-0.0126766	0.0626067	-0.0217712	1.74698e-30	0.700972	6	CEACAM16	CEACAM16-AS1	intron_variant	MODIFIER	CEACAM19	0.112877
XS_VLDL_P	1608	19	44738916	rs1531517	0.0747147	A	G	0.152732	1.82465e-30	0.152732	1.82465e-30	0	0	BCL3	ENSG00000288773	non_coding_transcript_exon_variant	MODIFIER	BCL3	0.199598
M_LDL_CE	149	2	27508073	rs1260326	0.387718	T	C	-0.0830551	1.86455e-30	-0.0830551	1.86455e-30	0	0	GCKR	GCKR	missense_variant	MODERATE	NA	NA
XL_HDL_FC	863	8	19973410	rs10096633	0.12452	T	C	-0.0990885	7.30213e-24	-0.101736	2.02315e-30	0.140364	2	LPL	NA	intergenic_variant	MODIFIER	LPL	0.192555
M_VLDL_FC	39	1	62652525	rs10889353	0.353757	C	A	0.0831464	1.65821e-29	0.0819549	2.17536e-30	0.0518162	1	DOCK7	DOCK7	intron_variant	MODIFIER	DOCK7	0.393763
M_HDL_FC	0	NA	NA	Affx.52343806_	NA	NA	NA	-0.120067	2.18238e-30	-0.120067	2.18238e-30	0	0	NA	NA	NA	NA	NA	NA
M_LDL_CE	923	8	125467120	rs6982502	0.47762	C	T	-0.0810298	2.35854e-30	-0.0810298	2.35854e-30	0	0	TRIB1	TRIB1AL	intron_variant	MODIFIER	NA	NA
S_HDL_P	1404	15	58431476	rs1800588	0.21645	T	C	0.103482	2.51505e-30	0.103482	2.51505e-30	0	0	LIPC	LIPC	intron_variant	MODIFIER	LIPC	0.2334
DHA_pct	1404	15	58388755	rs2043085	0.385774	T	C	-0.0486521	2.77676e-12	-0.0600625	2.54152e-30	0.352147	4	LIPC	LIPC	intron_variant	MODIFIER	NA	NA
L_VLDL_FC	864	8	20083516	rs11204087	0.429471	T	C	0.0649193	8.86022e-23	0.0648216	2.89784e-30	0.202638	3	SLC18A1	ENSG00000253775	intron_variant	MODIFIER	LPL	0.165996
His	257	2	210675783	rs1047891	0.31527	A	C	0.0898785	1.47848e-29	0.0836625	3.09091e-30	0.150663	8	CPS1	CPS1	missense_variant	MODERATE	CPS1	0.172636
XL_VLDL_PL	734	6	160576086	rs74617384	0.0790379	T	A	0.117542	3.13962e-22	0.119951	3.87254e-30	0.18907	1	LPA	LPA	intron_variant	MODIFIER	SLC22A3	0.187324
LA	1593	19	19268740	rs58542926	0.0760135	T	C	0.157955	2.70693e-30	0.157204	3.95797e-30	0.00379643	1	TM6SF2	TM6SF2	missense_variant	MODERATE	MAU2	0.286117
HDL_TG	1558	18	49640844	rs4939883	0.178752	T	C	0.0650565	4.489e-12	0.0557003	3.99622e-30	0.677998	5	LIPG	LIPG	regulatory_region_variant	MODIFIER	NA	NA
ApoA1	1558	18	49632720	rs7240405	0.176947	A	G	0.0932777	2.36563e-27	0.0958231	4.20945e-30	0.0363151	2	LIPG	LIPG	regulatory_region_variant	MODIFIER	NA	NA
L_LDL_TG	1609	19	44919689	rs4420638	0.190329	G	A	-0.102529	4.25525e-30	-0.102529	4.25525e-30	0	0	APOC1	APOC1	downstream_gene_variant	MODIFIER	APOE	0.159356
M_VLDL_P	1608	19	44738916	rs1531517	0.0747147	A	G	0.149498	4.28603e-30	0.149498	4.28603e-30	0	0	BCL3	ENSG00000288773	non_coding_transcript_exon_variant	MODIFIER	BCL3	0.199598
ApoB	863	8	19968862	rs2197089	0.449433	G	A	-0.033146	3.61781e-06	-0.0430994	4.51199e-30	0.647422	2	LPL	LPL	downstream_gene_variant	MODIFIER	NA	NA
L_VLDL_TG	145	2	21002409	rs1042034	0.204582	C	T	0.0894799	5.71121e-28	0.0902201	4.94711e-30	0.0449246	3	APOB	APOB	missense_variant	MODERATE	NA	NA
L_VLDL_FC	1459	16	56955678	rs247616	0.327889	T	C	0.0793258	5.00264e-30	0.0793258	5.00264e-30	0	0	CETP	NA	intergenic_variant	MODIFIER	NLRC5	0.179276
IDL_TG	39	1	62652525	rs10889353	0.353757	C	A	0.0844462	5.18451e-30	0.0844462	5.18451e-30	0	0	DOCK7	DOCK7	intron_variant	MODIFIER	DOCK7	0.393763
Glucose	775	7	44191617	rs3757840	0.501463	G	T	0.0697857	2.73105e-21	0.0680827	5.28871e-30	0.331538	25	GCK	GCK	intron_variant	MODIFIER	POLM	0.106237
XS_VLDL_TG	735	6	160589086	rs10455872	0.0804722	G	A	0.0340553	0.00848714	0.04741	5.58234e-30	0.794493	8	LPA	LPA	intron_variant	MODIFIER	SLC22A3	0.187324
SFA	145	2	21002409	rs1042034	0.204582	C	T	0.0637163	3.57071e-13	0.0663049	5.69978e-30	0.498212	3	APOB	APOB	missense_variant	MODERATE	NA	NA
XXL_VLDL_TG	923	8	125495147	rs2954038	0.299449	C	A	-0.0836825	6.29057e-30	-0.0836983	5.70325e-30	0.00108824	1	TRIB1	TRIB1AL	intron_variant	MODIFIER	NA	NA
HDL_CE	1405	15	58450219	rs261336	0.160722	G	A	-0.0972561	5.86328e-30	-0.0972561	5.86328e-30	0	0	LIPC, LIPC-AS1	LIPC	intron_variant	MODIFIER	NA	NA
S_LDL_P	923	8	125465736	rs2001945	0.478624	G	C	-0.0802059	6.64e-30	-0.0802059	6.64e-30	0	0	TRIB1	TRIB1AL	upstream_gene_variant	MODIFIER	NA	NA
S_LDL_PL	565	5	75329662	rs7703051	0.372732	A	C	-0.0819761	1.02382e-28	-0.0764937	7.65353e-30	0.150737	5	HMGCR	ENSG00000247372	intron_variant	MODIFIER	HMGCR	0.239839
VLDL_FC	864	8	20083516	rs11204087	0.429471	T	C	0.0564291	3.00112e-16	0.0563123	7.71899e-30	0.401568	2	SLC18A1	ENSG00000253775	intron_variant	MODIFIER	LPL	0.165996
SFA	146	2	21148196	rs11687710	0.337321	C	T	-0.0378384	5.39768e-07	-0.0353015	7.87752e-30	0.742167	7	TDRD15	TDRD15	downstream_gene_variant	MODIFIER	APOB	0.172636
Cholines	565	5	75329662	rs7703051	0.372732	A	C	-0.0434559	1.23293e-09	-0.0513112	8.6626e-30	0.512268	2	HMGCR	ENSG00000247372	intron_variant	MODIFIER	HMGCR	0.239839
S_HDL_PL	39	1	62519226	rs10889338	0.354072	T	C	0.0871646	9.32065e-30	0.0871646	9.32065e-30	0	0	DOCK7	DOCK7	intron_variant	MODIFIER	DOCK7	0.400402
XS_VLDL_FC	39	1	62652525	rs10889353	0.353757	C	A	0.0823001	5.69582e-29	0.0828984	9.51443e-30	0.0121123	1	DOCK7	DOCK7	intron_variant	MODIFIER	DOCK7	0.393763
VLDL_size	1646	20	45947863	rs7679	0.182235	C	T	-0.0773567	9.31843e-21	-0.0693904	9.53943e-30	0.328891	3	PCIF1	PCIF1	3_prime_UTR_variant	MODIFIER	PLTP	0.31328
S_HDL_PL	0	NA	NA	Affx.16780572	NA	NA	NA	-0.120594	9.9116e-30	-0.120594	9.9116e-30	0	0	NA	NA	NA	NA	NA	NA
S_LDL_CE	923	8	125467120	rs6982502	0.47762	C	T	-0.0803963	8.25517e-30	-0.0802385	1.04486e-29	0.00049442	1	TRIB1	TRIB1AL	intron_variant	MODIFIER	NA	NA
LDL_CE	1593	19	19268740	rs58542926	0.0760135	T	C	0.154148	1.07519e-29	0.154148	1.07519e-29	0	0	TM6SF2	TM6SF2	missense_variant	MODERATE	MAU2	0.286117
VLDL_P	864	8	20083516	rs11204087	0.429471	T	C	0.0565865	5.35913e-16	0.0542389	1.08257e-29	0.4498	1	SLC18A1	ENSG00000253775	intron_variant	MODIFIER	LPL	0.165996
MUFA_pct	1609	19	44912383	rs445925	0.111461	A	G	-0.118863	1.08976e-29	-0.118863	1.08976e-29	0	0	APOC1	APOC1	upstream_gene_variant	MODIFIER	APOE	0.212475
XL_VLDL_PL	1593	19	19268740	rs58542926	0.0760135	T	C	0.139517	1.18318e-29	0.139517	1.18318e-29	0	0	TM6SF2	TM6SF2	missense_variant	MODERATE	MAU2	0.286117
S_VLDL_PL	864	8	20083516	rs11204087	0.429471	T	C	0.049529	1.96423e-12	0.0474856	1.23634e-29	0.558548	2	SLC18A1	ENSG00000253775	intron_variant	MODIFIER	LPL	0.165996
XL_HDL_TG	149	2	27508073	rs1260326	0.387718	T	C	-0.0840783	1.51271e-29	-0.0840783	1.51271e-29	0	0	GCKR	GCKR	missense_variant	MODERATE	NA	NA
M_VLDL_FC	864	8	20083516	rs11204087	0.429471	T	C	0.0413262	6.1132e-09	0.0384578	1.51606e-29	0.682274	3	SLC18A1	ENSG00000253775	intron_variant	MODIFIER	LPL	0.165996
M_LDL_P	565	5	75359901	rs3846663	0.370874	T	C	-0.0718751	4.58673e-23	-0.0697803	1.57544e-29	0.243969	3	HMGCR	HMGCR	intron_variant	MODIFIER	HMGCR	0.25996
VLDL_TG	1609	19	44911194	rs439401	0.360082	T	C	0.0780376	1.65682e-29	0.0780376	1.65682e-29	0	0	APOE	APOC1	upstream_gene_variant	MODIFIER	NA	NA
XS_VLDL_TG	864	8	20084343	rs4543559	0.395454	A	G	-0.0659474	4.72395e-20	-0.0690417	1.69926e-29	0.243999	6	SLC18A1	ENSG00000253775	intron_variant	MODIFIER	NA	NA
XS_VLDL_FC	1608	19	44738916	rs1531517	0.0747147	A	G	0.149919	1.72237e-29	0.149919	1.72237e-29	0	0	BCL3	ENSG00000288773	non_coding_transcript_exon_variant	MODIFIER	BCL3	0.199598
XS_VLDL_PL	0	NA	NA	Affx.52343806_	NA	NA	NA	0.127475	1.74444e-29	0.127475	1.74444e-29	0	0	NA	NA	NA	NA	NA	NA
M_LDL_P	923	8	125465736	rs2001945	0.478624	G	C	-0.0796026	1.75841e-29	-0.0796026	1.75841e-29	0	0	TRIB1	TRIB1AL	upstream_gene_variant	MODIFIER	NA	NA
XL_HDL_TG	146	2	21072103	rs541041	0.178701	G	A	0.0704157	7.63187e-14	0.0564093	1.95935e-29	0.6723	5	APOB	NA	intergenic_variant	MODIFIER	NA	NA
Omega_3	1405	15	58450219	rs261336	0.160722	G	A	-0.0810143	2.63783e-17	-0.0873292	1.9611e-29	0.300027	3	LIPC, LIPC-AS1	LIPC	intron_variant	MODIFIER	NA	NA
VLDL_PL	1608	19	44717621	rs11881756	0.117578	C	T	0.0554186	1.51685e-07	0.0593912	2.00776e-29	0.616099	3	CEACAM16	CEACAM16-AS1	intron_variant	MODIFIER	NECTIN2	0.112877
S_HDL_TG	864	8	20084343	rs4543559	0.395454	A	G	-0.0644099	7.77009e-21	-0.0655231	2.18757e-29	0.230645	4	SLC18A1	ENSG00000253775	intron_variant	MODIFIER	NA	NA
Phosphatidylc	149	2	27508073	rs1260326	0.387718	T	C	-0.0698879	8.59905e-23	-0.0607634	2.25881e-29	0.359689	2	GCKR	GCKR	missense_variant	MODERATE	NA	NA
HDL_size	791	7	73606007	rs3812316	0.129977	G	C	-0.0691597	8.20347e-15	-0.0635642	2.2849e-29	0.388001	3	MLXIPL	MLXIPL	missense_variant	MODERATE	MLXIPL	0.412475
XL_HDL_PL	1609	19	44912383	rs445925	0.111461	A	G	0.0802954	1.24271e-16	0.0820585	2.29319e-29	0.291344	3	APOC1	APOC1	upstream_gene_variant	MODIFIER	APOE	0.212475
S_HDL_FC	146	2	21063185	rs515135	0.179206	T	C	0.0715735	4.13285e-14	0.0632853	2.42763e-29	0.610894	3	APOB	NA	intergenic_variant	MODIFIER	NA	NA
VLDL_FC	565	5	75352778	rs12654264	0.372119	T	A	-0.0566743	9.83095e-16	-0.0549698	2.64611e-29	0.431856	2	HMGCR	HMGCR	intron_variant	MODIFIER	HMGCR	0.25996
XS_VLDL_P	0	NA	NA	Affx.4052417	NA	NA	NA	0.071933	8.6727e-22	0.064087	2.66528e-29	0.374067	3	NA	NA	NA	NA	NA	NA
M_HDL_PL	864	8	20083516	rs11204087	0.429471	T	C	-0.032894	2.00455e-06	-0.0287504	2.86991e-29	0.720769	4	SLC18A1	ENSG00000253775	intron_variant	MODIFIER	LPL	0.165996
XL_HDL_CE	1165	11	116778201	rs964184	0.129842	G	C	0.101322	2.87379e-29	0.101322	2.87379e-29	0	0	ZPR1	ZPR1	3_prime_UTR_variant	MODIFIER	NA	NA
XL_HDL_FC	146	2	21160104	rs525172	0.194205	T	G	0.050206	9.36307e-10	0.0486044	2.92402e-29	0.544402	2	TDRD15	NA	intergenic_variant	MODIFIER	NA	NA
S_LDL_TG	614	5	156971158	rs1501908	0.363152	G	C	0.0524541	2.15746e-13	0.0522455	3.21662e-29	0.484301	3	TIMD4	NA	intergenic_variant	MODIFIER	NA	NA
M_VLDL_PL	149	2	27508073	rs1260326	0.387718	T	C	-0.0804774	3.52437e-29	-0.0804774	3.52437e-29	0	0	GCKR	GCKR	missense_variant	MODERATE	NA	NA
M_HDL_CE	854	8	9326086	rs4841132	0.0915848	A	G	0.0979704	2.22255e-17	0.0985286	3.52685e-29	0.324021	6	LOC157273	PPP1R3B-DT	non_coding_transcript_exon_variant	MODIFIER	NA	NA
MUFA_pct	1073	10	100315722	rs603424	0.165954	A	G	0.0440207	7.28917e-07	0.0350077	3.74838e-29	0.68234	5	PKD2L1	PKD2L1	intron_variant	MODIFIER	PKD2L1	0.192757
Ala	1208	12	46751368	rs7303323	0.21181	C	T	-0.0627695	1.21147e-12	-0.0717933	4.08696e-29	0.445532	22	SLC38A4	SLC38A4-AS1	intron_variant	MODIFIER	SLC38A4	0.0531187
XXL_VLDL_PL	145	2	21008652	rs676210	0.203608	A	G	0.0915879	4.71622e-29	0.0915879	4.71622e-29	0	0	APOB	APOB	missense_variant	MODERATE	APOB	0.258954
M_VLDL_PL	864	8	20083516	rs11204087	0.429471	T	C	0.0471664	2.12106e-11	0.04473	4.86932e-29	0.58913	3	SLC18A1	ENSG00000253775	intron_variant	MODIFIER	LPL	0.165996
L_LDL_TG	0	NA	NA	Affx.52343806_	NA	NA	NA	0.126632	5.03946e-29	0.126632	5.03946e-29	0	0	NA	NA	NA	NA	NA	NA
S_VLDL_CE	149	2	27508073	rs1260326	0.387718	T	C	-0.0799536	5.07489e-29	-0.0799536	5.07489e-29	0	0	GCKR	GCKR	missense_variant	MODERATE	NA	NA
S_LDL_FC	565	5	75360714	rs12916	0.396871	C	T	-0.0800557	7.37851e-27	-0.0782451	5.12175e-29	0.114446	3	HMGCR	HMGCR	3_prime_UTR_variant	MODIFIER	HMGCR	0.300201
L_HDL_FC	1609	19	44869097	rs8104483	0.269625	G	T	-0.0287183	2.32154e-05	-0.029142	5.16001e-29	0.547746	4	NECTIN2	NECTIN2	intron_variant	MODIFIER	NECTIN2	0.34004
HDL_P	1404	15	58388755	rs2043085	0.385774	T	C	-0.0788402	5.40949e-29	-0.0788402	5.40949e-29	0	0	LIPC	LIPC	intron_variant	MODIFIER	NA	NA
M_HDL_P	1558	18	49655298	rs2156552	0.176567	A	T	0.0942754	1.63897e-27	0.0940649	5.4562e-29	0.0459111	1	LIPG	SMUG1P1	downstream_gene_variant	MODIFIER	NA	NA
M_LDL_PL	1593	19	19268740	rs58542926	0.0760135	T	C	0.15031	6.13934e-29	0.15031	6.13934e-29	0	0	TM6SF2	TM6SF2	missense_variant	MODERATE	MAU2	0.286117
LDL_CE	1646	20	45846774	rs174745	0.371829	A	G	-0.0199759	0.00739418	-0.0255776	6.23629e-29	0.834665	4	ACOT8	ACOT8	intron_variant	MODIFIER	NA	NA
L_VLDL_PL	734	6	160576086	rs74617384	0.0790379	T	A	0.0928573	2.36259e-14	0.0879407	6.55827e-29	0.447092	2	LPA	LPA	intron_variant	MODIFIER	SLC22A3	0.187324
LDL_CE	565	5	75355259	rs3846662	0.41981	G	A	-0.0744239	1.98527e-24	-0.0704029	7.32739e-29	0.231276	2	HMGCR	HMGCR	non_coding_transcript_exon_variant	MODIFIER	HMGCR	0.333602
Omega_6_by_Omega_3	1404	15	58388755	rs2043085	0.385774	T	C	0.0798411	4.50019e-28	0.0797459	7.49606e-29	0.0277903	2	LIPC	LIPC	intron_variant	MODIFIER	NA	NA
LDL_FC	160	2	43847292	rs4245791	0.322478	C	T	-0.072964	8.17057e-21	-0.0693028	7.98195e-29	0.34185	5	ABCG8	ABCG8	non_coding_transcript_exon_variant	MODIFIER	NA	NA
M_VLDL_TG	735	6	160589086	rs10455872	0.0804722	G	A	0.0938732	2.5539e-14	0.0928226	8.78614e-29	0.43826	3	LPA	LPA	intron_variant	MODIFIER	SLC22A3	0.187324
SFA	1459	16	56976320	rs56208677	0.0681951	T	C	-0.034305	0.0143848	-0.0543	8.849e-29	0.785774	4	CETP	CETP	intron_variant	MODIFIER	NLRC5	0.119517
S_HDL_FC	1165	11	116755542	rs11825181	0.066803	A	G	-0.0720254	7.57919e-07	-0.0825327	8.94559e-29	0.699374	1	BUD13	BUD13	intron_variant	MODIFIER	BUD13	0.1666
HDL_P	1558	18	49655298	rs2156552	0.176567	A	T	0.0961282	1.04469e-26	0.0971764	9.24786e-29	0.0468221	2	LIPG	SMUG1P1	downstream_gene_variant	MODIFIER	NA	NA
S_LDL_CE	160	2	43846742	rs6544713	0.320189	T	C	-0.0689638	9.45106e-20	-0.0705821	9.43055e-29	0.265491	5	ABCG8	ABCG8	non_coding_transcript_exon_variant	MODIFIER	NA	NA
PUFA_by_MUFA	1609	19	44912383	rs445925	0.111461	A	G	0.117095	9.85657e-29	0.117095	9.85657e-29	0	0	APOC1	APOC1	upstream_gene_variant	MODIFIER	APOE	0.212475
M_HDL_FC	864	8	20083516	rs11204087	0.429471	T	C	-0.0410235	4.97555e-10	-0.0372855	1.27873e-28	0.562426	3	SLC18A1	ENSG00000253775	intron_variant	MODIFIER	LPL	0.165996
PUFA_by_MUFA	145	2	20983311	rs6754295	0.226545	G	T	-0.0630353	1.68735e-15	-0.0688063	1.31368e-28	0.301999	2	APOB	NA	intergenic_variant	MODIFIER	APOB	0.112877
S_VLDL_TG	864	8	20084343	rs4543559	0.395454	A	G	-0.0679434	2.52563e-22	-0.0695926	1.31651e-28	0.164111	3	SLC18A1	ENSG00000253775	intron_variant	MODIFIER	NA	NA
IDL_CE	0	NA	NA	Affx.4052417	NA	NA	NA	0.0842545	5.90566e-29	0.0825967	1.33591e-28	0.0237967	1	NA	NA	NA	NA	NA	NA
ApoA1	854	8	9326086	rs4841132	0.0915848	A	G	0.0945791	3.39617e-16	0.0949289	1.35783e-28	0.351967	3	LOC157273	PPP1R3B-DT	non_coding_transcript_exon_variant	MODIFIER	NA	NA
M_LDL_P	1593	19	19268740	rs58542926	0.0760135	T	C	0.147395	1.51146e-28	0.147395	1.51146e-28	0	0	TM6SF2	TM6SF2	missense_variant	MODERATE	MAU2	0.286117
IDL_P	0	NA	NA	Affx.4052417	NA	NA	NA	0.0840889	1.85563e-28	0.0840889	1.85563e-28	0	0	NA	NA	NA	NA	NA	NA
Albumin	1371	14	94329155	rs4905179	0.202818	G	A	-0.0935594	7.29238e-25	-0.0869778	1.8773e-28	0.239838	6	SERPINA6	NA	intergenic_variant	MODIFIER	SERPINA1	0.346278
L_LDL_FC	1404	15	58410870	rs17821316	0.481955	A	C	-0.0187917	0.00931536	-0.0243357	1.94515e-28	0.844254	2	LIPC	LIPC	intron_variant	MODIFIER	NA	NA
XL_VLDL_TG	1609	19	44911194	rs439401	0.360082	T	C	0.0730514	4.06097e-27	0.071929	2.10671e-28	0.0587982	1	APOE	APOC1	upstream_gene_variant	MODIFIER	NA	NA
Omega_6	67	1	109274570	rs7528419	0.224016	G	A	0.0871142	1.20122e-23	0.0785172	2.24013e-28	0.30736	11	CELSR2	CELSR2	3_prime_UTR_variant	MODIFIER	SORT1	0.252314
MUFA	565	5	75359901	rs3846663	0.370874	T	C	-0.0353199	8.86059e-07	-0.0331155	2.51545e-28	0.711043	6	HMGCR	HMGCR	intron_variant	MODIFIER	HMGCR	0.25996
M_LDL_FC	565	5	75359901	rs3846663	0.370874	T	C	-0.0794758	4.0565e-26	-0.0776404	2.95396e-28	0.115416	2	HMGCR	HMGCR	intron_variant	MODIFIER	HMGCR	0.25996
SFA	864	8	20083516	rs11204087	0.429471	T	C	0.0345751	1.37267e-06	0.0358707	3.09597e-28	0.709011	3	SLC18A1	ENSG00000253775	intron_variant	MODIFIER	LPL	0.165996
VLDL_TG	1593	19	19268740	rs58542926	0.0760135	T	C	0.138669	3.17457e-28	0.138669	3.17457e-28	0	0	TM6SF2	TM6SF2	missense_variant	MODERATE	MAU2	0.286117
Omega_6	145	2	21041028	rs1367117	0.33735	A	G	-0.065956	6.64789e-18	-0.0673533	4.30072e-28	0.331988	8	APOB	APOB	missense_variant	MODERATE	APOB	0.371831
XS_VLDL_FC	1593	19	19268740	rs58542926	0.0760135	T	C	0.146122	4.35903e-28	0.146122	4.35903e-28	0	0	TM6SF2	TM6SF2	missense_variant	MODERATE	MAU2	0.286117
XS_VLDL_PL	1593	19	19268740	rs58542926	0.0760135	T	C	0.14609	5.18136e-28	0.14609	5.18136e-28	0	0	TM6SF2	TM6SF2	missense_variant	MODERATE	MAU2	0.286117
VLDL_P	1004	9	133279294	rs495828	0.206258	T	G	-0.0439213	2.48019e-07	-0.0525504	5.59994e-28	0.580802	3	ABO	ABO	upstream_gene_variant	MODIFIER	ABO	0.331992
L_VLDL_PL	119	1	230169242	rs10489615	0.385551	A	G	-0.0423003	3.09883e-10	-0.042087	5.63547e-28	0.519104	5	GALNT2	GALNT2	intron_variant	MODIFIER	NA	NA
S_LDL_TG	864	8	20083516	rs11204087	0.429471	T	C	0.063198	6.70709e-20	0.0630557	5.78771e-28	0.260066	3	SLC18A1	ENSG00000253775	intron_variant	MODIFIER	LPL	0.165996
S_HDL_TG	145	2	20976028	rs11902417	0.225688	A	G	0.0844294	1.11602e-25	0.0846347	6.00207e-28	0.0665857	1	APOB	NA	intergenic_variant	MODIFIER	APOB	0.112877
L_LDL_PL	160	2	43847292	rs4245791	0.322478	C	T	-0.0716742	1.95821e-20	-0.0731848	6.10773e-28	0.235956	1	ABCG8	ABCG8	non_coding_transcript_exon_variant	MODIFIER	NA	NA
IDL_TG	791	7	73606007	rs3812316	0.129977	G	C	0.114779	7.11504e-28	0.114779	7.11504e-28	0	0	MLXIPL	MLXIPL	missense_variant	MODERATE	MLXIPL	0.412475
S_LDL_P	160	2	43846742	rs6544713	0.320189	T	C	-0.0722724	1.23903e-21	-0.0705633	7.13216e-28	0.241463	4	ABCG8	ABCG8	non_coding_transcript_exon_variant	MODIFIER	NA	NA
XL_HDL_TG	1646	20	45916409	rs4810479	0.243972	C	T	0.0670267	1.65092e-15	0.07029	7.18331e-28	0.391006	2	PLTP	PLTP	upstream_gene_variant	MODIFIER	NA	NA
M_HDL_TG	1646	20	45910853	rs441346	0.446219	G	C	-0.0359999	7.90496e-07	-0.0407437	7.88075e-28	0.688528	5	PLTP	PLTP	intron_variant	MODIFIER	NA	NA
XS_VLDL_P	1593	19	19268740	rs58542926	0.0760135	T	C	0.143148	6.23997e-27	0.143085	9.66872e-28	0.0284286	1	TM6SF2	TM6SF2	missense_variant	MODERATE	MAU2	0.286117
Phosphatidylc	1129	11	61855668	rs174601	0.377941	T	C	0.031501	9.67422e-06	0.0353094	1.00138e-27	0.673847	3	FADS2	FADS2	non_coding_transcript_exon_variant	MODIFIER	FADS2	0.373642
L_VLDL_PL	1609	19	44892457	rs157581	0.21648	C	T	-0.0636726	1.0365e-15	-0.060946	1.06164e-27	0.388419	2	TOMM40	TOMM40	synonymous_variant	LOW	TOMM40	0.293763
Phosphatidylc	565	5	75329662	rs7703051	0.372732	A	C	-0.036947	2.15202e-07	-0.0449695	1.07987e-27	0.564609	2	HMGCR	ENSG00000247372	intron_variant	MODIFIER	HMGCR	0.239839
XL_VLDL_P	1593	19	19268740	rs58542926	0.0760135	T	C	0.134142	1.11828e-27	0.134142	1.11828e-27	0	0	TM6SF2	TM6SF2	missense_variant	MODERATE	MAU2	0.286117
ApoB	923	8	125465736	rs2001945	0.478624	G	C	-0.0776866	1.15468e-27	-0.0776866	1.15468e-27	0	0	TRIB1	TRIB1AL	upstream_gene_variant	MODIFIER	NA	NA
XL_VLDL_P	1609	19	44911194	rs439401	0.360082	T	C	0.0737364	1.16153e-27	0.0737364	1.16153e-27	0	0	APOE	APOC1	upstream_gene_variant	MODIFIER	NA	NA
S_VLDL_TG	1609	19	44911194	rs439401	0.360082	T	C	0.0732943	7.44347e-25	0.0723538	1.36206e-27	0.10803	4	APOE	APOC1	upstream_gene_variant	MODIFIER	NA	NA
L_VLDL_P	864	8	20083516	rs11204087	0.429471	T	C	0.0645326	2.3756e-22	0.0640567	1.38974e-27	0.165304	2	SLC18A1	ENSG00000253775	intron_variant	MODIFIER	LPL	0.165996
M_HDL_FC	1558	18	49655298	rs2156552	0.176567	A	T	0.0886936	2.40505e-25	0.0911819	1.41989e-27	0.0259258	2	LIPG	SMUG1P1	downstream_gene_variant	MODIFIER	NA	NA
XL_HDL_TG	923	8	125474167	rs17321515	0.476	G	A	0.0784393	4.11795e-27	0.0755775	1.49172e-27	0.082227	2	TRIB1	TRIB1AL	intron_variant	MODIFIER	TRIB1	0.0597586
S_VLDL_PL	1608	19	44738916	rs1531517	0.0747147	A	G	0.143264	1.52427e-27	0.143264	1.52427e-27	0	0	BCL3	ENSG00000288773	non_coding_transcript_exon_variant	MODIFIER	BCL3	0.199598
XL_HDL_TG	145	2	21008652	rs676210	0.203608	A	G	0.082229	3.88142e-20	0.0838844	1.57234e-27	0.240078	3	APOB	APOB	missense_variant	MODERATE	APOB	0.258954
M_LDL_FC	160	2	43846742	rs6544713	0.320189	T	C	-0.0708657	1.35959e-19	-0.0722987	1.62053e-27	0.261399	2	ABCG8	ABCG8	non_coding_transcript_exon_variant	MODIFIER	NA	NA
M_HDL_PL	1558	18	49655298	rs2156552	0.176567	A	T	0.0971712	1.70895e-27	0.0971712	1.70895e-27	0	0	LIPG	SMUG1P1	downstream_gene_variant	MODIFIER	NA	NA
S_VLDL_CE	39	1	62652525	rs10889353	0.353757	C	A	0.0790514	1.79349e-27	0.0790514	1.79349e-27	0	0	DOCK7	DOCK7	intron_variant	MODIFIER	DOCK7	0.393763
M_HDL_PL	1405	15	58450219	rs261336	0.160722	G	A	-0.101758	1.85856e-27	-0.101758	1.85856e-27	0	0	LIPC, LIPC-AS1	LIPC	intron_variant	MODIFIER	NA	NA
XL_HDL_TG	67	1	109275908	rs646776	0.224001	C	T	0.0447322	2.44974e-07	0.0444076	2.01944e-27	0.728234	5	CELSR2	PSRC1	downstream_gene_variant	MODIFIER	NA	NA
HDL_PL	864	8	20083516	rs11204087	0.429471	T	C	-0.0370986	1.58099e-08	-0.0305318	2.15573e-27	0.611259	3	SLC18A1	ENSG00000253775	intron_variant	MODIFIER	LPL	0.165996
IDL_P	1459	16	56972678	rs7499892	0.178116	T	C	-0.101378	2.15948e-27	-0.101378	2.15948e-27	0	0	CETP	CETP	intron_variant	MODIFIER	HERPUD1	0.112877
L_LDL_TG	791	7	73606007	rs3812316	0.129977	G	C	0.113219	2.22692e-27	0.113219	2.22692e-27	0	0	MLXIPL	MLXIPL	missense_variant	MODERATE	MLXIPL	0.412475
VLDL_PL	160	2	43847292	rs4245791	0.322478	C	T	-0.0477517	5.73977e-11	-0.0451183	2.28833e-27	0.553295	5	ABCG8	ABCG8	non_coding_transcript_exon_variant	MODIFIER	NA	NA
LA	565	5	75359901	rs3846663	0.370874	T	C	-0.0710237	4.64896e-21	-0.0652543	2.31601e-27	0.343323	5	HMGCR	HMGCR	intron_variant	MODIFIER	HMGCR	0.25996
M_VLDL_PL	1004	9	133273983	rs507666	0.182701	A	G	-0.053616	3.07858e-09	-0.0595002	2.41399e-27	0.54892	5	NA	ABO	intron_variant	MODIFIER	ABO	0.352113
LA	67	1	109274570	rs7528419	0.224016	G	A	0.0869685	4.0752e-23	0.0835118	2.51831e-27	0.216933	7	CELSR2	CELSR2	3_prime_UTR_variant	MODIFIER	SORT1	0.252314
S_LDL_P	791	7	73603327	rs35368205	0.200693	T	C	0.0499686	1.12028e-08	0.0468376	2.54668e-27	0.667505	3	MLXIPL	MLXIPL	intron_variant	MODIFIER	MLXIPL	0.379879
LA	146	2	21195211	rs67599264	0.192747	A	G	0.0843406	8.26539e-20	0.0749879	2.62186e-27	0.416612	5	TDRD15	ENSG00000271629	downstream_gene_variant	MODIFIER	APOB	0.0863179
M_LDL_PL	923	8	125478730	rs2954029	0.460377	T	A	0.0710946	5.82131e-22	0.0567017	2.62223e-27	0.446636	3	TRIB1	TRIB1AL	intron_variant	MODIFIER	TRIB1	0.0597586
M_HDL_P	0	NA	NA	Affx.52343806_	NA	NA	NA	-0.115428	2.64178e-27	-0.115428	2.64178e-27	0	0	NA	NA	NA	NA	NA	NA
ApoB	160	2	43846742	rs6544713	0.320189	T	C	-0.0747371	1.26416e-22	-0.0753752	2.68074e-27	0.151008	2	ABCG8	ABCG8	non_coding_transcript_exon_variant	MODIFIER	NA	NA
M_VLDL_TG	864	8	20083516	rs11204087	0.429471	T	C	0.0614391	1.25578e-19	0.0618456	2.6981e-27	0.234028	4	SLC18A1	ENSG00000253775	intron_variant	MODIFIER	LPL	0.165996
IDL_TG	1646	20	46011053	rs2274755	0.138357	T	G	-0.0310282	0.00243528	-0.036758	2.76457e-27	0.797449	3	MMP9	MMP9	splice_donor_region_variant	LOW	CD40	0.346076
TG_by_PG	864	8	20083516	rs11204087	0.429471	T	C	0.0687139	2.46431e-26	0.0677045	2.87091e-27	0.0469676	3	SLC18A1	ENSG00000253775	intron_variant	MODIFIER	LPL	0.165996
HDL_PL	119	1	230159944	rs4846914	0.393252	G	A	0.0518364	5.89465e-15	0.0487105	2.97742e-27	0.404448	6	GALNT2	GALNT2	intron_variant	MODIFIER	NA	NA
Sphingomyelins	0	NA	NA	Affx.52343806_	NA	NA	NA	-0.0684021	4.97037e-10	-0.0693284	3.24578e-27	0.54878	2	NA	NA	NA	NA	NA	NA
XXL_VLDL_P	145	2	21014672	rs673548	0.204202	A	G	0.0886055	3.57096e-27	0.0886055	3.57096e-27	0	0	APOB	APOB	intron_variant	MODIFIER	APOB	0.146278
L_HDL_CE	923	8	125495147	rs2954038	0.299449	C	A	0.0546401	5.2896e-17	0.0513096	3.74404e-27	0.296738	3	TRIB1	TRIB1AL	intron_variant	MODIFIER	NA	NA
S_LDL_TG	1587	19	11091630	rs6511720	0.12001	T	G	0.039842	0.000149129	0.0551285	3.93648e-27	0.642191	5	LDLR	LDLR	intron_variant	MODIFIER	LDLR	0.119718
L_VLDL_CE	160	2	43846742	rs6544713	0.320189	T	C	-0.0481909	4.05033e-11	-0.044357	4.37735e-27	0.562798	3	ABCG8	ABCG8	non_coding_transcript_exon_variant	MODIFIER	NA	NA
M_LDL_TG	145	2	20976028	rs11902417	0.225688	A	G	0.0896943	4.41252e-27	0.0896943	4.41252e-27	0	0	APOB	NA	intergenic_variant	MODIFIER	APOB	0.112877
LDL_TG	39	1	62652525	rs10889353	0.353757	C	A	0.0747	2.61568e-24	0.0743487	4.54191e-27	0.102504	2	DOCK7	DOCK7	intron_variant	MODIFIER	DOCK7	0.393763
XXL_VLDL_CE	1593	19	19268740	rs58542926	0.0760135	T	C	0.131015	1.2828e-25	0.121085	4.79884e-27	0.152684	2	TM6SF2	TM6SF2	missense_variant	MODERATE	MAU2	0.286117
XXL_VLDL_TG	791	7	73568544	rs17145738	0.1241	T	C	0.107077	5.28032e-26	0.108451	5.01006e-27	0.012665	1	TBL2	TBL2	3_prime_UTR_variant	MODIFIER	MLXIPL	0.273038
LA	1558	18	49640844	rs4939883	0.178752	T	C	0.0860892	1.30832e-19	0.0888699	5.12468e-27	0.231987	5	LIPG	LIPG	regulatory_region_variant	MODIFIER	NA	NA
Ala	107	1	207069797	rs760418	0.480531	G	C	-0.0540497	1.01296e-13	-0.060791	5.37631e-27	0.371895	19	PFKFB2	PFKFB2	intron_variant	MODIFIER	PFKFB2	0.219517
M_HDL_FC	145	2	21014672	rs673548	0.204202	A	G	-0.0595081	1.52644e-13	-0.0599445	5.61682e-27	0.396173	3	APOB	APOB	intron_variant	MODIFIER	APOB	0.146278
Phosphoglyc	149	2	27508073	rs1260326	0.387718	T	C	-0.0774267	5.63654e-27	-0.0774267	5.63654e-27	0	0	GCKR	GCKR	missense_variant	MODERATE	NA	NA
TG_by_PG	735	6	160589086	rs10455872	0.0804722	G	A	0.126695	5.71294e-27	0.126695	5.71294e-27	0	0	LPA	LPA	intron_variant	MODIFIER	SLC22A3	0.187324
XL_VLDL_TG	145	2	21014672	rs673548	0.204202	A	G	0.0864669	6.06167e-27	0.0864675	6.05498e-27	0.000174081	1	APOB	APOB	intron_variant	MODIFIER	APOB	0.146278
L_VLDL_TG	734	6	160576086	rs74617384	0.0790379	T	A	0.131485	6.95685e-27	0.131485	6.95685e-27	0	0	LPA	LPA	intron_variant	MODIFIER	SLC22A3	0.187324
M_LDL_CE	160	2	43846742	rs6544713	0.320189	T	C	-0.0643109	1.96193e-17	-0.0624094	7.18875e-27	0.361332	5	ABCG8	ABCG8	non_coding_transcript_exon_variant	MODIFIER	NA	NA
XXL_VLDL_P	1129	11	61855668	rs174601	0.377941	T	C	-0.0496861	3.96113e-13	-0.0458459	7.60007e-27	0.483479	2	FADS2	FADS2	non_coding_transcript_exon_variant	MODIFIER	FADS2	0.373642
L_LDL_CE	1593	19	19268740	rs58542926	0.0760135	T	C	0.14389	7.99615e-26	0.145555	8.5283e-27	0.0153261	1	TM6SF2	TM6SF2	missense_variant	MODERATE	MAU2	0.286117
Cholines	1004	9	133278431	rs651007	0.20596	T	C	-0.0407164	1.95107e-06	-0.0511596	9.60657e-27	0.588057	3	ABO	ABO	upstream_gene_variant	MODIFIER	ABO	0.331992
S_HDL_PL	1609	19	44912383	rs445925	0.111461	A	G	-0.111229	2.24322e-21	-0.112807	9.8207e-27	0.185094	1	APOC1	APOC1	upstream_gene_variant	MODIFIER	APOE	0.212475
M_HDL_CE	864	8	20083516	rs11204087	0.429471	T	C	-0.0518074	5.91341e-15	-0.0496057	1.03481e-26	0.393827	2	SLC18A1	ENSG00000253775	intron_variant	MODIFIER	LPL	0.165996
L_VLDL_PL	146	2	21148196	rs11687710	0.337321	C	T	-0.0273831	8.71423e-05	-0.0382976	1.10861e-26	0.567461	5	TDRD15	TDRD15	downstream_gene_variant	MODIFIER	APOB	0.172636
S_VLDL_CE	565	5	75584065	rs5744680	0.374666	A	G	-0.0584591	4.00514e-16	-0.0549458	1.11327e-26	0.421609	2	POLK	POLK	intron_variant	MODIFIER	HMGCR	0.226761
Omega_6_pct	1404	15	58388755	rs2043085	0.385774	T	C	0.0756748	1.11923e-26	0.0756748	1.11923e-26	0	0	LIPC	LIPC	intron_variant	MODIFIER	NA	NA
L_LDL_P	1165	11	116778201	rs964184	0.129842	G	C	-0.114187	1.42171e-26	-0.114187	1.42171e-26	0	0	ZPR1	ZPR1	3_prime_UTR_variant	MODIFIER	NA	NA
XL_VLDL_FC	119	1	230159944	rs4846914	0.393252	G	A	-0.041953	4.08288e-10	-0.0409225	1.45045e-26	0.52061	5	GALNT2	GALNT2	intron_variant	MODIFIER	NA	NA
S_LDL_CE	149	2	27508073	rs1260326	0.387718	T	C	-0.07734	1.53549e-26	-0.07734	1.53549e-26	0	0	GCKR	GCKR	missense_variant	MODERATE	NA	NA
XL_VLDL_P	864	8	20083516	rs11204087	0.429471	T	C	0.0639541	2.21063e-22	0.0634767	1.56642e-26	0.136106	2	SLC18A1	ENSG00000253775	intron_variant	MODIFIER	LPL	0.165996
L_VLDL_PL	864	8	20083516	rs11204087	0.429471	T	C	0.0658066	2.59583e-23	0.0662894	1.58727e-26	0.089612	2	SLC18A1	ENSG00000253775	intron_variant	MODIFIER	LPL	0.165996
M_HDL_CE	1609	19	44919689	rs4420638	0.190329	G	A	0.0892862	1.60247e-26	0.0892862	1.60247e-26	0	0	APOC1	APOC1	downstream_gene_variant	MODIFIER	APOE	0.159356
XXL_VLDL_TG	39	1	62531167	rs1168013	0.355462	C	G	0.0694338	3.02007e-23	0.0670079	1.71798e-26	0.153717	1	DOCK7	DOCK7	intron_variant	MODIFIER	NA	NA
S_VLDL_P	119	1	230169242	rs10489615	0.385551	A	G	-0.0332875	2.18121e-06	-0.0328875	1.7241e-26	0.678318	5	GALNT2	GALNT2	intron_variant	MODIFIER	NA	NA
XL_HDL_P	1608	19	44722081	rs2965109	0.365779	T	C	0.0320343	6.58002e-07	0.0272291	1.98761e-26	0.576929	7	CEACAM16	CEACAM16-AS1	intron_variant	MODIFIER	CEACAM19	0.112877
VLDL_FC	160	2	43846742	rs6544713	0.320189	T	C	-0.0553015	5.78029e-14	-0.0535881	2.07496e-26	0.441595	4	ABCG8	ABCG8	non_coding_transcript_exon_variant	MODIFIER	NA	NA
L_LDL_CE	160	2	43847292	rs4245791	0.322478	C	T	-0.0702522	1.32778e-19	-0.0715607	2.14168e-26	0.229663	1	ABCG8	ABCG8	non_coding_transcript_exon_variant	MODIFIER	NA	NA
XL_HDL_PL	791	7	73556901	rs13233571	0.12516	T	C	-0.0820189	5.41764e-19	-0.0759122	2.42697e-26	0.266998	3	BCL7B	BCL7B	intron_variant	MODIFIER	MLXIPL	0.273038
XL_VLDL_FC	146	2	21148196	rs11687710	0.337321	C	T	-0.0310813	8.74904e-06	-0.0414131	2.7027e-26	0.532081	4	TDRD15	TDRD15	downstream_gene_variant	MODIFIER	APOB	0.172636
LA_pct	149	2	27508073	rs1260326	0.387718	T	C	0.0772558	2.75409e-26	0.0772558	2.75409e-26	0	0	GCKR	GCKR	missense_variant	MODERATE	NA	NA
M_LDL_PL	1165	11	116778201	rs964184	0.129842	G	C	-0.112313	2.98314e-26	-0.112313	2.98314e-26	0	0	ZPR1	ZPR1	3_prime_UTR_variant	MODIFIER	NA	NA
S_VLDL_FC	160	2	43846742	rs6544713	0.320189	T	C	-0.0686481	1.83865e-19	-0.0690871	2.98375e-26	0.237489	2	ABCG8	ABCG8	non_coding_transcript_exon_variant	MODIFIER	NA	NA
Total_FA	864	8	20083516	rs11204087	0.429471	T	C	0.0385743	7.59808e-08	0.0404472	3.14666e-26	0.641514	3	SLC18A1	ENSG00000253775	intron_variant	MODIFIER	LPL	0.165996
XL_VLDL_PL	119	1	230169242	rs10489615	0.385551	A	G	-0.0412769	7.03172e-10	-0.0402278	3.23605e-26	0.518435	5	GALNT2	GALNT2	intron_variant	MODIFIER	NA	NA
S_VLDL_P	614	5	156971158	rs1501908	0.363152	G	C	0.0581832	3.8243e-16	0.0505158	3.67349e-26	0.465275	5	TIMD4	NA	intergenic_variant	MODIFIER	NA	NA
XL_VLDL_PL	864	8	20083516	rs11204087	0.429471	T	C	0.0633436	7.01898e-22	0.0628838	3.81986e-26	0.142063	2	SLC18A1	ENSG00000253775	intron_variant	MODIFIER	LPL	0.165996
LDL_P	923	8	125465736	rs2001945	0.478624	G	C	-0.0756495	3.91301e-26	-0.0756495	3.91301e-26	0	0	TRIB1	TRIB1AL	upstream_gene_variant	MODIFIER	NA	NA
Unsaturation	1459	16	56972678	rs7499892	0.178116	T	C	0.0487664	3.69034e-08	0.0571976	4.10412e-26	0.513376	4	CETP	CETP	intron_variant	MODIFIER	HERPUD1	0.112877
L_LDL_TG	39	1	62519226	rs10889338	0.354072	T	C	0.0684653	1.20872e-20	0.0697628	4.16272e-26	0.171503	3	DOCK7	DOCK7	intron_variant	MODIFIER	DOCK7	0.400402
Creatinine	1396	15	45349027	rs2453533	0.368966	A	C	-0.0564646	1.73423e-19	-0.057363	4.26481e-26	0.157936	22	GATM	NA	intergenic_variant	MODIFIER	GATM	0.293159
XS_VLDL_CE	0	NA	NA	Affx.4052417	NA	NA	NA	0.0787932	4.72812e-26	0.0787932	4.72812e-26	0	0	NA	NA	NA	NA	NA	NA
S_VLDL_PL	1004	9	133273983	rs507666	0.182701	A	G	-0.0579201	1.48851e-10	-0.0640327	4.90052e-26	0.476753	2	NA	ABO	intron_variant	MODIFIER	ABO	0.352113
LDL_PL	1593	19	19268740	rs58542926	0.0760135	T	C	0.14379	5.10769e-26	0.14379	5.10769e-26	0	0	TM6SF2	TM6SF2	missense_variant	MODERATE	MAU2	0.286117
XS_VLDL_P	149	2	27518370	rs780094	0.376257	T	C	-0.0612273	3.71005e-17	-0.0522084	5.28437e-26	0.475549	1	GCKR	GCKR	intron_variant	MODIFIER	NA	NA
PUFA_pct	145	2	20983311	rs6754295	0.226545	G	T	-0.0477833	3.80228e-09	-0.0549817	5.89069e-26	0.480289	2	APOB	NA	intergenic_variant	MODIFIER	APOB	0.112877
L_VLDL_FC	119	1	230159944	rs4846914	0.393252	G	A	-0.0433592	9.25697e-11	-0.0420335	6.28149e-26	0.495258	4	GALNT2	GALNT2	intron_variant	MODIFIER	NA	NA
S_VLDL_CE	1593	19	19268740	rs58542926	0.0760135	T	C	0.13836	6.42623e-26	0.13836	6.42623e-26	0	0	TM6SF2	TM6SF2	missense_variant	MODERATE	MAU2	0.286117
Omega_6	923	8	125467120	rs6982502	0.47762	C	T	-0.0705548	2.76076e-22	-0.0692447	6.60611e-26	0.167219	2	TRIB1	TRIB1AL	intron_variant	MODIFIER	NA	NA
DHA	1593	19	19268740	rs58542926	0.0760135	T	C	0.135336	7.49125e-26	0.135336	7.49125e-26	0	0	TM6SF2	TM6SF2	missense_variant	MODERATE	MAU2	0.286117
S_VLDL_FC	1404	15	58394139	rs16940174	0.137592	A	G	-0.0313959	0.0021624	-0.0447701	8.08282e-26	0.737781	5	LIPC	ALDH1A2	intron_variant	MODIFIER	ALDH1A2	0.0732394
XL_HDL_P	145	2	21041028	rs1367117	0.33735	A	G	-0.0338044	2.34855e-07	-0.0302866	8.23954e-26	0.551861	5	APOB	APOB	missense_variant	MODERATE	APOB	0.371831
LDL_P	119	1	230175430	rs1264081	0.157397	G	A	-0.0291996	0.00300018	-0.0467739	8.6778e-26	0.719154	3	GALNT2	GALNT2	intron_variant	MODIFIER	GALNT2	0.139638
VLDL_P	1459	16	56968820	rs9939224	0.208147	T	G	-0.0896293	8.74909e-26	-0.0896293	8.74909e-26	0	0	CETP	CETP	intron_variant	MODIFIER	NA	NA
S_VLDL_TG	1646	20	45872819	rs6130959	0.419444	A	G	-0.0305499	1.2123e-05	-0.0302893	8.87191e-26	0.697387	4	ZSWIM3	ZSWIM3	intron_variant	MODIFIER	NA	NA
VLDL_size	923	8	125495147	rs2954038	0.299449	C	A	-0.0732	9.61867e-26	-0.0732	9.61867e-26	0	0	TRIB1	TRIB1AL	intron_variant	MODIFIER	NA	NA
Citrate	107	1	207070876	rs2883211	0.478532	G	T	-0.0601947	1.01023e-16	-0.0655964	9.62473e-26	0.240847	24	PFKFB2	PFKFB2	intron_variant	MODIFIER	PFKFB2	0.219517
VLDL_PL	1004	9	133279427	rs635634	0.181509	T	C	-0.0377409	2.1753e-05	-0.0530481	1.00495e-25	0.555098	3	ABO	ABO	upstream_gene_variant	MODIFIER	ABO	0.331992
L_VLDL_PL	1646	20	45916409	rs4810479	0.243972	C	T	-0.0578312	3.14382e-14	-0.0501138	1.16105e-25	0.466363	1	PLTP	PLTP	upstream_gene_variant	MODIFIER	NA	NA
VLDL_size	145	2	21008652	rs676210	0.203608	A	G	0.0822759	1.23197e-25	0.0822759	1.23197e-25	0	0	APOB	APOB	missense_variant	MODERATE	APOB	0.258954
Pyruvate	237	2	172606636	rs3613	0.159998	G	A	0.0914916	2.2189e-19	0.0832417	1.31549e-25	0.383596	30	PDK1	PDK1	3_prime_UTR_variant	MODIFIER	PDK1	0.279879
IDL_FC	160	2	43847292	rs4245791	0.322478	C	T	-0.0724995	9.18808e-22	-0.0720309	1.4278e-25	0.150873	4	ABCG8	ABCG8	non_coding_transcript_exon_variant	MODIFIER	NA	NA
M_LDL_FC	1646	20	45978962	rs6104410	0.263812	G	A	0.0271609	0.00102328	0.0235767	1.45341e-25	0.872269	4	ZNF335	FTLP1	upstream_gene_variant	MODIFIER	PLTP	0.353521
MUFA	864	8	20083516	rs11204087	0.429471	T	C	0.0541087	1.27075e-14	0.0527499	1.60005e-25	0.415243	3	SLC18A1	ENSG00000253775	intron_variant	MODIFIER	LPL	0.165996
Omega_3	1609	19	44911194	rs439401	0.360082	T	C	0.0495897	8.82509e-12	0.0452476	1.70023e-25	0.561352	3	APOE	APOC1	upstream_gene_variant	MODIFIER	NA	NA
XS_VLDL_CE	565	5	75319196	rs17671591	0.337812	T	C	-0.0676487	4.50459e-20	-0.0640888	1.73691e-25	0.269514	5	HMGCR	ENSG00000247372	downstream_gene_variant	MODIFIER	HMGCR	0.139638
Total_FA	67	1	109274968	rs12740374	0.223342	T	G	0.0645192	3.35202e-14	0.0591415	1.92334e-25	0.496883	4	CELSR2	CELSR2	3_prime_UTR_variant	MODIFIER	SORT1	0.252314
M_HDL_FC	854	8	9325848	rs9987289	0.0926698	A	G	0.0942396	6.90136e-17	0.0959631	1.93269e-25	0.254315	2	LOC157273	PPP1R3B-DT	non_coding_transcript_exon_variant	MODIFIER	NA	NA
S_LDL_TG	146	2	21148196	rs11687710	0.337321	C	T	-0.0288918	7.65364e-05	-0.0315944	2.03082e-25	0.69645	4	TDRD15	TDRD15	downstream_gene_variant	MODIFIER	APOB	0.172636
L_VLDL_FC	1587	19	11084354	rs11668477	0.207845	G	A	0.0437927	6.48495e-08	0.042206	2.041e-25	0.576727	4	LDLR-AS1	SMARCA4	downstream_gene_variant	MODIFIER	SMARCA4	0.106237
S_VLDL_P	565	5	75360714	rs12916	0.396871	C	T	-0.0435391	5.14187e-10	-0.0408489	2.41289e-25	0.576299	3	HMGCR	HMGCR	3_prime_UTR_variant	MODIFIER	HMGCR	0.300201
VLDL_TG	614	5	157055088	rs2270925	0.361087	T	C	0.0507194	1.71436e-12	0.0535152	2.47269e-25	0.384675	4	HAVCR1	HAVCR1	intron_variant	MODIFIER	NA	NA
TG_by_PG	1459	16	56968820	rs9939224	0.208147	T	G	-0.0823141	2.48764e-25	-0.0823141	2.48764e-25	0	0	CETP	CETP	intron_variant	MODIFIER	NA	NA
Omega_3_pct	923	8	125478730	rs2954029	0.460377	T	A	0.0473927	7.81348e-11	0.0524519	2.49987e-25	0.455665	2	TRIB1	TRIB1AL	intron_variant	MODIFIER	TRIB1	0.0597586
HDL_FC	864	8	20084343	rs4543559	0.395454	A	G	0.0406712	2.02188e-10	0.0368053	2.51078e-25	0.482754	4	SLC18A1	ENSG00000253775	intron_variant	MODIFIER	NA	NA
XS_VLDL_P	565	5	75360714	rs12916	0.396871	C	T	-0.0611143	2.12542e-17	-0.0602491	2.66063e-25	0.312007	1	HMGCR	HMGCR	3_prime_UTR_variant	MODIFIER	HMGCR	0.300201
M_VLDL_CE	734	6	160576086	rs74617384	0.0790379	T	A	-0.0623413	3.68619e-06	-0.0825004	2.67146e-25	0.612232	2	LPA	LPA	intron_variant	MODIFIER	SLC22A3	0.187324
ApoB_by_ApoA1	923	8	125467120	rs6982502	0.47762	C	T	-0.0651185	2.65525e-21	-0.0649865	2.68938e-25	0.142672	1	TRIB1	TRIB1AL	intron_variant	MODIFIER	NA	NA
S_LDL_PL	1593	19	19268740	rs58542926	0.0760135	T	C	0.140737	2.70536e-25	0.140737	2.70536e-25	0	0	TM6SF2	TM6SF2	missense_variant	MODERATE	MAU2	0.286117
IDL_PL	160	2	43847292	rs4245791	0.322478	C	T	-0.0742996	7.63456e-23	-0.0753212	2.76054e-25	0.0693318	1	ABCG8	ABCG8	non_coding_transcript_exon_variant	MODIFIER	NA	NA
L_HDL_FC	864	8	20083516	rs11204087	0.429471	T	C	-0.0453483	6.2591e-14	-0.0440414	2.95063e-25	0.326059	4	SLC18A1	ENSG00000253775	intron_variant	MODIFIER	LPL	0.165996
HDL_PL	67	1	109278889	rs602633	0.217158	T	G	-0.0331327	2.61697e-05	-0.0404406	3.01708e-25	0.566263	3	PSRC1	CELSR2	downstream_gene_variant	MODIFIER	NA	NA
M_VLDL_CE	160	2	43846742	rs6544713	0.320189	T	C	-0.080942	3.02462e-25	-0.080942	3.02462e-25	0	0	ABCG8	ABCG8	non_coding_transcript_exon_variant	MODIFIER	NA	NA
XL_VLDL_FC	864	8	20083516	rs11204087	0.429471	T	C	0.063788	6.23939e-22	0.0592489	3.2118e-25	0.199169	3	SLC18A1	ENSG00000253775	intron_variant	MODIFIER	LPL	0.165996
S_VLDL_TG	1404	15	58388755	rs2043085	0.385774	T	C	-0.0728688	3.26523e-25	-0.0728688	3.26523e-25	0	0	LIPC	LIPC	intron_variant	MODIFIER	NA	NA
M_VLDL_TG	1459	16	56981179	rs5880	0.0555169	C	G	-0.0624824	1.85684e-05	-0.0778944	3.28226e-25	0.59473	4	CETP	CETP	missense_variant	MODERATE	CETP	0.199195
S_VLDL_FC	39	1	62652525	rs10889353	0.353757	C	A	0.0768044	3.41129e-25	0.0768044	3.41129e-25	0	0	DOCK7	DOCK7	intron_variant	MODIFIER	DOCK7	0.393763
SFA	67	1	109275216	rs660240	0.217259	T	C	0.0530148	8.20608e-10	0.0460224	3.4767e-25	0.657922	7	CELSR2	CELSR2	3_prime_UTR_variant	MODIFIER	NA	NA
Ile	458	4	88305270	rs1440581	0.468231	T	C	0.0464167	6.08938e-11	0.0546868	4.08096e-25	0.402475	21	PPM1K-DT	PPM1K-DT	intron_variant	MODIFIER	NA	NA
DHA_pct	145	2	20976028	rs11902417	0.225688	A	G	-0.050515	4.80357e-10	-0.0425583	4.15919e-25	0.606848	2	APOB	NA	intergenic_variant	MODIFIER	APOB	0.112877
VLDL_P	160	2	43847292	rs4245791	0.322478	C	T	-0.0531248	8.16107e-13	-0.0490634	4.18442e-25	0.503512	3	ABCG8	ABCG8	non_coding_transcript_exon_variant	MODIFIER	NA	NA
GlycA	863	8	19962213	rs328	0.103028	G	C	0.116708	4.51863e-25	0.116708	4.51863e-25	0	0	LPL	LPL	stop_lost	HIGH	LPL	0.393763
HDL_P	864	8	20083516	rs11204087	0.429471	T	C	-0.0381987	3.93246e-08	-0.0326354	4.68134e-25	0.667527	3	SLC18A1	ENSG00000253775	intron_variant	MODIFIER	LPL	0.165996
VLDL_FC	1459	16	56968820	rs9939224	0.208147	T	G	-0.087197	5.43556e-25	-0.087197	5.43556e-25	0	0	CETP	CETP	intron_variant	MODIFIER	NA	NA
Omega_3	149	2	27508073	rs1260326	0.387718	T	C	-0.0742298	5.53295e-25	-0.0742298	5.53295e-25	0	0	GCKR	GCKR	missense_variant	MODERATE	NA	NA
M_VLDL_P	1004	9	133273983	rs507666	0.182701	A	G	-0.0512511	1.24946e-08	-0.0572194	5.69815e-25	0.534395	3	NA	ABO	intron_variant	MODIFIER	ABO	0.352113
Cholines	1593	19	19219115	rs2228603	0.075641	T	C	0.0969457	1.83607e-13	0.0836345	5.84439e-25	0.531169	2	NCAN	NCAN	missense_variant	MODERATE	BORCS8	0.253722
TG_by_PG	734	6	160576086	rs74617384	0.0790379	T	A	0.12296	6.20615e-25	0.12296	6.20615e-25	0	0	LPA	LPA	intron_variant	MODIFIER	SLC22A3	0.187324
XS_VLDL_P	863	8	19966981	rs13702	0.284004	C	T	0.0807573	7.22243e-25	0.0807573	7.22243e-25	0	0	LPL	LPL	3_prime_UTR_variant	MODIFIER	LPL	0.340241
XL_HDL_CE	145	2	21041028	rs1367117	0.33735	A	G	-0.0294274	4.45366e-06	-0.0241981	7.3107e-25	0.570495	5	APOB	APOB	missense_variant	MODERATE	APOB	0.371831
L_HDL_P	1558	18	49655298	rs2156552	0.176567	A	T	0.0577201	1.12776e-13	0.052673	7.40367e-25	0.359972	3	LIPG	SMUG1P1	downstream_gene_variant	MODIFIER	NA	NA
LA_pct	923	8	125478730	rs2954029	0.460377	T	A	-0.0638863	3.20356e-18	-0.0665615	7.71574e-25	0.198879	3	TRIB1	TRIB1AL	intron_variant	MODIFIER	TRIB1	0.0597586
M_LDL_PL	565	5	75329662	rs7703051	0.372732	A	C	-0.0753928	7.9457e-25	-0.0753928	7.9457e-25	0	0	HMGCR	ENSG00000247372	intron_variant	MODIFIER	HMGCR	0.239839
L_LDL_P	160	2	43846742	rs6544713	0.320189	T	C	-0.0750093	2.85096e-22	-0.0750125	8.20304e-25	0.100962	2	ABCG8	ABCG8	non_coding_transcript_exon_variant	MODIFIER	NA	NA
S_VLDL_PL	160	2	43846742	rs6544713	0.320189	T	C	-0.0598999	1.39384e-15	-0.0572466	8.35121e-25	0.38972	4	ABCG8	ABCG8	non_coding_transcript_exon_variant	MODIFIER	NA	NA
Omega_3	791	7	73603327	rs35368205	0.200693	T	C	0.0744138	1.12298e-17	0.0776584	8.68361e-25	0.213199	3	MLXIPL	MLXIPL	intron_variant	MODIFIER	MLXIPL	0.379879
XL_VLDL_CE	160	2	43847292	rs4245791	0.322478	C	T	-0.0448336	3.53775e-10	-0.0452861	9.39485e-25	0.493181	6	ABCG8	ABCG8	non_coding_transcript_exon_variant	MODIFIER	NA	NA
XS_VLDL_TG	1608	19	44634946	rs13344893	0.201714	T	C	-0.0225493	0.0101917	-0.0344031	9.59785e-25	0.757412	6	IGSF23	IGSF23	intron_variant	MODIFIER	PVR	0.305433
HDL_P	149	2	27492549	rs2303369	0.39628	T	C	0.0272862	0.000107694	0.0377558	9.61056e-25	0.612045	3	FNDC4	FNDC4	intron_variant	MODIFIER	KRTCAP3	0.373642
ApoA1	0	NA	NA	Affx.52343806_	NA	NA	NA	-0.10868	1.03813e-24	-0.10868	1.03813e-24	0	0	NA	NA	NA	NA	NA	NA
L_VLDL_PL	1129	11	61837743	rs2072114	0.12336	G	A	-0.0465586	3.27138e-06	-0.0555234	1.08665e-24	0.544933	2	FADS2	FADS2	intron_variant	MODIFIER	FADS1	0.239235
Gln	246	2	190865474	rs12619138	0.263235	T	G	0.0779832	9.06829e-21	0.0733227	1.08752e-24	0.255882	24	GLS	NA	intergenic_variant	MODIFIER	NAB1	0.200805
S_HDL_TG	735	6	160589086	rs10455872	0.0804722	G	A	0.0632519	3.20784e-07	0.0637446	1.14797e-24	0.607554	6	LPA	LPA	intron_variant	MODIFIER	SLC22A3	0.187324
XS_VLDL_FC	565	5	75360714	rs12916	0.396871	C	T	-0.0621787	5.24545e-18	-0.0617178	1.16934e-24	0.264621	3	HMGCR	HMGCR	3_prime_UTR_variant	MODIFIER	HMGCR	0.300201
Omega_3_pct	1593	19	19268740	rs58542926	0.0760135	T	C	0.136262	1.16992e-24	0.136262	1.16992e-24	0	0	TM6SF2	TM6SF2	missense_variant	MODERATE	MAU2	0.286117
HDL_CE	854	8	9325848	rs9987289	0.0926698	A	G	0.0867585	9.72733e-16	0.0920125	1.19888e-24	0.214866	3	LOC157273	PPP1R3B-DT	non_coding_transcript_exon_variant	MODIFIER	NA	NA
Total_FA	146	2	21065449	rs562338	0.178756	A	G	0.0844868	5.82384e-20	0.0817405	1.3243e-24	0.226402	2	APOB	NA	intergenic_variant	MODIFIER	NA	NA
L_LDL_PL	1593	19	19268740	rs58542926	0.0760135	T	C	0.13773	6.69716e-24	0.139123	1.34369e-24	0.0100579	1	TM6SF2	TM6SF2	missense_variant	MODERATE	MAU2	0.286117
L_HDL_TG	863	8	19962213	rs328	0.103028	G	C	0.107781	3.93976e-20	0.106392	1.39813e-24	0.195031	1	LPL	LPL	stop_lost	HIGH	LPL	0.393763
M_LDL_TG	39	1	62652525	rs10889353	0.353757	C	A	0.0745258	1.4786e-24	0.0745258	1.4786e-24	0	0	DOCK7	DOCK7	intron_variant	MODIFIER	DOCK7	0.393763
Acetone	548	5	41817222	rs9292825	0.251252	T	C	0.0783365	2.05141e-20	0.0688807	1.48744e-24	0.355377	22	OXCT1	OXCT1	intron_variant	MODIFIER	OXCT1	0.172837
L_HDL_PL	1609	19	44945208	rs5167	0.347998	G	T	-0.0336649	1.20648e-07	-0.0326265	1.59861e-24	0.489567	6	APOC4, APOC4-APOC2	APOC4	missense_variant	MODERATE	CLPTM1	0.38672
M_VLDL_PL	160	2	43846742	rs6544713	0.320189	T	C	-0.064434	8.91648e-18	-0.0653541	1.63343e-24	0.237859	3	ABCG8	ABCG8	non_coding_transcript_exon_variant	MODIFIER	NA	NA
MUFA	1558	18	49640844	rs4939883	0.178752	T	C	0.0471213	1.96127e-07	0.0439255	1.66188e-24	0.667454	6	LIPG	LIPG	regulatory_region_variant	MODIFIER	NA	NA
PUFA_pct	1609	19	44912383	rs445925	0.111461	A	G	0.110117	1.75753e-24	0.110117	1.75753e-24	0	0	APOC1	APOC1	upstream_gene_variant	MODIFIER	APOE	0.212475
M_LDL_P	791	7	73606007	rs3812316	0.129977	G	C	0.0501862	1.45324e-06	0.0568205	1.85348e-24	0.631798	2	MLXIPL	MLXIPL	missense_variant	MODERATE	MLXIPL	0.412475
Citrate	532	5	14711921	rs58936946	0.102816	G	A	-0.0996541	7.82095e-17	-0.100521	1.9308e-24	0.301861	29	ANKH	ANKH	intron_variant	MODIFIER	ANKH	0.159557
XL_VLDL_P	1129	11	61803876	rs174548	0.316125	G	C	-0.0394241	1.69394e-08	-0.0423575	2.01207e-24	0.491626	3	FADS1	FADS1	5_prime_UTR_variant	MODIFIER	FADS2	0.380282
IDL_P	1593	19	19268740	rs58542926	0.0760135	T	C	0.137711	2.14993e-24	0.137711	2.14993e-24	0	0	TM6SF2	TM6SF2	missense_variant	MODERATE	MAU2	0.286117
XL_HDL_TG	1609	19	44929300	rs7259004	0.105165	C	G	-0.0676785	1.04325e-08	-0.0694487	2.23611e-24	0.625876	5	APOC1P1	APOC1P1	intron_variant	MODIFIER	CLPTM1	0.126157
Phosphatidylc	791	7	73490480	rs17145713	0.199288	T	C	0.038024	1.05441e-05	0.0451421	2.28887e-24	0.625469	3	BAZ1B	BAZ1B	intron_variant	MODIFIER	MLXIPL	0.279879
M_VLDL_P	864	8	20084343	rs4543559	0.395454	A	G	-0.051524	3.67063e-13	-0.0528098	2.3224e-24	0.40035	2	SLC18A1	ENSG00000253775	intron_variant	MODIFIER	NA	NA
Omega_6_by_Omega_3	1165	11	116763146	rs11820589	0.0660828	A	G	0.040352	0.00457874	0.0760099	2.70741e-24	0.645892	3	BUD13	BUD13	missense_variant	MODERATE	BUD13	0.239034
L_HDL_P	854	8	9325848	rs9987289	0.0926698	A	G	0.0532497	2.27005e-07	0.0613286	2.71531e-24	0.416865	5	LOC157273	PPP1R3B-DT	non_coding_transcript_exon_variant	MODIFIER	NA	NA
XL_VLDL_TG	1593	19	19268740	rs58542926	0.0760135	T	C	0.125223	2.88412e-24	0.125223	2.88412e-24	0	0	TM6SF2	TM6SF2	missense_variant	MODERATE	MAU2	0.286117
XL_VLDL_CE	119	1	230160042	rs10127775	0.392023	A	T	-0.0386952	1.42497e-08	-0.0364358	2.92417e-24	0.576299	4	GALNT2	GALNT2	intron_variant	MODIFIER	NA	NA
LDL_TG	1129	11	61790354	rs102274	0.349845	C	T	-0.0257718	0.000455501	-0.030036	2.96481e-24	0.734225	2	TMEM258	TMEM258	non_coding_transcript_exon_variant	MODIFIER	TMEM258	0.380282
Omega_3	39	1	62519226	rs10889338	0.354072	T	C	0.0739486	3.05148e-24	0.0739486	3.05148e-24	0	0	DOCK7	DOCK7	intron_variant	MODIFIER	DOCK7	0.400402
XL_HDL_CE	146	2	21230861	rs10166144	0.123993	G	A	0.0308514	0.000769555	0.0410816	3.21438e-24	0.530533	4	TDRD15	ENSG00000233005	intron_variant	MODIFIER	APOB	0.0531187
XL_VLDL_FC	614	5	156971158	rs1501908	0.363152	G	C	0.0519215	3.37224e-14	0.0494625	3.61094e-24	0.380962	3	TIMD4	NA	intergenic_variant	MODIFIER	NA	NA
Acetate	1635	20	25013653	rs6050249	0.18291	T	C	0.0902109	6.77096e-21	0.0895296	3.68494e-24	0.15661	29	ACSS1	ACSS1	missense_variant	MODERATE	CST7	0.412676
Val	1611	19	48804742	rs837642	0.258143	G	A	-0.0242502	0.00203293	-0.0408877	3.78859e-24	0.621907	18	BCAT2	BCAT2	intron_variant	MODIFIER	NA	NA
ApoB	119	1	230188321	rs611229	0.354285	G	T	-0.0247755	0.000859992	-0.0279965	3.84082e-24	0.774688	4	GALNT2	GALNT2	intron_variant	MODIFIER	GALNT2	0.106439
S_LDL_TG	1593	19	19268740	rs58542926	0.0760135	T	C	0.131403	3.88793e-24	0.131403	3.88793e-24	0	0	TM6SF2	TM6SF2	missense_variant	MODERATE	MAU2	0.286117
SFA	1609	19	44919689	rs4420638	0.190329	G	A	-0.0915687	3.97771e-24	-0.0915687	3.97771e-24	0	0	APOC1	APOC1	downstream_gene_variant	MODIFIER	APOE	0.159356
Omega_6_pct	864	8	20083516	rs11204087	0.429471	T	C	-0.0497449	9.55996e-13	-0.0489573	4.05895e-24	0.438789	3	SLC18A1	ENSG00000253775	intron_variant	MODIFIER	LPL	0.165996
S_LDL_PL	160	2	43847292	rs4245791	0.322478	C	T	-0.0719242	7.47098e-21	-0.0673885	4.40863e-24	0.22774	6	ABCG8	ABCG8	non_coding_transcript_exon_variant	MODIFIER	NA	NA
XL_HDL_FC	923	8	125472284	rs2954026	0.303054	T	G	0.0311721	1.05643e-05	0.0387187	4.48022e-24	0.534159	5	TRIB1	TRIB1AL	intron_variant	MODIFIER	NA	NA
PUFA_by_MUFA	923	8	125495147	rs2954038	0.299449	C	A	0.0736557	4.81899e-24	0.0736557	4.81899e-24	0	0	TRIB1	TRIB1AL	intron_variant	MODIFIER	NA	NA
HDL_TG	864	8	20084343	rs4543559	0.395454	A	G	-0.056522	1.80363e-14	-0.0597734	4.99364e-24	0.3317	1	SLC18A1	ENSG00000253775	intron_variant	MODIFIER	NA	NA
XL_HDL_CE	1608	19	44722081	rs2965109	0.365779	T	C	0.0307101	1.15789e-06	0.0279497	5.07249e-24	0.532664	4	CEACAM16	CEACAM16-AS1	intron_variant	MODIFIER	CEACAM19	0.112877
XL_HDL_TG	791	7	73606007	rs3812316	0.129977	G	C	0.0981802	5.28705e-20	0.0775038	5.07629e-24	0.458225	4	MLXIPL	MLXIPL	missense_variant	MODERATE	MLXIPL	0.412475
XL_HDL_FC	149	2	27508073	rs1260326	0.387718	T	C	0.0673705	5.5206e-24	0.0673705	5.5206e-24	0	0	GCKR	GCKR	missense_variant	MODERATE	NA	NA
SFA	1129	11	61781402	rs174532	0.297813	A	G	-0.0382167	7.95305e-07	-0.0407961	5.59054e-24	0.650358	2	MYRF	MYRF	intron_variant	MODIFIER	TMEM258	0.273239
MUFA_pct	145	2	21002409	rs1042034	0.204582	C	T	0.0743079	1.14928e-19	0.0767088	5.93766e-24	0.107985	2	APOB	APOB	missense_variant	MODERATE	NA	NA
Total_FA	1004	9	133278431	rs651007	0.20596	T	C	-0.0348705	6.86499e-05	-0.0402831	6.31477e-24	0.708907	5	ABO	ABO	upstream_gene_variant	MODIFIER	ABO	0.331992
M_LDL_CE	565	5	75329662	rs7703051	0.372732	A	C	-0.069669	7.18561e-22	-0.0656683	6.34255e-24	0.170628	1	HMGCR	ENSG00000247372	intron_variant	MODIFIER	HMGCR	0.239839
L_VLDL_CE	67	1	109274570	rs7528419	0.224016	G	A	0.0822789	6.80419e-24	0.0822789	6.80419e-24	0	0	CELSR2	CELSR2	3_prime_UTR_variant	MODIFIER	SORT1	0.252314
L_VLDL_CE	34	1	55055569	rs471705	0.360781	T	G	0.0403249	1.3499e-08	0.0386222	7.28395e-24	0.584525	4	PCSK9	PCSK9	intron_variant	MODIFIER	NA	NA
S_HDL_CE	854	8	9325848	rs9987289	0.0926698	A	G	0.117985	5.40926e-20	0.122539	7.49554e-24	0.107312	4	LOC157273	PPP1R3B-DT	non_coding_transcript_exon_variant	MODIFIER	NA	NA
S_VLDL_FC	565	5	75329662	rs7703051	0.372732	A	C	-0.0733526	7.51518e-24	-0.0733526	7.51518e-24	0	0	HMGCR	ENSG00000247372	intron_variant	MODIFIER	HMGCR	0.239839
IDL_P	160	2	43847292	rs4245791	0.322478	C	T	-0.0746853	1.76877e-22	-0.0754238	7.64363e-24	0.0390352	1	ABCG8	ABCG8	non_coding_transcript_exon_variant	MODIFIER	NA	NA
XL_VLDL_CE	565	5	75355259	rs3846662	0.41981	G	A	-0.0451489	2.35096e-11	-0.0341845	7.7397e-24	0.594891	4	HMGCR	HMGCR	non_coding_transcript_exon_variant	MODIFIER	HMGCR	0.333602
M_VLDL_FC	1004	9	133273983	rs507666	0.182701	A	G	-0.0603104	3.94744e-11	-0.0667708	7.98771e-24	0.417893	2	NA	ABO	intron_variant	MODIFIER	ABO	0.352113
XL_VLDL_CE	1608	19	44717621	rs11881756	0.117578	C	T	0.0518305	5.44328e-07	0.0554986	8.10758e-24	0.569828	6	CEACAM16	CEACAM16-AS1	intron_variant	MODIFIER	NECTIN2	0.112877
XL_VLDL_CE	1004	9	133278431	rs651007	0.20596	T	C	-0.0364945	8.9034e-06	-0.0429569	9.04236e-24	0.580529	4	ABO	ABO	upstream_gene_variant	MODIFIER	ABO	0.331992
DHA	0	NA	NA	Affx.5771458	NA	NA	NA	0.143774	2.18711e-25	0.130593	9.91339e-24	0.0940957	7	NA	NA	NA	NA	NA	NA
IDL_PL	1593	19	19268740	rs58542926	0.0760135	T	C	0.135061	4.07483e-24	0.132224	1.09686e-23	0.0205064	1	TM6SF2	TM6SF2	missense_variant	MODERATE	MAU2	0.286117
GlycA	923	8	125478730	rs2954029	0.460377	T	A	0.0723386	3.4807e-24	0.0646573	1.12781e-23	0.153486	5	TRIB1	TRIB1AL	intron_variant	MODIFIER	TRIB1	0.0597586
L_LDL_PL	1646	20	45978962	rs6104410	0.263812	G	A	0.0189754	0.0206931	0.0182363	1.17139e-23	0.881189	3	ZNF335	FTLP1	upstream_gene_variant	MODIFIER	PLTP	0.353521
Val	1466	16	70430915	rs11647932	0.119005	T	C	0.0715323	1.63116e-11	0.0755611	1.17896e-23	0.419319	18	ST3GAL2	ST3GAL2	intron_variant	MODIFIER	EXOSC6	0.159356
S_VLDL_TG	1593	19	19268740	rs58542926	0.0760135	T	C	0.1297	1.31432e-23	0.1297	1.31432e-23	0	0	TM6SF2	TM6SF2	missense_variant	MODERATE	MAU2	0.286117
XL_HDL_P	791	7	73597712	rs35332062	0.129889	A	G	-0.0661817	4.95142e-13	-0.0669836	1.32301e-23	0.319403	3	MLXIPL	MLXIPL	missense_variant	MODERATE	MLXIPL	0.405835
VLDL_CE	864	8	20083516	rs11204087	0.429471	T	C	0.0444346	3.91095e-10	0.0377559	1.38352e-23	0.63081	2	SLC18A1	ENSG00000253775	intron_variant	MODIFIER	LPL	0.165996
XL_VLDL_PL	1129	11	61837743	rs2072114	0.12336	G	A	-0.0442211	9.13495e-06	-0.0557103	1.42549e-23	0.525882	2	FADS2	FADS2	intron_variant	MODIFIER	FADS1	0.239235
XXL_VLDL_TG	1129	11	61792609	rs174538	0.320352	A	G	-0.0367923	3.05383e-07	-0.0435836	1.52189e-23	0.510471	4	TMEM258	TMEM258	5_prime_UTR_variant	MODIFIER	TMEM258	0.360161
L_LDL_P	34	1	55055569	rs471705	0.360781	T	G	0.0701386	1.04992e-20	0.0719484	1.57334e-23	0.0768199	2	PCSK9	PCSK9	intron_variant	MODIFIER	NA	NA
L_VLDL_P	146	2	21148196	rs11687710	0.337321	C	T	-0.027003	0.000114907	-0.0380857	1.6174e-23	0.545398	5	TDRD15	TDRD15	downstream_gene_variant	MODIFIER	APOB	0.172636
Cholines	160	2	43847292	rs4245791	0.322478	C	T	-0.0324278	1.32327e-05	-0.0372601	1.73767e-23	0.640159	3	ABCG8	ABCG8	non_coding_transcript_exon_variant	MODIFIER	NA	NA
L_HDL_TG	791	7	73573024	rs2286276	0.285704	T	C	0.0368381	3.09758e-06	0.0461838	1.81506e-23	0.59765	2	TBL2	TBL2	non_coding_transcript_exon_variant	MODIFIER	BUD23	0.279879
MUFA_pct	864	8	20083516	rs11204087	0.429471	T	C	0.064988	2.50754e-22	0.0637865	1.96227e-23	0.0666726	1	SLC18A1	ENSG00000253775	intron_variant	MODIFIER	LPL	0.165996
XS_VLDL_TG	1459	16	56972678	rs7499892	0.178116	T	C	-0.0538416	5.47856e-09	-0.0615716	1.99629e-23	0.489972	3	CETP	CETP	intron_variant	MODIFIER	HERPUD1	0.112877
S_HDL_FC	1558	18	49655298	rs2156552	0.176567	A	T	0.087907	2.54768e-20	0.0861377	2.09436e-23	0.165972	2	LIPG	SMUG1P1	downstream_gene_variant	MODIFIER	NA	NA
M_VLDL_FC	34	1	55055569	rs471705	0.360781	T	G	0.060213	3.00031e-16	0.0541705	2.36571e-23	0.402887	7	PCSK9	PCSK9	intron_variant	MODIFIER	NA	NA
VLDL_size	1609	19	44911194	rs439401	0.360082	T	C	0.0657998	2.40282e-23	0.0657998	2.40282e-23	0	0	APOE	APOC1	upstream_gene_variant	MODIFIER	NA	NA
XS_VLDL_CE	1593	19	19268740	rs58542926	0.0760135	T	C	0.131996	2.44176e-23	0.131996	2.44176e-23	0	0	TM6SF2	TM6SF2	missense_variant	MODERATE	MAU2	0.286117
XS_VLDL_FC	1004	9	133279427	rs635634	0.181509	T	C	-0.0705483	1.7e-14	-0.0767217	2.51643e-23	0.263089	4	ABO	ABO	upstream_gene_variant	MODIFIER	ABO	0.331992
ApoA1	1129	11	61888645	rs174455	0.35898	G	A	0.0337656	8.65189e-07	0.0380116	2.52809e-23	0.534065	2	FADS3	FADS3	intron_variant	MODIFIER	NA	NA
M_LDL_CE	1004	9	133273983	rs507666	0.182701	A	G	-0.0623817	8.28975e-12	-0.0650431	2.66128e-23	0.429096	3	NA	ABO	intron_variant	MODIFIER	ABO	0.352113
PUFA_by_MUFA	864	8	20083516	rs11204087	0.429471	T	C	-0.0599019	4.02965e-19	-0.0579413	2.88524e-23	0.190331	2	SLC18A1	ENSG00000253775	intron_variant	MODIFIER	LPL	0.165996
Cholines	1129	11	61790331	rs102275	0.353971	C	T	0.0571153	3.1197e-15	0.0514819	2.94295e-23	0.417098	3	TMEM258	TMEM258	non_coding_transcript_exon_variant	MODIFIER	TMEM258	0.380282
M_HDL_TG	1608	19	44722081	rs2965109	0.365779	T	C	-0.0343573	5.06845e-06	-0.0380314	3.05882e-23	0.690836	6	CEACAM16	CEACAM16-AS1	intron_variant	MODIFIER	CEACAM19	0.112877
VLDL_size	745	7	1077800	rs10274367	0.357486	C	T	-0.0336258	4.15481e-07	-0.0368459	3.12582e-23	0.499851	2	C7orf50	ENSG00000224079	non_coding_transcript_exon_variant	MODIFIER	C7orf50	0.380282
DHA_pct	1459	16	56981179	rs5880	0.0555169	C	G	0.0432128	0.00338568	0.0521989	3.35212e-23	0.712519	6	CETP	CETP	missense_variant	MODERATE	CETP	0.199195
MUFA	854	8	9326086	rs4841132	0.0915848	A	G	0.0416429	0.000657806	0.04063	3.37894e-23	0.764472	7	LOC157273	PPP1R3B-DT	non_coding_transcript_exon_variant	MODIFIER	NA	NA
XS_VLDL_CE	39	1	62652525	rs10889353	0.353757	C	A	0.072788	3.91134e-23	0.072788	3.91134e-23	0	0	DOCK7	DOCK7	intron_variant	MODIFIER	DOCK7	0.393763
S_VLDL_P	1646	20	45846774	rs174745	0.371829	A	G	-0.0242264	0.00064227	-0.029048	3.92282e-23	0.697167	3	ACOT8	ACOT8	intron_variant	MODIFIER	NA	NA
S_HDL_PL	1558	18	49655298	rs2156552	0.176567	A	T	0.0954341	4.49504e-23	0.0954341	4.49504e-23	0	0	LIPG	SMUG1P1	downstream_gene_variant	MODIFIER	NA	NA
XS_VLDL_P	160	2	43847292	rs4245791	0.322478	C	T	-0.0605585	1.10038e-15	-0.0594203	4.64307e-23	0.325888	3	ABCG8	ABCG8	non_coding_transcript_exon_variant	MODIFIER	NA	NA
S_VLDL_CE	1608	19	44738916	rs1531517	0.0747147	A	G	0.1297	5.58816e-23	0.1297	5.58816e-23	0	0	BCL3	ENSG00000288773	non_coding_transcript_exon_variant	MODIFIER	BCL3	0.199598
M_VLDL_CE	34	1	55055569	rs471705	0.360781	T	G	0.0736783	2.53895e-22	0.0639182	5.86711e-23	0.253537	6	PCSK9	PCSK9	intron_variant	MODIFIER	NA	NA
L_HDL_TG	81	1	161247903	rs2502807	0.381262	C	A	-0.0287792	8.98955e-05	-0.0264873	5.91444e-23	0.788441	4	NR1I3	NA	intergenic_variant	MODIFIER	NA	NA
M_LDL_P	1646	20	45906012	rs6065904	0.210417	A	G	-0.0476409	3.28721e-08	-0.0468522	6.09062e-23	0.615929	2	PLTP	PLTP	intron_variant	MODIFIER	PLTP	0.299799
Phosphoglyc	1593	19	19268740	rs58542926	0.0760135	T	C	0.130533	6.37492e-23	0.130533	6.37492e-23	0	0	TM6SF2	TM6SF2	missense_variant	MODERATE	MAU2	0.286117
LDL_FC	987	9	104826853	rs4149310	0.153865	T	A	-0.0407996	4.99351e-05	-0.0351511	6.84521e-23	0.822071	3	ABCA1	ABCA1	intron_variant	MODIFIER	ABCA1	0.159759
XL_VLDL_CE	1646	20	45916409	rs4810479	0.243972	C	T	-0.0512555	3.69354e-11	-0.0482323	7.51465e-23	0.477517	4	PLTP	PLTP	upstream_gene_variant	MODIFIER	NA	NA
Gln	791	7	73450539	rs714052	0.12624	G	A	-0.0880906	1.22672e-15	-0.0987006	7.81011e-23	0.162588	10	BAZ1B	BAZ1B	intron_variant	MODIFIER	MLXIPL	0.246479
XXL_VLDL_CE	864	8	20083516	rs11204087	0.429471	T	C	0.0657271	8.35669e-23	0.0657271	8.35669e-23	0	0	SLC18A1	ENSG00000253775	intron_variant	MODIFIER	LPL	0.165996
S_LDL_P	864	8	20084343	rs4543559	0.395454	A	G	-0.0395442	3.7164e-08	-0.0417934	8.93687e-23	0.573502	2	SLC18A1	ENSG00000253775	intron_variant	MODIFIER	NA	NA
M_LDL_PL	160	2	43847292	rs4245791	0.322478	C	T	-0.0635229	8.29992e-17	-0.0649043	9.05456e-23	0.224906	1	ABCG8	ABCG8	non_coding_transcript_exon_variant	MODIFIER	NA	NA
XS_VLDL_CE	1558	18	49655298	rs2156552	0.176567	A	T	0.0658319	6.8416e-13	0.0612272	9.89708e-23	0.472428	2	LIPG	SMUG1P1	downstream_gene_variant	MODIFIER	NA	NA
L_VLDL_CE	1004	9	133279427	rs635634	0.181509	T	C	-0.0419193	2.29416e-06	-0.0521573	1.00035e-22	0.528841	2	ABO	ABO	upstream_gene_variant	MODIFIER	ABO	0.331992
GlycA	391	3	186619924	rs4917	0.360239	T	C	0.0390503	4.76737e-08	0.0457797	1.02226e-22	0.482153	11	AHSG	AHSG	missense_variant	MODERATE	NA	NA
ApoB	34	1	55055569	rs471705	0.360781	T	G	0.0651587	1.71112e-18	0.0669678	1.02327e-22	0.139163	2	PCSK9	PCSK9	intron_variant	MODIFIER	NA	NA
Sphingomyelins	1558	18	49640324	rs9947684	0.345069	A	G	0.0480358	2.39344e-11	0.0404954	1.05911e-22	0.557741	5	LIPG	NA	regulatory_region_variant	MODIFIER	NA	NA
M_HDL_PL	145	2	21008652	rs676210	0.203608	A	G	-0.055344	6.25593e-11	-0.0557921	1.09223e-22	0.457573	1	APOB	APOB	missense_variant	MODERATE	APOB	0.258954
MUFA	146	2	21065449	rs562338	0.178756	A	G	0.0667892	1.46469e-13	0.0714801	1.10463e-22	0.300541	3	APOB	NA	intergenic_variant	MODIFIER	NA	NA
LDL_P	160	2	43846742	rs6544713	0.320189	T	C	-0.0750789	1.12777e-22	-0.0750789	1.12777e-22	0	0	ABCG8	ABCG8	non_coding_transcript_exon_variant	MODIFIER	NA	NA
M_LDL_P	1004	9	133273983	rs507666	0.182701	A	G	-0.0650027	1.02642e-12	-0.0682526	1.13226e-22	0.368555	2	NA	ABO	intron_variant	MODIFIER	ABO	0.352113
XS_VLDL_FC	0	NA	NA	Affx.4052417	NA	NA	NA	0.0733232	1.20467e-22	0.0733232	1.20467e-22	0	0	NA	NA	NA	NA	NA	NA
XL_HDL_P	987	9	104903458	rs2575876	0.250889	A	G	0.0614438	7.69966e-18	0.0631376	1.23222e-22	0.126452	3	ABCA1	ABCA1	intron_variant	MODIFIER	ABCA1	0.0865191
Total_BCAA	175	2	64993776	rs2160387	0.4285	C	T	-0.046401	2.48e-11	-0.0454673	1.24614e-22	0.468996	24	SLC1A4	SLC1A4	intron_variant	MODIFIER	SLC1A4	0.219316
M_LDL_P	149	2	27508073	rs1260326	0.387718	T	C	-0.070849	1.27133e-22	-0.070849	1.27133e-22	0	0	GCKR	GCKR	missense_variant	MODERATE	NA	NA
SFA	1004	9	133278431	rs651007	0.20596	T	C	-0.033531	0.000124986	-0.0409696	1.32251e-22	0.688693	3	ABO	ABO	upstream_gene_variant	MODIFIER	ABO	0.331992
M_LDL_PL	149	2	27508073	rs1260326	0.387718	T	C	-0.0716213	1.35834e-22	-0.0716213	1.35834e-22	0	0	GCKR	GCKR	missense_variant	MODERATE	NA	NA
HDL_TG	145	2	21009932	rs1041968	0.47473	G	A	0.0241625	0.000930915	0.0180753	1.44844e-22	0.869045	2	APOB	APOB	synonymous_variant	LOW	NA	NA
LA	149	2	27508073	rs1260326	0.387718	T	C	-0.0733827	1.52556e-22	-0.0733827	1.52556e-22	0	0	GCKR	GCKR	missense_variant	MODERATE	NA	NA
ApoA1	987	9	104826853	rs4149310	0.153865	T	A	-0.0429968	2.40559e-06	-0.0202191	1.55848e-22	0.734334	9	ABCA1	ABCA1	intron_variant	MODIFIER	ABCA1	0.159759
DHA_pct	0	NA	NA	Affx.5771458	NA	NA	NA	0.128633	1.00227e-20	0.129988	1.67714e-22	0.0536533	1	NA	NA	NA	NA	NA	NA
VLDL_PL	34	1	55055569	rs471705	0.360781	T	G	0.0369895	1.99137e-07	0.0369973	1.69531e-22	0.587881	3	PCSK9	PCSK9	intron_variant	MODIFIER	NA	NA
XS_VLDL_FC	863	8	19966981	rs13702	0.284004	C	T	0.0764033	1.75727e-22	0.0764033	1.75727e-22	0	0	LPL	LPL	3_prime_UTR_variant	MODIFIER	LPL	0.340241
L_VLDL_P	1646	20	45925376	rs6065906	0.178637	C	T	-0.0605917	6.05415e-12	-0.05397	1.77773e-22	0.469435	2	PCIF1	ENSG00000285796	downstream_gene_variant	MODIFIER	PLTP	0.31992
HDL_CE	1558	18	49655298	rs2156552	0.176567	A	T	0.0698842	1.13078e-17	0.0689853	1.78134e-22	0.173223	2	LIPG	SMUG1P1	downstream_gene_variant	MODIFIER	NA	NA
ApoA1	864	8	20083516	rs11204087	0.429471	T	C	-0.036778	3.37657e-08	-0.0310215	1.7966e-22	0.597395	2	SLC18A1	ENSG00000253775	intron_variant	MODIFIER	LPL	0.165996
S_VLDL_PL	34	1	55055569	rs471705	0.360781	T	G	0.0532796	2.81093e-13	0.0521611	1.82507e-22	0.401157	2	PCSK9	PCSK9	intron_variant	MODIFIER	NA	NA
LDL_TG	1593	19	19268740	rs58542926	0.0760135	T	C	0.129337	1.8527e-22	0.129337	1.8527e-22	0	0	TM6SF2	TM6SF2	missense_variant	MODERATE	MAU2	0.286117
Phosphoglyc	119	1	230159169	rs2144300	0.393296	C	T	0.0292902	4.05109e-05	0.0249581	2.01589e-22	0.756846	4	GALNT2	GALNT2	intron_variant	MODIFIER	NA	NA
Cholines	149	2	27508073	rs1260326	0.387718	T	C	-0.0695221	2.08257e-22	-0.0695221	2.08257e-22	0	0	GCKR	GCKR	missense_variant	MODERATE	NA	NA
Sphingomyelins	160	2	43846742	rs6544713	0.320189	T	C	-0.0512652	3.40242e-12	-0.0457833	2.11273e-22	0.493165	5	ABCG8	ABCG8	non_coding_transcript_exon_variant	MODIFIER	NA	NA
L_HDL_P	987	9	104903458	rs2575876	0.250889	A	G	0.0554061	7.88457e-16	0.0569585	2.26981e-22	0.174892	3	ABCA1	ABCA1	intron_variant	MODIFIER	ABCA1	0.0865191
S_VLDL_FC	1405	15	58450532	rs11858164	0.445379	T	G	-0.0192973	0.00673496	-0.0205898	2.33646e-22	0.81396	2	LIPC, LIPC-AS1	LIPC	intron_variant	MODIFIER	NA	NA
M_LDL_TG	1593	19	19268740	rs58542926	0.0760135	T	C	0.128069	2.348e-22	0.128069	2.348e-22	0	0	TM6SF2	TM6SF2	missense_variant	MODERATE	MAU2	0.286117
LA_pct	0	NA	NA	Affx.5607137	NA	NA	NA	-0.0383324	2.86496e-06	-0.0319043	2.39768e-22	0.746234	7	NA	NA	NA	NA	NA	NA
M_HDL_PL	81	1	161230697	rs4073054	0.374272	C	A	0.0333186	2.30171e-06	0.0326969	2.43907e-22	0.645318	4	NR1I3, TOMM40L	TOMM40L	3_prime_UTR_variant	MODIFIER	NA	NA
M_VLDL_PL	34	1	55055569	rs471705	0.360781	T	G	0.0540158	1.35095e-13	0.0497076	2.52573e-22	0.44258	5	PCSK9	PCSK9	intron_variant	MODIFIER	NA	NA
HDL_size	1609	19	44976780	rs2075620	0.271734	G	A	-0.0262275	0.000107	-0.0336249	2.6632e-22	0.479612	4	CLPTM1	CLPTM1	intron_variant	MODIFIER	CLPTM1	0.387123
MUFA	1405	15	58450219	rs261336	0.160722	G	A	-0.0593825	4.43727e-10	-0.0596167	2.70494e-22	0.503221	1	LIPC, LIPC-AS1	LIPC	intron_variant	MODIFIER	NA	NA
Tyr	0	NA	NA	Affx.13128777	NA	NA	NA	-0.0621598	2.19815e-14	-0.0629672	2.82335e-22	0.337412	9	NA	NA	NA	NA	NA	NA
VLDL_CE	149	2	27508073	rs1260326	0.387718	T	C	-0.0702456	2.87149e-22	-0.0702456	2.87149e-22	0	0	GCKR	GCKR	missense_variant	MODERATE	NA	NA
VLDL_CE	791	7	73606007	rs3812316	0.129977	G	C	0.0601892	7.55364e-09	0.0509797	3.21259e-22	0.654887	3	MLXIPL	MLXIPL	missense_variant	MODERATE	MLXIPL	0.412475
XS_VLDL_CE	160	2	43847292	rs4245791	0.322478	C	T	-0.0717823	1.35682e-21	-0.06972	3.35778e-22	0.0746162	3	ABCG8	ABCG8	non_coding_transcript_exon_variant	MODIFIER	NA	NA
M_VLDL_FC	149	2	27508073	rs1260326	0.387718	T	C	-0.0702064	3.37218e-22	-0.0702064	3.37218e-22	0	0	GCKR	GCKR	missense_variant	MODERATE	NA	NA
XL_HDL_FC	145	2	21041028	rs1367117	0.33735	A	G	-0.0370803	6.62635e-08	-0.0316493	3.44102e-22	0.583987	4	APOB	APOB	missense_variant	MODERATE	APOB	0.371831
VLDL_P	1608	19	44734556	rs2965101	0.322086	C	T	0.0401092	6.59289e-08	0.0382177	3.61961e-22	0.610156	2	BCL3	ENSG00000288773	upstream_gene_variant	MODIFIER	CEACAM19	0.0995976
XXL_VLDL_TG	1404	15	58388444	rs35853021	0.355527	T	G	0.0415829	3.02506e-09	0.0370306	3.65418e-22	0.567309	4	LIPC	LIPC	intron_variant	MODIFIER	ALDH1A2	0.0732394
HDL_PL	1609	19	44879709	rs3852860	0.418001	T	C	-0.0263502	6.1469e-05	-0.021163	3.9839e-22	0.666484	7	NECTIN2	NECTIN2	intron_variant	MODIFIER	NECTIN2	0.159557
LDL_size	735	6	160589086	rs10455872	0.0804722	G	A	-0.127083	4.07169e-22	-0.127083	4.07169e-22	0	0	LPA	LPA	intron_variant	MODIFIER	SLC22A3	0.187324
M_VLDL_FC	160	2	43846742	rs6544713	0.320189	T	C	-0.0703496	1.54591e-20	-0.0708382	4.12706e-22	0.05668	2	ABCG8	ABCG8	non_coding_transcript_exon_variant	MODIFIER	NA	NA
L_LDL_P	923	8	125467120	rs6982502	0.47762	C	T	-0.0692364	9.75806e-22	-0.0692649	4.49878e-22	0.0145751	1	TRIB1	TRIB1AL	intron_variant	MODIFIER	NA	NA
TG_by_PG	119	1	230160042	rs10127775	0.392023	A	T	-0.0559112	1.63743e-17	-0.0595157	4.58273e-22	0.0860881	2	GALNT2	GALNT2	intron_variant	MODIFIER	NA	NA
XL_VLDL_PL	146	2	21148196	rs11687710	0.337321	C	T	-0.0245086	0.000421739	-0.0352209	4.8613e-22	0.553724	5	TDRD15	TDRD15	downstream_gene_variant	MODIFIER	APOB	0.172636
S_VLDL_FC	149	2	27508073	rs1260326	0.387718	T	C	-0.0702377	5.00368e-22	-0.0702377	5.00368e-22	0	0	GCKR	GCKR	missense_variant	MODERATE	NA	NA
HDL_P	0	NA	NA	Affx.52343806_	NA	NA	NA	-0.106704	5.03176e-22	-0.106704	5.03176e-22	0	0	NA	NA	NA	NA	NA	NA
TG_by_PG	1129	11	61783884	rs174535	0.355906	C	T	-0.0647833	5.04206e-22	-0.0647833	5.04206e-22	0	0	MYRF	MYRF	synonymous_variant	LOW	TMEM258	0.380282
TG_by_PG	1609	19	44912383	rs445925	0.111461	A	G	-0.0981207	5.20089e-22	-0.0981207	5.20089e-22	0	0	APOC1	APOC1	upstream_gene_variant	MODIFIER	APOE	0.212475
L_HDL_CE	854	8	9325848	rs9987289	0.0926698	A	G	0.0508598	7.44131e-07	0.0579459	5.26506e-22	0.417087	5	LOC157273	PPP1R3B-DT	non_coding_transcript_exon_variant	MODIFIER	NA	NA
Unsaturation	1137	11	75740142	rs11821808	0.0943821	T	C	0.0627545	6.32096e-08	0.0621992	5.42204e-22	0.565917	10	MOGAT2	RN7SL786P	upstream_gene_variant	MODIFIER	DGAT2	0.326761
S_LDL_FC	1405	15	58498451	rs112694435	0.0560079	A	G	0.0585033	0.000218535	0.0501404	5.56024e-22	0.849165	4	LIPC, LIPC-AS1	LIPC	intron_variant	MODIFIER	LIPC	0.206036
Ala	936	8	144484665	rs7003836	0.466006	T	G	0.0461548	1.98119e-10	0.0494286	5.60946e-22	0.470312	22	PPP1R16A	PPP1R16A	intron_variant	MODIFIER	NA	NA
VLDL_TG	864	8	20084343	rs4543559	0.395454	A	G	-0.0580872	1.27988e-17	-0.0601384	5.73019e-22	0.123541	3	SLC18A1	ENSG00000253775	intron_variant	MODIFIER	NA	NA
SFA	1646	20	45840651	rs4638862	0.439068	G	A	-0.0231595	0.00125644	-0.0310303	7.16497e-22	0.712992	3	SNX21	SNX21	missense_variant	MODERATE	NA	NA
XS_VLDL_TG	1593	19	19268740	rs58542926	0.0760135	T	C	0.116773	1.93307e-18	0.120838	7.60369e-22	0.096754	2	TM6SF2	TM6SF2	missense_variant	MODERATE	MAU2	0.286117
PUFA_pct	923	8	125495147	rs2954038	0.299449	C	A	0.0716214	7.88136e-22	0.0716214	7.88136e-22	0	0	TRIB1	TRIB1AL	intron_variant	MODIFIER	NA	NA
XS_VLDL_PL	149	2	27508073	rs1260326	0.387718	T	C	-0.0695217	8.56065e-22	-0.0695217	8.56065e-22	0	0	GCKR	GCKR	missense_variant	MODERATE	NA	NA
M_HDL_CE	1165	11	116736721	rs1558861	0.0649053	C	T	0.107169	8.0825e-16	0.100029	8.92153e-22	0.296764	2	BUD13	NA	regulatory_region_variant	MODIFIER	NA	NA
M_LDL_TG	864	8	20084343	rs4543559	0.395454	A	G	-0.0583166	2.32123e-16	-0.0604116	9.17478e-22	0.184689	1	SLC18A1	ENSG00000253775	intron_variant	MODIFIER	NA	NA
L_HDL_TG	745	7	1077800	rs10274367	0.357486	C	T	0.0551695	1.3689e-13	0.0503476	9.26791e-22	0.458375	3	C7orf50	ENSG00000224079	non_coding_transcript_exon_variant	MODIFIER	C7orf50	0.380282
S_LDL_P	1404	15	58332922	rs1444940	0.0643224	G	T	-0.0304124	0.0336243	-0.034867	9.44957e-22	0.826534	4	LIPC	ALDH1A2	intron_variant	MODIFIER	ADAM10	0.0796781
L_LDL_PL	34	1	55055569	rs471705	0.360781	T	G	0.0622692	1.60189e-16	0.0593622	9.99534e-22	0.302084	3	PCSK9	PCSK9	intron_variant	MODIFIER	NA	NA
Acetone	549	5	41926198	rs277416	0.24222	A	G	0.0748741	3.42622e-18	0.0657635	1.00876e-21	0.35308	20	FBXO4	FBXO4	intron_variant	MODIFIER	OXCT1	0.179276
VLDL_size	39	1	62652525	rs10889353	0.353757	C	A	0.0637587	1.02269e-21	0.0637587	1.02269e-21	0	0	DOCK7	DOCK7	intron_variant	MODIFIER	DOCK7	0.393763
Albumin	1612	19	49534760	rs10419198	0.246635	T	C	0.066868	5.10383e-15	0.0676655	1.1169e-21	0.300707	21	RCN3	RCN3	intron_variant	MODIFIER	RCN3	0.313481
XL_VLDL_P	1459	16	56968820	rs9939224	0.208147	T	G	-0.0768659	1.14803e-21	-0.0768659	1.14803e-21	0	0	CETP	CETP	intron_variant	MODIFIER	NA	NA
Omega_3_pct	1404	15	58388444	rs35853021	0.355527	T	G	-0.0676366	2.7876e-20	-0.0694972	1.1547e-21	0.0150655	2	LIPC	LIPC	intron_variant	MODIFIER	ALDH1A2	0.0732394
M_VLDL_P	34	1	55055569	rs471705	0.360781	T	G	0.0524859	4.99565e-13	0.0460712	1.18547e-21	0.48215	5	PCSK9	PCSK9	intron_variant	MODIFIER	NA	NA
MUFA_pct	923	8	125495147	rs2954038	0.299449	C	A	-0.06938	1.30735e-21	-0.06938	1.30735e-21	0	0	TRIB1	TRIB1AL	intron_variant	MODIFIER	NA	NA
M_HDL_PL	149	2	27447440	rs11126999	0.396804	A	G	0.024461	0.000484805	0.0318666	1.53122e-21	0.645185	3	IFT172	IFT172	intron_variant	MODIFIER	IFT172	0.407243
HDL_P	854	8	9325848	rs9987289	0.0926698	A	G	0.113362	1.53616e-21	0.113362	1.53616e-21	0	0	LOC157273	PPP1R3B-DT	non_coding_transcript_exon_variant	MODIFIER	NA	NA
XS_VLDL_PL	745	7	1077800	rs10274367	0.357486	C	T	0.0407556	3.00406e-08	0.0372239	1.73775e-21	0.637138	2	C7orf50	ENSG00000224079	non_coding_transcript_exon_variant	MODIFIER	C7orf50	0.380282
XL_VLDL_TG	864	8	20083516	rs11204087	0.429471	T	C	0.0594775	1.59053e-19	0.058371	1.85199e-21	0.0995443	2	SLC18A1	ENSG00000253775	intron_variant	MODIFIER	LPL	0.165996
IDL_FC	791	7	73410795	rs4717763	0.415671	A	G	-0.0355311	7.52401e-07	-0.0387219	1.87347e-21	0.602413	4	FZD9	NA	TF_binding_site_variant	MODIFIER	NA	NA
Ala	1466	16	70335006	rs12325419	0.118899	A	G	-0.0845039	3.95805e-14	-0.084619	2.36898e-21	0.341514	14	DDX19B, LOC100506083	DDX19B	3_prime_UTR_variant	MODIFIER	COG4	0.206036
L_LDL_CE	34	1	55055569	rs471705	0.360781	T	G	0.0611445	6.50904e-16	0.059285	2.3782e-21	0.296443	5	PCSK9	PCSK9	intron_variant	MODIFIER	NA	NA
M_HDL_P	1129	11	61860339	rs174609	0.466896	C	T	0.032379	1.25651e-06	0.030789	2.43301e-21	0.60069	4	FADS2	FADS2	intron_variant	MODIFIER	FADS2	0.273038
S_HDL_FC	854	8	9325848	rs9987289	0.0926698	A	G	0.101726	6.65388e-16	0.0940474	2.46342e-21	0.359038	3	LOC157273	PPP1R3B-DT	non_coding_transcript_exon_variant	MODIFIER	NA	NA
L_LDL_FC	34	1	55055569	rs471705	0.360781	T	G	0.0636559	3.92441e-17	0.0657995	2.5237e-21	0.147269	2	PCSK9	PCSK9	intron_variant	MODIFIER	NA	NA
L_LDL_FC	160	2	43846742	rs6544713	0.320189	T	C	-0.0737253	2.54644e-21	-0.0737253	2.54644e-21	0	0	ABCG8	ABCG8	non_coding_transcript_exon_variant	MODIFIER	NA	NA
L_HDL_P	923	8	125495147	rs2954038	0.299449	C	A	0.0401859	7.53391e-10	0.0273376	2.82162e-21	0.510931	3	TRIB1	TRIB1AL	intron_variant	MODIFIER	NA	NA
L_HDL_PL	923	8	125481504	rs2954033	0.302657	A	G	0.0401271	1.18545e-09	0.032861	2.83978e-21	0.473246	3	TRIB1	TRIB1AL	intron_variant	MODIFIER	NA	NA
Cholines	119	1	230169242	rs10489615	0.385551	A	G	0.0315579	9.21733e-06	0.0345998	2.93839e-21	0.629316	2	GALNT2	GALNT2	intron_variant	MODIFIER	NA	NA
VLDL_FC	1004	9	133279427	rs635634	0.181509	T	C	-0.0459081	2.83981e-07	-0.0558349	2.94652e-21	0.469532	3	ABO	ABO	upstream_gene_variant	MODIFIER	ABO	0.331992
L_VLDL_FC	160	2	43847292	rs4245791	0.322478	C	T	-0.0320451	5.01599e-06	-0.0373597	3.08701e-21	0.525464	6	ABCG8	ABCG8	non_coding_transcript_exon_variant	MODIFIER	NA	NA
Gly	1474	16	81031677	rs10083777	0.14465	T	C	0.0856319	1.86037e-18	0.0834288	3.25856e-21	0.157214	26	CENPN	CENPN	intron_variant	MODIFIER	GCSH	0.333803
LDL_CE	923	8	125467120	rs6982502	0.47762	C	T	-0.0684307	3.37792e-21	-0.0684307	3.37792e-21	0	0	TRIB1	TRIB1AL	intron_variant	MODIFIER	NA	NA
XL_VLDL_TG	119	1	230159169	rs2144300	0.393296	C	T	-0.0450141	1.29505e-11	-0.0406833	3.40414e-21	0.442386	4	GALNT2	GALNT2	intron_variant	MODIFIER	NA	NA
VLDL_size	1593	19	19268740	rs58542926	0.0760135	T	C	0.113544	3.68433e-21	0.113544	3.68433e-21	0	0	TM6SF2	TM6SF2	missense_variant	MODERATE	MAU2	0.286117
L_LDL_CE	1646	20	46021679	rs10432735	0.138227	T	A	-0.032147	0.00207764	-0.0547261	3.76344e-21	0.64403	3	SLC12A5-AS1	SLC12A5-AS1	non_coding_transcript_exon_variant	MODIFIER	CD40	0.332797
VLDL_CE	160	2	43847292	rs4245791	0.322478	C	T	-0.0663034	1.46744e-18	-0.0662043	3.86582e-21	0.118228	1	ABCG8	ABCG8	non_coding_transcript_exon_variant	MODIFIER	NA	NA
XXL_VLDL_FC	864	8	20083516	rs11204087	0.429471	T	C	0.0636848	3.98149e-21	0.0636848	3.98149e-21	0	0	SLC18A1	ENSG00000253775	intron_variant	MODIFIER	LPL	0.165996
S_HDL_TG	734	6	160576086	rs74617384	0.0790379	T	A	0.0621845	6.8934e-07	0.0624352	4.15171e-21	0.58544	4	LPA	LPA	intron_variant	MODIFIER	SLC22A3	0.187324
LDL_CE	34	1	55055569	rs471705	0.360781	T	G	0.0596578	2.32347e-15	0.0567482	4.17591e-21	0.332742	3	PCSK9	PCSK9	intron_variant	MODIFIER	NA	NA
S_LDL_CE	39	1	62652525	rs10889353	0.353757	C	A	0.0695834	4.26013e-21	0.0695834	4.26013e-21	0	0	DOCK7	DOCK7	intron_variant	MODIFIER	DOCK7	0.393763
IDL_CE	1405	15	58450219	rs261336	0.160722	G	A	-0.071871	1.33456e-13	-0.082714	4.32025e-21	0.16343	1	LIPC, LIPC-AS1	LIPC	intron_variant	MODIFIER	NA	NA
VLDL_PL	864	8	20117278	rs74737417	0.0630159	G	C	0.095948	7.96883e-12	0.0939019	4.37461e-21	0.406829	3	SLC18A1	ENSG00000253775	intron_variant	MODIFIER	LPL	0.172636
S_LDL_P	149	2	27508073	rs1260326	0.387718	T	C	-0.0681915	4.39871e-21	-0.0681915	4.39871e-21	0	0	GCKR	GCKR	missense_variant	MODERATE	NA	NA
Gly	783	7	56093284	rs7801467	0.292405	A	G	0.0655482	3.23938e-18	0.0644699	4.48591e-21	0.149108	28	PHKG1	PHKG1	upstream_gene_variant	MODIFIER	NA	NA
M_LDL_FC	34	1	55055569	rs471705	0.360781	T	G	0.0621115	3.35506e-16	0.0590659	4.72082e-21	0.302406	3	PCSK9	PCSK9	intron_variant	MODIFIER	NA	NA
LDL_size	734	6	160576086	rs74617384	0.0790379	T	A	-0.125164	4.80301e-21	-0.125164	4.80301e-21	0	0	LPA	LPA	intron_variant	MODIFIER	SLC22A3	0.187324
S_LDL_PL	923	8	125465736	rs2001945	0.478624	G	C	-0.0638512	6.86056e-19	-0.062533	4.81349e-21	0.134895	3	TRIB1	TRIB1AL	upstream_gene_variant	MODIFIER	NA	NA
XXL_VLDL_P	1593	19	19268740	rs58542926	0.0760135	T	C	0.118265	5.09786e-21	0.118265	5.09786e-21	0	0	TM6SF2	TM6SF2	missense_variant	MODERATE	MAU2	0.286117
Ala	175	2	64993776	rs2160387	0.4285	C	T	0.0534164	2.8216e-13	0.0480002	5.3229e-21	0.482736	23	SLC1A4	SLC1A4	intron_variant	MODIFIER	SLC1A4	0.219316
SFA_pct	0	NA	NA	Affx.5771458	NA	NA	NA	-0.0337337	0.0246147	-0.0583293	5.81603e-21	0.802055	5	NA	NA	NA	NA	NA	NA
M_HDL_CE	1558	18	49655298	rs2156552	0.176567	A	T	0.0806084	5.87659e-21	0.0806084	5.87659e-21	0	0	LIPG	SMUG1P1	downstream_gene_variant	MODIFIER	NA	NA
XL_HDL_P	863	8	19973410	rs10096633	0.12452	T	C	-0.0855737	6.41772e-20	-0.0860931	6.75901e-21	0.026875	2	LPL	NA	intergenic_variant	MODIFIER	LPL	0.192555
L_LDL_TG	1593	19	19268740	rs58542926	0.0760135	T	C	0.125789	4.13006e-21	0.124426	7.0232e-21	0.0089882	1	TM6SF2	TM6SF2	missense_variant	MODERATE	MAU2	0.286117
L_LDL_CE	1165	11	116784884	rs35120633	0.0620833	A	G	-0.0727368	1.12527e-06	-0.0782456	7.44296e-21	0.640161	2	ZPR1	ZPR1	missense_variant	MODERATE	ZPR1	0.292153
S_VLDL_CE	1004	9	133268030	rs612169	0.316594	G	A	-0.0452431	1.26334e-09	-0.0501296	7.6332e-21	0.417837	3	NA	ABO	intron_variant	MODIFIER	ABO	0.338833
L_HDL_FC	854	8	9325848	rs9987289	0.0926698	A	G	0.047593	4.24547e-06	0.0507909	7.72372e-21	0.46604	7	LOC157273	PPP1R3B-DT	non_coding_transcript_exon_variant	MODIFIER	NA	NA
XL_HDL_CE	987	9	104903458	rs2575876	0.250889	A	G	0.0476633	1.00452e-11	0.0501312	8.30542e-21	0.273222	6	ABCA1	ABCA1	intron_variant	MODIFIER	ABCA1	0.0865191
M_HDL_PL	119	1	230159944	rs4846914	0.393252	G	A	0.0551272	3.46077e-15	0.0538903	8.42621e-21	0.26979	3	GALNT2	GALNT2	intron_variant	MODIFIER	NA	NA
ApoB	791	7	73593613	rs1051921	0.200497	A	G	0.0385273	1.3252e-05	0.0402101	8.42821e-21	0.686517	2	MLXIPL	MLXIPL	3_prime_UTR_variant	MODIFIER	MLXIPL	0.3334
M_LDL_P	1459	16	56960982	rs4783961	0.48844	G	A	-0.0276711	7.75386e-05	-0.02168	8.71691e-21	0.78774	5	CETP	CETP	upstream_gene_variant	MODIFIER	NA	NA
Gly	355	3	126192112	rs13082246	0.385103	G	A	0.0663453	1.3089e-20	0.059834	8.72715e-21	0.165725	25	ALDH1L1-AS2	ALDH1L1-AS2	intron_variant	MODIFIER	NA	NA
M_VLDL_CE	1593	19	19268740	rs58542926	0.0760135	T	C	0.128227	8.95897e-21	0.128227	8.95897e-21	0	0	TM6SF2	TM6SF2	missense_variant	MODERATE	MAU2	0.286117
L_HDL_PL	1558	18	49655298	rs2156552	0.176567	A	T	0.0581903	1.73685e-13	0.0569346	9.13294e-21	0.26507	4	LIPG	SMUG1P1	downstream_gene_variant	MODIFIER	NA	NA
L_HDL_CE	1558	18	49655298	rs2156552	0.176567	A	T	0.0467492	1.7424e-09	0.0365982	9.44651e-21	0.47252	5	LIPG	SMUG1P1	downstream_gene_variant	MODIFIER	NA	NA
XL_HDL_PL	81	1	161247903	rs2502807	0.381262	C	A	-0.0324104	2.56224e-07	-0.0343912	9.88085e-21	0.440515	6	NR1I3	NA	intergenic_variant	MODIFIER	NA	NA
S_LDL_FC	34	1	55055569	rs471705	0.360781	T	G	0.0649876	1.88925e-17	0.0611942	1.01181e-20	0.25214	2	PCSK9	PCSK9	intron_variant	MODIFIER	NA	NA
MUFA	1444	16	15036083	rs3198697	0.405864	T	C	0.0297905	2.51877e-05	0.0325176	1.05642e-20	0.652193	3	PDXDC1	PDXDC1	synonymous_variant	LOW	PDXDC1	0.366398
ApoB	39	1	62652525	rs10889353	0.353757	C	A	0.0693672	1.06115e-20	0.0693672	1.06115e-20	0	0	DOCK7	DOCK7	intron_variant	MODIFIER	DOCK7	0.393763
HDL_CE	987	9	104902020	rs1883025	0.253322	T	C	0.0445701	6.09897e-10	0.044643	1.16163e-20	0.387302	2	ABCA1	ABCA1	intron_variant	MODIFIER	ABCA1	0.0798793
XS_VLDL_P	745	7	1077800	rs10274367	0.357486	C	T	0.0394613	8.18965e-08	0.0336867	1.18081e-20	0.672827	3	C7orf50	ENSG00000224079	non_coding_transcript_exon_variant	MODIFIER	C7orf50	0.380282
L_VLDL_CE	1608	19	44717621	rs11881756	0.117578	C	T	0.0485648	4.0176e-06	0.0589812	1.22614e-20	0.526887	1	CEACAM16	CEACAM16-AS1	intron_variant	MODIFIER	NECTIN2	0.112877
L_HDL_CE	987	9	104867055	rs13301006	0.153589	T	C	0.0498632	1.21148e-09	0.0522056	1.24055e-20	0.337775	5	ABCA1	ABCA1	intron_variant	MODIFIER	ABCA1	0.139638
SFA_pct	1073	10	100601098	rs2489003	0.153888	G	A	0.0449952	1.17493e-05	0.0424157	1.25808e-20	0.777319	9	HIF1AN	NA	intergenic_variant	MODIFIER	SEC31B	0.346881
S_HDL_CE	149	2	27508073	rs1260326	0.387718	T	C	-0.0713378	1.46979e-20	-0.0713378	1.46979e-20	0	0	GCKR	GCKR	missense_variant	MODERATE	NA	NA
IDL_CE	160	2	43847292	rs4245791	0.322478	C	T	-0.0694932	5.98843e-20	-0.0699237	1.57734e-20	0.0167373	1	ABCG8	ABCG8	non_coding_transcript_exon_variant	MODIFIER	NA	NA
HDL_FC	1558	18	49655298	rs2156552	0.176567	A	T	0.0760001	1.46468e-20	0.0759025	1.60405e-20	0.00050248	1	LIPG	SMUG1P1	downstream_gene_variant	MODIFIER	NA	NA
S_LDL_FC	160	2	43846742	rs6544713	0.320189	T	C	-0.0729792	1.60804e-20	-0.0729792	1.60804e-20	0	0	ABCG8	ABCG8	non_coding_transcript_exon_variant	MODIFIER	NA	NA
Unsaturation	791	7	73440219	rs71556711	0.0922643	T	C	-0.0555843	1.84362e-06	-0.0600054	1.61271e-20	0.567437	5	BAZ1B	FZD9	downstream_gene_variant	MODIFIER	MLXIPL	0.159356
XS_VLDL_FC	745	7	1077800	rs10274367	0.357486	C	T	0.0392703	9.03595e-08	0.0351348	1.615e-20	0.650664	2	C7orf50	ENSG00000224079	non_coding_transcript_exon_variant	MODIFIER	C7orf50	0.380282
Cholines	734	6	160320590	rs3120139	0.157296	A	G	-0.0166596	0.0791888	-0.0287085	1.79387e-20	0.76408	6	SLC22A3	NA	intergenic_variant	MODIFIER	SLC22A3	0.287123
M_LDL_CE	39	1	62652525	rs10889353	0.353757	C	A	0.0683164	1.86885e-20	0.0683164	1.86885e-20	0	0	DOCK7	DOCK7	intron_variant	MODIFIER	DOCK7	0.393763
LDL_FC	34	1	55055569	rs471705	0.360781	T	G	0.0640211	3.94571e-17	0.0658327	1.87228e-20	0.121074	2	PCSK9	PCSK9	intron_variant	MODIFIER	NA	NA
L_HDL_TG	0	NA	NA	Affx.52343806_	NA	NA	NA	0.103714	1.54959e-19	0.102267	1.88143e-20	0.0683103	1	NA	NA	NA	NA	NA	NA
M_LDL_CE	34	1	55055569	rs471705	0.360781	T	G	0.0525699	9.33841e-13	0.0469252	1.89006e-20	0.464836	2	PCSK9	PCSK9	intron_variant	MODIFIER	NA	NA
GlycA	1612	19	49513222	rs111981233	0.0794306	G	T	-0.0844989	2.38923e-11	-0.077578	1.9275e-20	0.471864	10	FCGRT	FCGRT	5_prime_UTR_variant	MODIFIER	RCN3	0.420121
Sphingomyelins	34	1	55055569	rs471705	0.360781	T	G	0.0404276	1.66475e-08	0.0441115	1.96226e-20	0.464591	6	PCSK9	PCSK9	intron_variant	MODIFIER	NA	NA
LA	1004	9	133279427	rs635634	0.181509	T	C	-0.051761	5.91926e-08	-0.0664136	1.99824e-20	0.41287	10	ABO	ABO	upstream_gene_variant	MODIFIER	ABO	0.331992
S_LDL_P	1004	9	133278431	rs651007	0.20596	T	C	-0.052009	1.98309e-09	-0.0585447	2.05593e-20	0.413404	4	ABO	ABO	upstream_gene_variant	MODIFIER	ABO	0.331992
S_VLDL_CE	34	1	55055569	rs471705	0.360781	T	G	0.0530149	3.12638e-13	0.0510484	2.08236e-20	0.367353	3	PCSK9	PCSK9	intron_variant	MODIFIER	NA	NA
L_HDL_FC	987	9	104903458	rs2575876	0.250889	A	G	0.0490289	1.3714e-12	0.0481654	2.12962e-20	0.279006	5	ABCA1	ABCA1	intron_variant	MODIFIER	ABCA1	0.0865191
M_LDL_CE	864	8	20084343	rs4543559	0.395454	A	G	-0.0341497	2.04208e-06	-0.0355801	2.32401e-20	0.62924	3	SLC18A1	ENSG00000253775	intron_variant	MODIFIER	NA	NA
S_VLDL_P	160	2	43846742	rs6544713	0.320189	T	C	-0.0439286	2.55513e-09	-0.044569	2.39441e-20	0.480968	5	ABCG8	ABCG8	non_coding_transcript_exon_variant	MODIFIER	NA	NA
M_VLDL_FC	1459	16	56951643	rs12448528	0.217274	A	G	-0.044789	1.51497e-07	-0.0435721	2.42556e-20	0.615255	2	HERPUD1	NA	TF_binding_site_variant	MODIFIER	NA	NA
IDL_CE	1593	19	19268740	rs58542926	0.0760135	T	C	0.123913	2.62044e-20	0.123913	2.62044e-20	0	0	TM6SF2	TM6SF2	missense_variant	MODERATE	MAU2	0.286117
DHA	923	8	125478730	rs2954029	0.460377	T	A	0.0397832	1.73481e-08	0.0435951	2.62081e-20	0.45581	4	TRIB1	TRIB1AL	intron_variant	MODIFIER	TRIB1	0.0597586
S_VLDL_TG	146	2	21148196	rs11687710	0.337321	C	T	-0.0185682	0.0109531	-0.0250881	2.80003e-20	0.724255	4	TDRD15	TDRD15	downstream_gene_variant	MODIFIER	APOB	0.172636
HDL_PL	1646	20	46011586	rs17576	0.34999	G	A	0.0169285	0.0128267	0.0179552	2.8021e-20	0.688182	4	MMP9	MMP9	missense_variant	MODERATE	MMP9	0.278873
M_VLDL_PL	1405	15	58450532	rs11858164	0.445379	T	G	-0.0128819	0.066623	-0.0172882	2.99892e-20	0.808058	2	LIPC, LIPC-AS1	LIPC	intron_variant	MODIFIER	NA	NA
M_LDL_P	160	2	43846742	rs6544713	0.320189	T	C	-0.0697034	3.07585e-20	-0.0697034	3.07585e-20	0	0	ABCG8	ABCG8	non_coding_transcript_exon_variant	MODIFIER	NA	NA
XL_VLDL_TG	1129	11	61803876	rs174548	0.316125	G	C	-0.0432917	6.13015e-10	-0.0470834	3.08384e-20	0.355385	2	FADS1	FADS1	5_prime_UTR_variant	MODIFIER	FADS2	0.380282
XL_VLDL_PL	160	2	43847292	rs4245791	0.322478	C	T	-0.0299997	1.83631e-05	-0.0354351	3.11589e-20	0.533946	4	ABCG8	ABCG8	non_coding_transcript_exon_variant	MODIFIER	NA	NA
IDL_PL	745	7	1077800	rs10274367	0.357486	C	T	0.0383702	1.84691e-07	0.0355634	3.40171e-20	0.640331	1	C7orf50	ENSG00000224079	non_coding_transcript_exon_variant	MODIFIER	C7orf50	0.380282
LA	160	2	43846742	rs6544713	0.320189	T	C	-0.0594041	3.92629e-14	-0.0502606	3.49615e-20	0.489076	8	ABCG8	ABCG8	non_coding_transcript_exon_variant	MODIFIER	NA	NA
M_VLDL_CE	1165	11	116778201	rs964184	0.129842	G	C	-0.0678531	3.35623e-10	-0.073951	3.92813e-20	0.417421	1	ZPR1	ZPR1	3_prime_UTR_variant	MODIFIER	NA	NA
HDL_PL	745	7	1152053	rs7802508	0.410306	A	G	0.0334395	4.03532e-07	0.0345112	4.01027e-20	0.506436	5	ZFAND2A	ZFAND2A	downstream_gene_variant	MODIFIER	ZFAND2A	0.380282
LDL_PL	160	2	43846742	rs6544713	0.320189	T	C	-0.071151	4.08465e-20	-0.071151	4.08465e-20	0	0	ABCG8	ABCG8	non_coding_transcript_exon_variant	MODIFIER	NA	NA
ApoB	1467	16	71969833	rs28629271	0.232035	T	C	-0.0297075	0.000453804	-0.0280095	4.11993e-20	0.782751	2	PKD1L3	PKD1L3	intron_variant	MODIFIER	HP	0.318712
S_HDL_PL	75	1	150968149	rs267738	0.221566	G	T	-0.0709711	1.41535e-15	-0.0683604	4.15404e-20	0.290081	5	CERS2	CERS2	missense_variant	MODERATE	CTSS	0.265594
L_VLDL_CE	864	8	20083516	rs11204087	0.429471	T	C	0.0628359	4.5792e-20	0.0628359	4.5792e-20	0	0	SLC18A1	ENSG00000253775	intron_variant	MODIFIER	LPL	0.165996
Ala	0	NA	NA	Affx.31785525	NA	NA	NA	0.0433501	2.5489e-09	0.0469902	4.7887e-20	0.474165	23	NA	NA	NA	NA	NA	NA
M_HDL_P	864	8	20083516	rs11204087	0.429471	T	C	-0.039878	2.82153e-09	-0.0275851	5.095e-20	0.627693	3	SLC18A1	ENSG00000253775	intron_variant	MODIFIER	LPL	0.165996
VLDL_PL	1646	20	45840651	rs4638862	0.439068	G	A	-0.0144922	0.0352712	-0.0179383	5.22197e-20	0.7546	4	SNX21	SNX21	missense_variant	MODERATE	NA	NA
IDL_TG	1593	19	19268740	rs58542926	0.0760135	T	C	0.122721	5.3656e-20	0.122721	5.3656e-20	0	0	TM6SF2	TM6SF2	missense_variant	MODERATE	MAU2	0.286117
S_HDL_TG	1593	19	19268740	rs58542926	0.0760135	T	C	0.0998689	4.7297e-15	0.0922027	5.5726e-20	0.305269	3	TM6SF2	TM6SF2	missense_variant	MODERATE	MAU2	0.286117
XS_VLDL_PL	1253	12	120987058	rs7310409	0.375802	A	G	-0.0573723	3.9702e-15	-0.0575819	5.66582e-20	0.228733	1	HNF1A	HNF1A	intron_variant	MODIFIER	NA	NA
VLDL_size	864	8	20083516	rs11204087	0.429471	T	C	0.0582704	1.17607e-19	0.0571862	5.7775e-20	0.0387763	2	SLC18A1	ENSG00000253775	intron_variant	MODIFIER	LPL	0.165996
XL_HDL_P	565	5	75329662	rs7703051	0.372732	A	C	-0.0241907	0.000145232	-0.0318953	5.83462e-20	0.479554	3	HMGCR	ENSG00000247372	intron_variant	MODIFIER	HMGCR	0.239839
M_HDL_CE	145	2	21002409	rs1042034	0.204582	C	T	-0.074257	5.97985e-20	-0.074257	5.97985e-20	0	0	APOB	APOB	missense_variant	MODERATE	NA	NA
LDL_CE	160	2	43846742	rs6544713	0.320189	T	C	-0.0711034	4.14208e-20	-0.0697667	6.096e-20	0.0264526	1	ABCG8	ABCG8	non_coding_transcript_exon_variant	MODIFIER	NA	NA
Phosphoglyc	0	NA	NA	Affx.4052417	NA	NA	NA	0.0265692	0.000363584	0.0303559	6.28159e-20	0.696329	4	NA	NA	NA	NA	NA	NA
VLDL_FC	34	1	55055569	rs471705	0.360781	T	G	0.0430181	1.86341e-09	0.040502	6.68108e-20	0.512315	4	PCSK9	PCSK9	intron_variant	MODIFIER	NA	NA
L_HDL_PL	854	8	9327181	rs6601299	0.101904	T	C	0.0428224	1.99414e-05	0.052951	7.16436e-20	0.435613	6	LOC157273	PPP1R3B-DT	intron_variant	MODIFIER	NA	NA
VLDL_PL	614	5	156956411	rs1363232	0.33977	A	G	0.0593198	1.30227e-16	0.0508763	7.73905e-20	0.323841	5	TIMD4	TIMD4	intron_variant	MODIFIER	NA	NA
HDL_CE	145	2	20976028	rs11902417	0.225688	A	G	-0.061921	1.24499e-16	-0.0614683	7.7752e-20	0.130095	2	APOB	NA	intergenic_variant	MODIFIER	APOB	0.112877
M_HDL_FC	149	2	27328100	rs1049817	0.406097	G	A	0.0154997	0.0196442	0.0224797	7.78385e-20	0.655161	4	GTF3C2	GTF3C2	synonymous_variant	LOW	KRTCAP3	0.346881
L_HDL_TG	1558	18	49655298	rs2156552	0.176567	A	T	0.0849941	7.93632e-20	0.0849941	7.93632e-20	0	0	LIPG	SMUG1P1	downstream_gene_variant	MODIFIER	NA	NA
XL_HDL_TG	81	1	161247903	rs2502807	0.381262	C	A	-0.0422839	1.35695e-08	-0.035806	8.37379e-20	0.676006	6	NR1I3	NA	intergenic_variant	MODIFIER	NA	NA
XL_HDL_PL	67	1	109275216	rs660240	0.217259	T	C	0.0299385	5.74791e-05	0.0405557	8.61155e-20	0.430436	3	CELSR2	CELSR2	3_prime_UTR_variant	MODIFIER	NA	NA
SFA_pct	1129	11	61842278	rs174583	0.356474	T	C	0.0702205	8.62293e-20	0.0702205	8.62293e-20	0	0	FADS2	FADS2	intron_variant	MODIFIER	FADS2	0.373642
XXL_VLDL_TG	1593	19	19268740	rs58542926	0.0760135	T	C	0.115287	1.06558e-19	0.115504	8.70457e-20	0.00104905	1	TM6SF2	TM6SF2	missense_variant	MODERATE	MAU2	0.286117
Phosphoglyc	160	2	43846742	rs6544713	0.320189	T	C	-0.0262549	0.000489198	-0.0254415	8.8881e-20	0.74917	6	ABCG8	ABCG8	non_coding_transcript_exon_variant	MODIFIER	NA	NA
IDL_PL	34	1	55055569	rs471705	0.360781	T	G	0.0639568	3.94254e-18	0.057922	9.36152e-20	0.224039	5	PCSK9	PCSK9	intron_variant	MODIFIER	NA	NA
LA_pct	791	7	73603327	rs35368205	0.200693	T	C	-0.0564492	1.41934e-10	-0.0547329	9.62604e-20	0.47287	3	MLXIPL	MLXIPL	intron_variant	MODIFIER	MLXIPL	0.379879
LDL_TG	1459	16	56973441	rs5883	0.0534257	T	C	-0.03457	0.0273437	-0.0543793	9.84461e-20	0.748436	3	CETP	CETP	synonymous_variant	LOW	CETP	0.35332
HDL_P	75	1	150979001	rs267734	0.218879	C	T	-0.0464628	2.23531e-08	-0.052367	9.99758e-20	0.436674	7	ANXA9	CERS2	upstream_gene_variant	MODIFIER	CTSS	0.265594
XS_VLDL_P	1253	12	120987058	rs7310409	0.375802	A	G	-0.0564205	1.14109e-14	-0.0599238	1.05488e-19	0.163735	2	HNF1A	HNF1A	intron_variant	MODIFIER	NA	NA
HDL_size	745	7	1152053	rs7802508	0.410306	A	G	0.0417185	8.3247e-12	0.0463157	1.10238e-19	0.195915	6	ZFAND2A	ZFAND2A	downstream_gene_variant	MODIFIER	ZFAND2A	0.380282
S_HDL_TG	614	5	156971158	rs1501908	0.363152	G	C	0.0280562	6.5211e-05	0.0282689	1.10478e-19	0.6534	2	TIMD4	NA	intergenic_variant	MODIFIER	NA	NA
PUFA	160	2	43846742	rs6544713	0.320189	T	C	-0.0479652	4.07737e-10	-0.0483534	1.14409e-19	0.467287	7	ABCG8	ABCG8	non_coding_transcript_exon_variant	MODIFIER	NA	NA
XL_HDL_P	160	2	43846742	rs6544713	0.320189	T	C	-0.0293063	1.03544e-05	-0.0295444	1.16596e-19	0.520613	5	ABCG8	ABCG8	non_coding_transcript_exon_variant	MODIFIER	NA	NA
Total_BCAA	1466	16	70335006	rs12325419	0.118899	A	G	0.0719704	1.22036e-11	0.0664284	1.19505e-19	0.444134	18	DDX19B, LOC100506083	DDX19B	3_prime_UTR_variant	MODIFIER	COG4	0.206036
Leu	1466	16	70011846	rs11648231	0.163017	A	G	0.0497813	8.53338e-08	0.058522	1.21758e-19	0.438926	20	PDXDC2P-NPIPB14P	PDXDC2P-NPIPB14P	non_coding_transcript_exon_variant	MODIFIER	CLEC18A	0.165996
M_VLDL_TG	119	1	230159169	rs2144300	0.393296	C	T	-0.0409248	2.3131e-09	-0.0360254	1.23898e-19	0.536898	4	GALNT2	GALNT2	intron_variant	MODIFIER	NA	NA
SFA	1405	15	58450219	rs261336	0.160722	G	A	-0.087909	1.29861e-19	-0.087909	1.29861e-19	0	0	LIPC, LIPC-AS1	LIPC	intron_variant	MODIFIER	NA	NA
XS_VLDL_FC	160	2	43847292	rs4245791	0.322478	C	T	-0.0627703	8.66984e-17	-0.0555644	1.30574e-19	0.300316	4	ABCG8	ABCG8	non_coding_transcript_exon_variant	MODIFIER	NA	NA
XXL_VLDL_FC	1593	19	19268740	rs58542926	0.0760135	T	C	0.114571	1.31471e-19	0.114571	1.31471e-19	0	0	TM6SF2	TM6SF2	missense_variant	MODERATE	MAU2	0.286117
XS_VLDL_CE	923	8	125478730	rs2954029	0.460377	T	A	0.0646561	5.43654e-19	0.0644343	1.32471e-19	0.0358792	1	TRIB1	TRIB1AL	intron_variant	MODIFIER	TRIB1	0.0597586
M_VLDL_PL	614	5	156971158	rs1501908	0.363152	G	C	0.0634726	2.53635e-18	0.0638472	1.35768e-19	0.0520054	4	TIMD4	NA	intergenic_variant	MODIFIER	NA	NA
XL_HDL_CE	67	1	109275908	rs646776	0.224001	C	T	0.0547271	4.33696e-14	0.0574132	1.36679e-19	0.15465	2	CELSR2	PSRC1	downstream_gene_variant	MODIFIER	NA	NA
IDL_PL	791	7	73410795	rs4717763	0.415671	A	G	-0.0254359	0.000389049	-0.0266784	1.38825e-19	0.734601	3	FZD9	NA	TF_binding_site_variant	MODIFIER	NA	NA
IDL_P	1004	9	133279427	rs635634	0.181509	T	C	-0.0807192	5.35136e-18	-0.0823542	1.3933e-19	0.0464948	4	ABO	ABO	upstream_gene_variant	MODIFIER	ABO	0.331992
S_VLDL_CE	160	2	43847292	rs4245791	0.322478	C	T	-0.0569362	2.19208e-14	-0.0584505	1.45187e-19	0.214945	2	ABCG8	ABCG8	non_coding_transcript_exon_variant	MODIFIER	NA	NA
S_LDL_CE	1459	16	56963321	rs1864163	0.259779	A	G	-0.0404679	5.13436e-07	-0.0390898	1.4649e-19	0.63077	1	CETP	CETP	intron_variant	MODIFIER	NLRC5	0.185915
HDL_size	987	9	104903458	rs2575876	0.250889	A	G	0.0499253	6.84716e-13	0.0517624	1.55216e-19	0.208772	2	ABCA1	ABCA1	intron_variant	MODIFIER	ABCA1	0.0865191
TG_by_PG	39	1	62652525	rs10889353	0.353757	C	A	0.0606716	1.56999e-19	0.0606716	1.56999e-19	0	0	DOCK7	DOCK7	intron_variant	MODIFIER	DOCK7	0.393763
Phosphatidylc	1593	19	19268740	rs58542926	0.0760135	T	C	0.118204	1.6148e-19	0.118204	1.6148e-19	0	0	TM6SF2	TM6SF2	missense_variant	MODERATE	MAU2	0.286117
Phosphatidylc	0	NA	NA	Affx.4052417	NA	NA	NA	0.0256953	0.000483283	0.0238241	1.61917e-19	0.740581	4	NA	NA	NA	NA	NA	NA
L_VLDL_TG	864	8	20083516	rs11204087	0.429471	T	C	0.056522	2.2064e-17	0.056537	1.76534e-19	0.0911557	3	SLC18A1	ENSG00000253775	intron_variant	MODIFIER	LPL	0.165996
XL_HDL_P	81	1	161197908	rs4589131	0.412583	T	G	-0.0346352	3.25709e-08	-0.0359944	1.77e-19	0.407495	3	ADAMTS4, NDUFS2	ADAMTS4	intron_variant	MODIFIER	NA	NA
M_LDL_TG	119	1	230188321	rs611229	0.354285	G	T	-0.0369454	4.01405e-07	-0.0389862	1.78775e-19	0.560324	2	GALNT2	GALNT2	intron_variant	MODIFIER	GALNT2	0.106439
M_VLDL_P	614	5	156971158	rs1501908	0.363152	G	C	0.0625922	5.12422e-18	0.0542256	1.88791e-19	0.266991	4	TIMD4	NA	intergenic_variant	MODIFIER	NA	NA
XXL_VLDL_PL	864	8	20083516	rs11204087	0.429471	T	C	0.0597837	3.91304e-19	0.059184	2.13052e-19	0.0272773	1	SLC18A1	ENSG00000253775	intron_variant	MODIFIER	LPL	0.165996
XL_VLDL_PL	1646	20	45934578	rs77617917	0.0767853	A	G	-0.0381253	0.00190204	-0.0423909	2.15544e-19	0.652061	4	PCIF1	ENSG00000285796	non_coding_transcript_exon_variant	MODIFIER	PLTP	0.225755
ApoB	149	2	27328100	rs1049817	0.406097	G	A	0.028167	9.57801e-05	0.0243392	2.20015e-19	0.772956	3	GTF3C2	GTF3C2	synonymous_variant	LOW	KRTCAP3	0.346881
ApoB_by_ApoA1	791	7	73593613	rs1051921	0.200497	A	G	0.0326106	0.000127234	0.0287709	2.25649e-19	0.712537	3	MLXIPL	MLXIPL	3_prime_UTR_variant	MODIFIER	MLXIPL	0.3334
PUFA	1004	9	133273983	rs507666	0.182701	A	G	-0.0481381	1.95419e-07	-0.0535326	2.27807e-19	0.529295	8	NA	ABO	intron_variant	MODIFIER	ABO	0.352113
S_LDL_P	34	1	55055569	rs471705	0.360781	T	G	0.0585346	1.81483e-15	0.0557132	2.31225e-19	0.25822	4	PCSK9	PCSK9	intron_variant	MODIFIER	NA	NA
VLDL_CE	1004	9	133273813	rs505922	0.31572	C	T	-0.0459643	1.14313e-09	-0.0477841	2.34324e-19	0.443783	2	NA	ABO	intron_variant	MODIFIER	ABO	0.338833
S_VLDL_P	734	6	160320590	rs3120139	0.157296	A	G	-0.0275923	0.00326906	-0.0347015	2.35845e-19	0.698162	8	SLC22A3	NA	intergenic_variant	MODIFIER	SLC22A3	0.287123
S_VLDL_P	1137	11	75737759	rs78182034	0.169425	C	A	-0.0319559	0.000509398	-0.0364657	2.37639e-19	0.677236	4	NA	RN7SL786P	upstream_gene_variant	MODIFIER	DGAT2	0.206439
L_VLDL_PL	1444	16	15031584	rs4985124	0.295148	G	T	-0.0292304	4.47593e-05	-0.0262874	2.38088e-19	0.642169	4	PDXDC1	PDXDC1	intron_variant	MODIFIER	NTAN1	0.347284
IDL_TG	745	7	988812	rs3808348	0.20749	T	C	0.0593787	1.08967e-11	0.0496492	2.51563e-19	0.538185	4	C7orf50, CYP2W1	CYP2W1	missense_variant	MODERATE	ZFAND2A	0.35332
S_VLDL_PL	734	6	160298709	rs932925	0.156586	A	G	-0.0322695	0.00075285	-0.0340041	2.61222e-19	0.732467	7	SLC22A2	NA	intergenic_variant	MODIFIER	SLC22A3	0.287123
Sphingomyelins	1370	14	94309884	rs2228541	0.45369	C	A	0.019054	0.00570887	0.00881934	2.63118e-19	0.815285	24	SERPINA6	SERPINA6	missense_variant	MODERATE	SERPINA6	0.305433
XS_VLDL_FC	34	1	55055569	rs471705	0.360781	T	G	0.054971	7.998e-14	0.0535328	2.64832e-19	0.304791	6	PCSK9	PCSK9	intron_variant	MODIFIER	NA	NA
XS_VLDL_CE	791	7	73410795	rs4717763	0.415671	A	G	-0.0262472	0.000235108	-0.028474	2.68379e-19	0.706625	5	FZD9	NA	TF_binding_site_variant	MODIFIER	NA	NA
S_VLDL_PL	614	5	156956411	rs1363232	0.33977	A	G	0.0623367	2.31802e-17	0.0532546	2.86007e-19	0.302857	4	TIMD4	TIMD4	intron_variant	MODIFIER	NA	NA
VLDL_FC	614	5	156963286	rs6882076	0.364204	T	C	0.0593887	6.3609e-17	0.0602856	2.93148e-19	0.0878304	2	TIMD4	TIMD4	upstream_gene_variant	MODIFIER	NA	NA
VLDL_CE	1558	18	49655298	rs2156552	0.176567	A	T	0.0427686	3.29389e-06	0.0313659	2.99952e-19	0.751839	3	LIPG	SMUG1P1	downstream_gene_variant	MODIFIER	NA	NA
XL_HDL_PL	1587	19	11077477	rs55791371	0.118978	C	A	0.0406881	1.5649e-05	0.0505448	3.03271e-19	0.430659	3	LDLR-AS1	SMARCA4	intron_variant	MODIFIER	SMARCA4	0.119517
Lactate	1014	10	3095817	rs2388595	0.391751	T	C	-0.0559636	1.92109e-13	-0.0514098	3.14068e-19	0.428077	25	PFKP	PFKP	intron_variant	MODIFIER	PFKP	0.232797
LDL_PL	923	8	125467120	rs6982502	0.47762	C	T	-0.0637491	1.36391e-18	-0.0645813	3.16456e-19	0.00996434	1	TRIB1	TRIB1AL	intron_variant	MODIFIER	NA	NA
LA	923	8	125465736	rs2001945	0.478624	G	C	-0.0611169	7.86262e-17	-0.0615501	3.22765e-19	0.116509	3	TRIB1	TRIB1AL	upstream_gene_variant	MODIFIER	NA	NA
XXL_VLDL_PL	1593	19	19268740	rs58542926	0.0760135	T	C	0.112213	3.37367e-19	0.112213	3.37367e-19	0	0	TM6SF2	TM6SF2	missense_variant	MODERATE	MAU2	0.286117
M_VLDL_FC	791	7	73597712	rs35332062	0.129889	A	G	0.0632364	1.37195e-09	0.0523589	3.46912e-19	0.607895	3	MLXIPL	MLXIPL	missense_variant	MODERATE	MLXIPL	0.405835
M_VLDL_FC	614	5	156971158	rs1501908	0.363152	G	C	0.062924	9.96919e-18	0.0565697	3.53956e-19	0.229149	4	TIMD4	NA	intergenic_variant	MODIFIER	NA	NA
VLDL_P	34	1	55055569	rs471705	0.360781	T	G	0.0435744	1.7573e-09	0.0399933	3.97203e-19	0.52572	3	PCSK9	PCSK9	intron_variant	MODIFIER	NA	NA
M_LDL_P	39	1	62652525	rs10889353	0.353757	C	A	0.0658144	4.07679e-19	0.0658144	4.07679e-19	0	0	DOCK7	DOCK7	intron_variant	MODIFIER	DOCK7	0.393763
S_HDL_P	854	8	9326086	rs4841132	0.0915848	A	G	0.116431	4.12699e-19	0.116431	4.12699e-19	0	0	LOC157273	PPP1R3B-DT	non_coding_transcript_exon_variant	MODIFIER	NA	NA
S_HDL_FC	75	1	150979001	rs267734	0.218879	C	T	-0.0466662	1.13354e-07	-0.0400505	4.1632e-19	0.699275	9	ANXA9	CERS2	upstream_gene_variant	MODIFIER	CTSS	0.265594
LDL_FC	1646	20	46037956	rs3848726	0.370578	T	G	0.0100914	0.180931	0.0176101	4.1754e-19	0.876315	7	SLC12A5	SLC12A5	intron_variant	MODIFIER	CD40	0.278873
S_VLDL_P	34	1	55055569	rs471705	0.360781	T	G	0.0374911	1.72885e-07	0.0359503	4.3918e-19	0.57558	3	PCSK9	PCSK9	intron_variant	MODIFIER	NA	NA
ApoB_by_ApoA1	1593	19	19268740	rs58542926	0.0760135	T	C	0.115373	4.45895e-19	0.115373	4.45895e-19	0	0	TM6SF2	TM6SF2	missense_variant	MODERATE	MAU2	0.286117
S_HDL_FC	949	9	15305380	rs581080	0.180392	G	C	0.035668	0.000169653	0.0305227	4.59837e-19	0.821607	7	TTC39B	TTC39B	intron_variant	MODIFIER	NA	NA
PUFA	0	NA	NA	Affx.19857019	NA	NA	NA	0.0439944	8.44845e-10	0.0462428	5.33126e-19	0.429171	3	NA	NA	NA	NA	NA	NA
His	1235	12	95922594	rs11108336	0.465327	A	C	0.0583458	2.85468e-15	0.0575114	5.42961e-19	0.230669	26	CCDC38	CCDC38	intron_variant	MODIFIER	CCDC38	0.307445
HDL_PL	149	2	27578626	rs1919127	0.251196	C	T	-0.0211571	0.00479171	-0.0429119	5.58898e-19	0.439674	2	C2orf16	SPATA31H1	missense_variant	MODERATE	GPN1	0.28672
L_LDL_CE	1004	9	133279427	rs635634	0.181509	T	C	-0.0726384	1.62502e-14	-0.0786102	5.84072e-19	0.118892	2	ABO	ABO	upstream_gene_variant	MODIFIER	ABO	0.331992
LDL_CE	149	2	27508073	rs1260326	0.387718	T	C	-0.0658952	5.90556e-19	-0.0658952	5.90556e-19	0	0	GCKR	GCKR	missense_variant	MODERATE	NA	NA
IDL_FC	1646	20	45957154	rs13040315	0.454615	G	A	-0.0202419	0.00447946	-0.0253336	6.1229e-19	0.745706	2	ZNF335	ZNF335	intron_variant	MODIFIER	TNNC2	0.34004
XL_HDL_P	146	2	21065449	rs562338	0.178756	A	G	0.0534499	2.78608e-11	0.0555856	6.38606e-19	0.268908	2	APOB	NA	intergenic_variant	MODIFIER	NA	NA
VLDL_FC	1608	19	44738381	rs2927437	0.190774	A	G	-0.0344465	7.29936e-05	-0.0353313	6.52669e-19	0.65709	5	BCL3	ENSG00000288773	non_coding_transcript_exon_variant	MODIFIER	NA	NA
Creatinine	450	4	76490987	rs13146355	0.45958	A	G	-0.0516173	1.65751e-17	-0.0482416	6.54076e-19	0.1268	22	SHROOM3	SHROOM3	intron_variant	MODIFIER	SHROOM3	0.159557
S_LDL_CE	863	8	19966981	rs13702	0.284004	C	T	0.0696696	7.04552e-19	0.0696696	7.04552e-19	0	0	LPL	LPL	3_prime_UTR_variant	MODIFIER	LPL	0.340241
Omega_6_pct	145	2	20983311	rs6754295	0.226545	G	T	-0.0453277	3.68053e-08	-0.0464511	7.53965e-19	0.503054	3	APOB	NA	intergenic_variant	MODIFIER	APOB	0.112877
Ala	149	2	27508073	rs1260326	0.387718	T	C	-0.0660846	7.75974e-19	-0.0660846	7.75974e-19	0	0	GCKR	GCKR	missense_variant	MODERATE	NA	NA
M_LDL_FC	1593	19	19268740	rs58542926	0.0760135	T	C	0.122037	8.04058e-19	0.122037	8.04058e-19	0	0	TM6SF2	TM6SF2	missense_variant	MODERATE	MAU2	0.286117
XS_VLDL_TG	1698	22	43928847	rs738409	0.215716	G	C	-0.0400016	2.91439e-06	-0.0339964	8.17548e-19	0.70811	6	PNPLA3	PNPLA3	missense_variant	MODERATE	SAMM50	0.21992
LDL_P	34	1	55055569	rs471705	0.360781	T	G	0.0659195	9.11222e-19	0.0659195	9.11222e-19	0	0	PCSK9	PCSK9	intron_variant	MODIFIER	NA	NA
IDL_PL	39	1	62705392	rs6682423	0.355277	C	T	0.0650804	9.5317e-19	0.0650804	9.5317e-19	0	0	DOCK7	DOCK7-DT	intron_variant	MODIFIER	NA	NA
ApoA1	1609	19	44906745	rs769449	0.125898	A	G	0.0780531	3.5722e-15	0.0776527	9.79356e-19	0.166656	1	APOE	APOE	non_coding_transcript_exon_variant	MODIFIER	TOMM40	0.187123
XL_HDL_PL	1165	11	116778201	rs964184	0.129842	G	C	0.0785386	6.56335e-18	0.0797742	1.00273e-18	0.0117553	1	ZPR1	ZPR1	3_prime_UTR_variant	MODIFIER	NA	NA
ApoB_by_ApoA1	160	2	43846517	rs41360247	0.0636664	C	T	0.105923	3.58883e-14	0.106816	1.01219e-18	0.209241	1	ABCG8	ABCG8	non_coding_transcript_exon_variant	MODIFIER	ABCG5	0.159356
L_VLDL_CE	614	5	156963286	rs6882076	0.364204	T	C	0.0564314	1.21573e-15	0.040643	1.01298e-18	0.47396	2	TIMD4	TIMD4	upstream_gene_variant	MODIFIER	NA	NA
L_VLDL_TG	1459	16	56981179	rs5880	0.0555169	C	G	-0.0588763	4.06106e-05	-0.0637641	1.0264e-18	0.5833	4	CETP	CETP	missense_variant	MODERATE	CETP	0.199195
L_VLDL_P	119	1	230159169	rs2144300	0.393296	C	T	-0.044449	3.41449e-11	-0.0456978	1.08716e-18	0.313058	3	GALNT2	GALNT2	intron_variant	MODIFIER	NA	NA
IDL_FC	1004	9	133273983	rs507666	0.182701	A	G	-0.0809803	8.70632e-19	-0.0803057	1.13246e-18	0.0091186	1	NA	ABO	intron_variant	MODIFIER	ABO	0.352113
XS_VLDL_FC	1253	12	120987058	rs7310409	0.375802	A	G	-0.0586114	9.29177e-16	-0.0586372	1.1353e-18	0.150062	3	HNF1A	HNF1A	intron_variant	MODIFIER	NA	NA
Gln	1208	12	46788748	rs76191003	0.0665795	T	C	-0.131854	2.58341e-19	-0.111354	1.15046e-18	0.250009	23	SLC38A4	SLC38A4	intron_variant	MODIFIER	SLC38A4	0.0798793
PUFA	735	6	160716958	rs783147	0.445985	A	G	-0.0219786	0.00213842	-0.0272552	1.16259e-18	0.734277	8	PLG	PLG	intron_variant	MODIFIER	PLG	0.0865191
XL_VLDL_P	614	5	157055088	rs2270925	0.361087	T	C	0.0477168	1.10444e-11	0.0357495	1.20612e-18	0.507678	2	HAVCR1	HAVCR1	intron_variant	MODIFIER	NA	NA
MUFA_pct	734	6	160576086	rs74617384	0.0790379	T	A	0.0915326	1.05083e-13	0.0633998	1.33208e-18	0.511844	3	LPA	LPA	intron_variant	MODIFIER	SLC22A3	0.187324
Omega_6	657	6	32623176	rs9271588	0.505873	C	T	-0.0572104	1.83102e-15	-0.0549857	1.33295e-18	0.228194	4	HLA-DQA1	NA	intergenic_variant	MODIFIER	HLA-DQA2	0.592757
IDL_PL	1004	9	133279427	rs635634	0.181509	T	C	-0.0767168	8.10491e-17	-0.0798364	1.45415e-18	0.0251101	1	ABO	ABO	upstream_gene_variant	MODIFIER	ABO	0.331992
XS_VLDL_FC	1646	20	45934578	rs77617917	0.0767853	A	G	0.0528133	6.55068e-05	0.0475601	1.48263e-18	0.737511	5	PCIF1	ENSG00000285796	non_coding_transcript_exon_variant	MODIFIER	PLTP	0.225755
M_VLDL_CE	1004	9	133279427	rs635634	0.181509	T	C	-0.0780136	1.8614e-16	-0.0797756	1.51167e-18	0.0780475	2	ABO	ABO	upstream_gene_variant	MODIFIER	ABO	0.331992
M_HDL_FC	745	7	1152053	rs7802508	0.410306	A	G	0.0297068	7.50383e-06	0.030066	1.58972e-18	0.557334	5	ZFAND2A	ZFAND2A	downstream_gene_variant	MODIFIER	ZFAND2A	0.380282
XS_VLDL_CE	34	1	55055569	rs471705	0.360781	T	G	0.0616804	4.16347e-17	0.0612983	1.60544e-18	0.0835384	3	PCSK9	PCSK9	intron_variant	MODIFIER	NA	NA
XL_VLDL_P	160	2	43846742	rs6544713	0.320189	T	C	-0.0255606	0.000265177	-0.029277	1.68328e-18	0.588184	5	ABCG8	ABCG8	non_coding_transcript_exon_variant	MODIFIER	NA	NA
XL_HDL_FC	160	2	43847292	rs4245791	0.322478	C	T	-0.0341729	8.85808e-07	-0.0289173	1.69411e-18	0.585326	4	ABCG8	ABCG8	non_coding_transcript_exon_variant	MODIFIER	NA	NA
GlycA	1371	14	94401907	rs17751837	0.0942866	C	T	0.0841391	7.32717e-13	0.0657758	1.71336e-18	0.496946	18	SERPINA1	ENSG00000289541	intron_variant	MODIFIER	SERPINA1	0.185915
S_LDL_P	39	1	62652525	rs10889353	0.353757	C	A	0.0644664	2.05656e-18	0.0644664	2.05656e-18	0	0	DOCK7	DOCK7	intron_variant	MODIFIER	DOCK7	0.393763
MUFA	614	5	156971158	rs1501908	0.363152	G	C	0.0492347	1.08658e-11	0.0469892	2.06036e-18	0.388851	3	TIMD4	NA	intergenic_variant	MODIFIER	NA	NA
M_HDL_P	854	8	9325848	rs9987289	0.0926698	A	G	0.0960611	6.00275e-17	0.0989752	2.29442e-18	0.02209	1	LOC157273	PPP1R3B-DT	non_coding_transcript_exon_variant	MODIFIER	NA	NA
L_HDL_PL	987	9	104902020	rs1883025	0.253322	T	C	0.0442114	2.14822e-10	0.0449519	2.297e-18	0.297454	4	ABCA1	ABCA1	intron_variant	MODIFIER	ABCA1	0.0798793
XXL_VLDL_P	864	8	20083516	rs11204087	0.429471	T	C	0.0581154	4.85988e-18	0.0574154	2.35881e-18	0.0336237	2	SLC18A1	ENSG00000253775	intron_variant	MODIFIER	LPL	0.165996
IDL_FC	34	1	55055569	rs471705	0.360781	T	G	0.0637992	5.40661e-18	0.0641753	2.42459e-18	0.00832926	1	PCSK9	PCSK9	intron_variant	MODIFIER	NA	NA
Total_FA	614	5	156971158	rs1501908	0.363152	G	C	0.051607	3.13166e-12	0.0442595	2.42978e-18	0.47592	5	TIMD4	NA	intergenic_variant	MODIFIER	NA	NA
XL_VLDL_CE	614	5	156956411	rs1363232	0.33977	A	G	0.0545951	8.34762e-15	0.0498109	2.43665e-18	0.272857	5	TIMD4	TIMD4	intron_variant	MODIFIER	NA	NA
XL_HDL_PL	145	2	21002409	rs1042034	0.204582	C	T	-0.0298412	7.92679e-05	-0.045302	2.5109e-18	0.354808	5	APOB	APOB	missense_variant	MODERATE	NA	NA
Ala	458	4	88305270	rs1440581	0.468231	T	C	-0.0549725	3.45928e-14	-0.0456857	2.91414e-18	0.4495	19	PPM1K-DT	PPM1K-DT	intron_variant	MODIFIER	NA	NA
ApoB_by_ApoA1	34	1	55055569	rs471705	0.360781	T	G	0.0588775	1.72813e-16	0.056646	2.97362e-18	0.142928	1	PCSK9	PCSK9	intron_variant	MODIFIER	NA	NA
XS_VLDL_PL	34	1	55055569	rs471705	0.360781	T	G	0.0474769	1.16963e-10	0.0485908	2.98384e-18	0.379255	3	PCSK9	PCSK9	intron_variant	MODIFIER	NA	NA
S_HDL_P	791	7	73603327	rs35368205	0.200693	T	C	0.0644411	2.84188e-12	0.0663704	3.00341e-18	0.310428	1	MLXIPL	MLXIPL	intron_variant	MODIFIER	MLXIPL	0.379879
M_LDL_PL	34	1	55055569	rs471705	0.360781	T	G	0.0567912	2.32951e-14	0.0548792	3.12903e-18	0.254783	2	PCSK9	PCSK9	intron_variant	MODIFIER	NA	NA
M_HDL_CE	1646	20	45751413	rs77727017	0.12403	T	G	-0.0211357	0.0338449	-0.0212792	3.29381e-18	0.72344	5	WFDC3	WFDC3	intron_variant	MODIFIER	WFDC3	0.340241
SFA	735	6	160716958	rs783147	0.445985	A	G	-0.0213716	0.00266719	-0.0191536	3.39421e-18	0.808365	8	PLG	PLG	intron_variant	MODIFIER	PLG	0.0865191
Omega_6_pct	1646	20	45957397	rs3746506	0.373936	G	A	0.0416132	6.60446e-09	0.0415465	3.72258e-18	0.469554	3	ZNF335	ZNF335	intron_variant	MODIFIER	NA	NA
M_VLDL_P	160	2	43846742	rs6544713	0.320189	T	C	-0.0622691	7.43558e-17	-0.0596433	3.82654e-18	0.132602	2	ABCG8	ABCG8	non_coding_transcript_exon_variant	MODIFIER	NA	NA
L_HDL_PL	864	8	20084343	rs4543559	0.395454	A	G	0.0487401	2.94914e-15	0.0447202	4.10364e-18	0.198456	5	SLC18A1	ENSG00000253775	intron_variant	MODIFIER	NA	NA
XS_VLDL_P	735	6	160589086	rs10455872	0.0804722	G	A	-0.0510978	7.84565e-05	-0.0552884	4.2899e-18	0.671455	4	LPA	LPA	intron_variant	MODIFIER	SLC22A3	0.187324
XL_HDL_TG	864	8	20083516	rs11204087	0.429471	T	C	0.051859	1.27462e-12	0.0499031	4.31354e-18	0.355917	4	SLC18A1	ENSG00000253775	intron_variant	MODIFIER	LPL	0.165996
PUFA	614	5	156971158	rs1501908	0.363152	G	C	0.052271	2.01903e-12	0.0492654	4.37625e-18	0.374765	3	TIMD4	NA	intergenic_variant	MODIFIER	NA	NA
VLDL_FC	119	1	230160042	rs10127775	0.392023	A	T	-0.0299318	1.92483e-05	-0.0296172	4.38029e-18	0.633649	4	GALNT2	GALNT2	intron_variant	MODIFIER	NA	NA
PUFA	863	8	19958727	rs295	0.233878	C	A	0.0440883	1.75823e-07	0.0467344	4.48535e-18	0.53397	3	LPL	LPL	intron_variant	MODIFIER	LPL	0.279879
L_VLDL_PL	614	5	156971158	rs1501908	0.363152	G	C	0.0494934	4.46019e-13	0.0503278	4.93427e-18	0.212919	1	TIMD4	NA	intergenic_variant	MODIFIER	NA	NA
S_LDL_PL	614	5	157055088	rs2270925	0.361087	T	C	0.0620224	9.86561e-16	0.0565998	5.13135e-18	0.259359	5	HAVCR1	HAVCR1	intron_variant	MODIFIER	NA	NA
LA	1612	19	49513222	rs111981233	0.0794306	G	T	-0.0455301	0.000699241	-0.0364332	5.18948e-18	0.853441	7	FCGRT	FCGRT	5_prime_UTR_variant	MODIFIER	RCN3	0.420121
XXL_VLDL_TG	1405	15	58450219	rs261336	0.160722	G	A	0.0629975	7.17755e-12	0.0587334	5.24397e-18	0.366747	2	LIPC, LIPC-AS1	LIPC	intron_variant	MODIFIER	NA	NA
XL_HDL_P	745	7	1012140	rs10229964	0.434541	G	A	0.0543165	5.37597e-18	0.0543165	5.37597e-18	0	0	C7orf50	C7orf50	intron_variant	MODIFIER	C7orf50	0.393763
Phosphatidylc	1467	16	72074194	rs2000999	0.185656	A	G	-0.0417697	2.59771e-06	-0.0445999	5.63646e-18	0.562579	3	HPR	HPR	intron_variant	MODIFIER	HP	0.352113
PUFA_pct	735	6	160589086	rs10455872	0.0804722	G	A	-0.107833	5.8577e-18	-0.107833	5.8577e-18	0	0	LPA	LPA	intron_variant	MODIFIER	SLC22A3	0.187324
M_VLDL_PL	81	1	161230697	rs4073054	0.374272	C	A	-0.0232578	0.00120019	-0.0284256	6.10092e-18	0.686859	4	NR1I3, TOMM40L	TOMM40L	3_prime_UTR_variant	MODIFIER	NA	NA
VLDL_PL	745	7	988812	rs3808348	0.20749	T	C	0.0244472	0.00352367	0.018829	6.34816e-18	0.765661	6	C7orf50, CYP2W1	CYP2W1	missense_variant	MODERATE	ZFAND2A	0.35332
Total_FA	1646	20	45840651	rs4638862	0.439068	G	A	-0.0197996	0.00593548	-0.0282242	6.80163e-18	0.709589	3	SNX21	SNX21	missense_variant	MODERATE	NA	NA
L_VLDL_P	1129	11	61850204	rs174591	0.268594	A	T	-0.022916	0.00192681	-0.03116	6.80481e-18	0.589223	3	FADS2	FADS2	intron_variant	MODIFIER	FADS2	0.386922
L_LDL_TG	614	5	156971158	rs1501908	0.363152	G	C	0.0448649	1.05056e-09	0.0452409	6.99553e-18	0.434704	3	TIMD4	NA	intergenic_variant	MODIFIER	NA	NA
L_VLDL_TG	119	1	230160042	rs10127775	0.392023	A	T	-0.0450516	2.63633e-11	-0.0473491	7.20175e-18	0.264215	4	GALNT2	GALNT2	intron_variant	MODIFIER	NA	NA
S_HDL_P	1405	15	58450219	rs261336	0.160722	G	A	0.0873979	7.389e-18	0.0873979	7.389e-18	0	0	LIPC, LIPC-AS1	LIPC	intron_variant	MODIFIER	NA	NA
M_HDL_CE	119	1	230159944	rs4846914	0.393252	G	A	0.055007	2.57074e-16	0.0568801	7.94476e-18	0.0231889	2	GALNT2	GALNT2	intron_variant	MODIFIER	NA	NA
Omega_6	658	6	32713854	rs9275596	0.389289	C	T	0.0578895	6.65207e-15	0.053415	8.13654e-18	0.279009	4	HLA-DQA2	ENSG00000232080	upstream_gene_variant	MODIFIER	NA	NA
L_VLDL_P	160	2	43847292	rs4245791	0.322478	C	T	-0.028094	6.77924e-05	-0.0336539	8.45097e-18	0.535973	5	ABCG8	ABCG8	non_coding_transcript_exon_variant	MODIFIER	NA	NA
LA	1608	19	44717621	rs11881756	0.117578	C	T	0.0698336	7.23431e-10	0.054958	8.47956e-18	0.645296	3	CEACAM16	CEACAM16-AS1	intron_variant	MODIFIER	NECTIN2	0.112877
S_VLDL_CE	614	5	156971158	rs1501908	0.363152	G	C	0.0565463	6.09098e-15	0.0577291	8.48216e-18	0.121741	3	TIMD4	NA	intergenic_variant	MODIFIER	NA	NA
LDL_TG	1587	19	11091630	rs6511720	0.12001	T	G	0.0727606	1.25964e-11	0.0780309	8.87407e-18	0.249268	1	LDLR	LDLR	intron_variant	MODIFIER	LDLR	0.119718
L_LDL_PL	1004	9	133273983	rs507666	0.182701	A	G	-0.08034	9.29116e-18	-0.08034	9.29116e-18	0	0	NA	ABO	intron_variant	MODIFIER	ABO	0.352113
PUFA_pct	1459	16	56963321	rs1864163	0.259779	A	G	0.0259562	0.000839965	0.0362833	9.79971e-18	0.57696	2	CETP	CETP	intron_variant	MODIFIER	NLRC5	0.185915
Omega_6	1608	19	44738916	rs1531517	0.0747147	A	G	0.110944	4.70204e-16	0.111847	1.02171e-17	0.0817504	1	BCL3	ENSG00000288773	non_coding_transcript_exon_variant	MODIFIER	BCL3	0.199598
M_HDL_FC	987	9	104870363	rs11791258	0.192793	A	G	0.0367825	1.05165e-05	0.0314124	1.03325e-17	0.613481	12	ABCA1	ABCA1	intron_variant	MODIFIER	ABCA1	0.139638
XS_VLDL_CE	1004	9	133273983	rs507666	0.182701	A	G	-0.0779365	1.07092e-17	-0.0779365	1.07092e-17	0	0	NA	ABO	intron_variant	MODIFIER	ABO	0.352113
PUFA_pct	734	6	160576086	rs74617384	0.0790379	T	A	-0.108252	1.0921e-17	-0.108252	1.0921e-17	0	0	LPA	LPA	intron_variant	MODIFIER	SLC22A3	0.187324
HDL_CE	864	8	20083516	rs11204087	0.429471	T	C	-0.0538584	1.44581e-17	-0.0529413	1.12293e-17	0.0282045	2	SLC18A1	ENSG00000253775	intron_variant	MODIFIER	LPL	0.165996
Gly	47	1	75640990	rs211718	0.305872	T	C	-0.0528696	1.28304e-12	-0.0570037	1.1292e-17	0.171305	29	SLC44A5	ENSG00000230863	downstream_gene_variant	MODIFIER	NA	NA
LDL_P	39	1	62652525	rs10889353	0.353757	C	A	0.0638219	1.19085e-17	0.0638219	1.19085e-17	0	0	DOCK7	DOCK7	intron_variant	MODIFIER	DOCK7	0.393763
L_VLDL_FC	565	5	75360714	rs12916	0.396871	C	T	-0.0327995	9.5232e-07	-0.028112	1.21986e-17	0.583139	4	HMGCR	HMGCR	3_prime_UTR_variant	MODIFIER	HMGCR	0.300201
Omega_6_pct	735	6	160589086	rs10455872	0.0804722	G	A	-0.108404	1.22297e-17	-0.108404	1.22297e-17	0	0	LPA	LPA	intron_variant	MODIFIER	SLC22A3	0.187324
HDL_FC	987	9	104903458	rs2575876	0.250889	A	G	0.058328	8.0356e-16	0.060509	1.2263e-17	0.0316074	1	ABCA1	ABCA1	intron_variant	MODIFIER	ABCA1	0.0865191
XS_VLDL_P	1004	9	133273983	rs507666	0.182701	A	G	-0.0693654	3.1298e-14	-0.0650644	1.25065e-17	0.271434	3	NA	ABO	intron_variant	MODIFIER	ABO	0.352113
L_VLDL_TG	1129	11	61783884	rs174535	0.355906	C	T	-0.0271453	8.64238e-05	-0.0391376	1.3816e-17	0.437893	3	MYRF	MYRF	synonymous_variant	LOW	TMEM258	0.380282
ApoB	1129	11	61804006	rs174550	0.348367	C	T	0.0568161	2.14939e-14	0.0573863	1.41417e-17	0.163763	2	FADS1	FADS1	5_prime_UTR_variant	MODIFIER	FADS2	0.380282
S_VLDL_CE	1646	20	45708077	rs6032449	0.403917	T	C	-0.0197052	0.00577617	-0.0233075	1.49143e-17	0.737247	5	WFDC13	WFDC13	3_prime_UTR_variant	MODIFIER	WFDC10B	0.380282
VLDL_FC	1404	15	58420746	rs11854656	0.3339	C	A	-0.0216564	0.00296271	-0.0162388	1.5496e-17	0.774426	3	LIPC	LIPC	intron_variant	MODIFIER	LIPC	0.0865191
LDL_P	863	8	19967156	rs15285	0.283268	T	C	0.0674574	1.55882e-17	0.0674574	1.55882e-17	0	0	LPL	LPL	3_prime_UTR_variant	MODIFIER	LPL	0.340241
M_HDL_FC	75	1	150979001	rs267734	0.218879	C	T	-0.0374928	1.96383e-06	-0.0404712	1.60793e-17	0.483873	3	ANXA9	CERS2	upstream_gene_variant	MODIFIER	CTSS	0.265594
XL_VLDL_FC	565	5	75614147	rs11748027	0.373314	T	C	-0.0327372	1.73159e-06	-0.0292048	1.66537e-17	0.579567	7	ANKDD1B	ANKDD1B	intron_variant	MODIFIER	HMGCR	0.220121
XL_VLDL_TG	614	5	157055088	rs2270925	0.361087	T	C	0.0452114	1.29517e-10	0.0337762	1.79156e-17	0.519577	3	HAVCR1	HAVCR1	intron_variant	MODIFIER	NA	NA
VLDL_P	614	5	156971158	rs1501908	0.363152	G	C	0.0601586	7.17883e-17	0.0589021	1.84345e-17	0.0656257	2	TIMD4	NA	intergenic_variant	MODIFIER	NA	NA
L_LDL_FC	1004	9	133279427	rs635634	0.181509	T	C	-0.0779598	1.66602e-16	-0.0799636	1.86555e-17	0.0103076	1	ABO	ABO	upstream_gene_variant	MODIFIER	ABO	0.331992
XXL_VLDL_FC	1444	16	15031584	rs4985124	0.295148	G	T	-0.0352804	1.3921e-06	-0.0316196	1.92564e-17	0.594506	6	PDXDC1	PDXDC1	intron_variant	MODIFIER	NTAN1	0.347284
LA_pct	565	5	75319196	rs17671591	0.337812	T	C	-0.035382	1.99983e-06	-0.0303048	1.93041e-17	0.684954	9	HMGCR	ENSG00000247372	downstream_gene_variant	MODIFIER	HMGCR	0.139638
M_HDL_PL	75	1	150685811	rs17599629	0.234341	G	A	-0.0518391	1.55342e-10	-0.0487582	1.9622e-17	0.416046	4	GOLPH3L	GOLPH3L	intron_variant	MODIFIER	GOLPH3L	0.320322
M_LDL_CE	1459	16	56951227	rs9989419	0.390469	A	G	-0.0288479	6.7447e-05	-0.0317321	2.07798e-17	0.64673	1	HERPUD1	NA	regulatory_region_variant	MODIFIER	NA	NA
XL_HDL_PL	149	2	27492549	rs2303369	0.39628	T	C	-0.0368704	3.72958e-09	-0.0362392	2.09878e-17	0.358253	6	FNDC4	FNDC4	intron_variant	MODIFIER	KRTCAP3	0.373642
LDL_FC	1593	19	19268740	rs58542926	0.0760135	T	C	0.116843	2.16952e-17	0.116843	2.16952e-17	0	0	TM6SF2	TM6SF2	missense_variant	MODERATE	MAU2	0.286117
HDL_FC	145	2	21014672	rs673548	0.204202	A	G	-0.0514136	2.85848e-11	-0.0519796	2.4255e-17	0.257164	1	APOB	APOB	intron_variant	MODIFIER	APOB	0.146278
Sphingomyelins	119	1	230159169	rs2144300	0.393296	C	T	0.0278178	6.77049e-05	0.027847	2.44641e-17	0.647673	4	GALNT2	GALNT2	intron_variant	MODIFIER	NA	NA
Omega_6	160	2	43846742	rs6544713	0.320189	T	C	-0.0537201	4.84199e-12	-0.0465739	2.454e-17	0.463109	7	ABCG8	ABCG8	non_coding_transcript_exon_variant	MODIFIER	NA	NA
M_HDL_PL	0	NA	NA	Affx.52343806_	NA	NA	NA	-0.0913035	1.06013e-16	-0.0930176	2.46389e-17	0.00342936	1	NA	NA	NA	NA	NA	NA
L_HDL_TG	744	7	959166	rs10951261	0.276198	A	G	0.0539091	1.27172e-11	0.0495372	2.49757e-17	0.418851	5	ADAP1	COX19	intron_variant	MODIFIER	ADAP1	0.300201
Phosphatidylc	1253	12	120986153	rs2393791	0.374837	C	T	-0.0439419	9.71513e-10	-0.0357989	2.54932e-17	0.555409	4	HNF1A	HNF1A	intron_variant	MODIFIER	NA	NA
XS_VLDL_CE	745	7	1012140	rs10229964	0.434541	G	A	0.0438266	8.25503e-10	0.0418029	2.63345e-17	0.458586	1	C7orf50	C7orf50	intron_variant	MODIFIER	C7orf50	0.393763
XL_HDL_CE	565	5	75352778	rs12654264	0.372119	T	A	-0.0200604	0.00133848	-0.0274996	2.67377e-17	0.480808	3	HMGCR	HMGCR	intron_variant	MODIFIER	HMGCR	0.25996
Acetoacetate	549	5	41926198	rs277416	0.24222	A	G	0.0605021	2.16209e-12	0.0580134	2.68388e-17	0.355344	25	FBXO4	FBXO4	intron_variant	MODIFIER	OXCT1	0.179276
XL_VLDL_CE	34	1	55055569	rs471705	0.360781	T	G	0.0375637	7.21787e-08	0.0346466	2.69853e-17	0.521601	3	PCSK9	PCSK9	intron_variant	MODIFIER	NA	NA
S_LDL_PL	34	1	55055569	rs471705	0.360781	T	G	0.0633859	2.72742e-17	0.0633859	2.72742e-17	0	0	PCSK9	PCSK9	intron_variant	MODIFIER	NA	NA
L_VLDL_TG	1646	20	45957154	rs13040315	0.454615	G	A	0.0320501	1.4778e-06	0.0248301	2.73008e-17	0.629443	6	ZNF335	ZNF335	intron_variant	MODIFIER	TNNC2	0.34004
XS_VLDL_FC	1558	18	49655298	rs2156552	0.176567	A	T	0.0515303	2.0703e-08	0.0491299	2.78911e-17	0.531618	3	LIPG	SMUG1P1	downstream_gene_variant	MODIFIER	NA	NA
ApoA1	67	1	109690361	rs140584594	0.265904	A	G	0.0434418	8.71928e-09	0.0277886	2.82396e-17	0.626761	6	GSTM1	GSTM1	missense_variant	MODERATE	NA	NA
L_HDL_CE	864	8	20083516	rs11204087	0.429471	T	C	-0.0501503	6.54833e-17	-0.0502145	2.8763e-17	0.0129809	3	SLC18A1	ENSG00000253775	intron_variant	MODIFIER	LPL	0.165996
M_VLDL_TG	614	5	157055088	rs2270925	0.361087	T	C	0.0527808	3.1296e-13	0.0524166	2.91306e-17	0.215644	2	HAVCR1	HAVCR1	intron_variant	MODIFIER	NA	NA
XL_VLDL_CE	81	1	161230697	rs4073054	0.374272	C	A	-0.0207695	0.00246576	-0.026499	3.04011e-17	0.629701	5	NR1I3, TOMM40L	TOMM40L	3_prime_UTR_variant	MODIFIER	NA	NA
Total_FA	1587	19	11091630	rs6511720	0.12001	T	G	0.0892719	2.31962e-16	0.0877216	3.04864e-17	0.0794773	1	LDLR	LDLR	intron_variant	MODIFIER	LDLR	0.119718
XXL_VLDL_P	614	5	156971158	rs1501908	0.363152	G	C	0.0452412	6.80059e-11	0.0455611	3.1159e-17	0.312418	2	TIMD4	NA	intergenic_variant	MODIFIER	NA	NA
L_LDL_FC	1593	19	19268740	rs58542926	0.0760135	T	C	0.115549	3.20893e-17	0.115549	3.20893e-17	0	0	TM6SF2	TM6SF2	missense_variant	MODERATE	MAU2	0.286117
PUFA_by_MUFA	1073	10	100506090	rs2295774	0.218503	C	A	0.0244825	0.00234303	0.0306666	3.39234e-17	0.622436	7	SEC31B	SEC31B	missense_variant	MODERATE	SEC31B	0.533199
L_HDL_TG	1646	20	45674010	rs79475204	0.108584	C	T	0.0247975	0.0309426	0.0305433	3.39306e-17	0.819801	7	WFDC11	WFDC11	upstream_gene_variant	MODIFIER	WFDC3	0.232998
DHA	39	1	62705392	rs6682423	0.355277	C	T	0.0360973	3.78679e-07	0.0372003	3.43452e-17	0.506909	9	DOCK7	DOCK7-DT	intron_variant	MODIFIER	NA	NA
Unsaturation	145	2	21008652	rs676210	0.203608	A	G	-0.0376291	6.6699e-06	-0.0410372	3.48462e-17	0.541047	4	APOB	APOB	missense_variant	MODERATE	APOB	0.258954
Acetoacetate	548	5	41817222	rs9292825	0.251252	T	C	0.0593507	2.35144e-12	0.0586255	3.51853e-17	0.315147	26	OXCT1	OXCT1	intron_variant	MODIFIER	OXCT1	0.172837
LDL_TG	864	8	20083516	rs11204087	0.429471	T	C	0.0527644	9.15535e-14	0.0511614	3.59975e-17	0.231701	1	SLC18A1	ENSG00000253775	intron_variant	MODIFIER	LPL	0.165996
XL_VLDL_FC	160	2	43846742	rs6544713	0.320189	T	C	-0.0344237	1.10533e-06	-0.0346665	3.60353e-17	0.511117	5	ABCG8	ABCG8	non_coding_transcript_exon_variant	MODIFIER	NA	NA
XL_VLDL_FC	67	1	109274570	rs7528419	0.224016	G	A	0.0481606	1.10969e-09	0.037607	3.77918e-17	0.526524	5	CELSR2	CELSR2	3_prime_UTR_variant	MODIFIER	SORT1	0.252314
XL_HDL_P	34	1	55055569	rs471705	0.360781	T	G	0.0200436	0.00193292	0.0270598	3.84279e-17	0.515584	5	PCSK9	PCSK9	intron_variant	MODIFIER	NA	NA
Omega_6_pct	734	6	160576086	rs74617384	0.0790379	T	A	-0.107977	3.8721e-17	-0.107977	3.8721e-17	0	0	LPA	LPA	intron_variant	MODIFIER	SLC22A3	0.187324
Unsaturation	1404	15	58388444	rs35853021	0.355527	T	G	-0.0248674	0.000427326	-0.0383067	3.90399e-17	0.478689	5	LIPC	LIPC	intron_variant	MODIFIER	ALDH1A2	0.0732394
PUFA_by_MUFA	735	6	160589086	rs10455872	0.0804722	G	A	-0.102619	3.93166e-17	-0.102619	3.93166e-17	0	0	LPA	LPA	intron_variant	MODIFIER	SLC22A3	0.187324
L_HDL_FC	1173	11	126356880	rs73632737	0.0713849	C	G	0.0465508	5.70243e-05	0.043644	4.03741e-17	0.513344	4	ST3GAL4	ST3GAL4	intron_variant	MODIFIER	ST3GAL4	0.420121
L_HDL_TG	1608	19	44738916	rs1531517	0.0747147	A	G	-0.11362	4.12493e-17	-0.11362	4.12493e-17	0	0	BCL3	ENSG00000288773	non_coding_transcript_exon_variant	MODIFIER	BCL3	0.199598
LDL_P	149	2	27328100	rs1049817	0.406097	G	A	0.0284274	8.76028e-05	0.0254128	4.17437e-17	0.747631	2	GTF3C2	GTF3C2	synonymous_variant	LOW	KRTCAP3	0.346881
S_LDL_PL	149	2	27578892	rs1919128	0.251389	G	A	-0.0492691	2.37335e-09	-0.0268157	4.20389e-17	0.7795	4	C2orf16	SPATA31H1	missense_variant	MODERATE	GPN1	0.28672
Phosphoglyc	75	1	150968149	rs267738	0.221566	G	T	-0.0331627	8.17731e-05	-0.0373736	4.31392e-17	0.626514	8	CERS2	CERS2	missense_variant	MODERATE	CTSS	0.265594
ApoB_by_ApoA1	614	5	156971158	rs1501908	0.363152	G	C	0.0535945	5.28608e-14	0.0566741	4.43431e-17	0.0854399	2	TIMD4	NA	intergenic_variant	MODIFIER	NA	NA
XL_HDL_FC	565	5	75360714	rs12916	0.396871	C	T	-0.0252144	0.000142011	-0.030145	4.74215e-17	0.533142	3	HMGCR	HMGCR	3_prime_UTR_variant	MODIFIER	HMGCR	0.300201
L_VLDL_TG	614	5	156971158	rs1501908	0.363152	G	C	0.048905	1.22349e-12	0.0460269	4.78538e-17	0.285647	3	TIMD4	NA	intergenic_variant	MODIFIER	NA	NA
S_HDL_CE	864	8	20084343	rs4543559	0.395454	A	G	0.0230123	0.00253748	0.0208279	4.81646e-17	0.884495	5	SLC18A1	ENSG00000253775	intron_variant	MODIFIER	NA	NA
IDL_TG	614	5	156963286	rs6882076	0.364204	T	C	0.0457761	5.11594e-10	0.0353294	4.85642e-17	0.603217	2	TIMD4	TIMD4	upstream_gene_variant	MODIFIER	NA	NA
XL_VLDL_P	146	2	21148196	rs11687710	0.337321	C	T	-0.0196412	0.00461499	-0.0291206	4.9154e-17	0.569831	5	TDRD15	TDRD15	downstream_gene_variant	MODIFIER	APOB	0.172636
Tyr	1214	12	56471272	rs2638315	0.180598	C	G	-0.0758003	5.7543e-16	-0.0753116	5.06e-17	0.0744126	6	GLS2, SPRYD4	GLS2	3_prime_UTR_variant	MODIFIER	SPRYD4	0.199195
M_HDL_PL	854	8	9327181	rs6601299	0.101904	T	C	0.081273	8.59126e-13	0.0851601	5.06252e-17	0.168393	2	LOC157273	PPP1R3B-DT	intron_variant	MODIFIER	NA	NA
XL_VLDL_FC	1129	11	61837743	rs2072114	0.12336	G	A	-0.0394208	8.40827e-05	-0.0455376	5.17825e-17	0.546207	3	FADS2	FADS2	intron_variant	MODIFIER	FADS1	0.239235
LA	657	6	32623176	rs9271588	0.505873	C	T	-0.0567565	5.81703e-15	-0.0544904	5.2371e-17	0.189588	3	HLA-DQA1	NA	intergenic_variant	MODIFIER	HLA-DQA2	0.592757
M_HDL_CE	75	1	150979001	rs267734	0.218879	C	T	-0.0419334	1.24652e-07	-0.0494086	5.25046e-17	0.344617	3	ANXA9	CERS2	upstream_gene_variant	MODIFIER	CTSS	0.265594
XXL_VLDL_TG	145	2	21014672	rs673548	0.204202	A	G	0.0694198	5.42397e-17	0.0694198	5.42397e-17	0	0	APOB	APOB	intron_variant	MODIFIER	APOB	0.146278
S_LDL_CE	987	9	104826853	rs4149310	0.153865	T	A	-0.0296353	0.00236537	-0.0259869	5.46672e-17	0.795486	3	ABCA1	ABCA1	intron_variant	MODIFIER	ABCA1	0.159759
PUFA	987	9	104867055	rs13301006	0.153589	T	C	0.0418308	2.15433e-05	0.0265796	5.68106e-17	0.808778	6	ABCA1	ABCA1	intron_variant	MODIFIER	ABCA1	0.139638
L_LDL_PL	856	8	11051683	rs2409685	0.425322	C	A	-0.0144548	0.0484493	-0.0230921	5.70414e-17	0.795573	4	XKR6	XKR6	intron_variant	MODIFIER	NA	NA
IDL_P	34	1	55055569	rs471705	0.360781	T	G	0.063182	2.72477e-17	0.0583945	5.71337e-17	0.116925	3	PCSK9	PCSK9	intron_variant	MODIFIER	NA	NA
LDL_CE	39	1	62705392	rs6682423	0.355277	C	T	0.0629345	5.8883e-17	0.0629345	5.8883e-17	0	0	DOCK7	DOCK7-DT	intron_variant	MODIFIER	NA	NA
S_VLDL_FC	614	5	156963286	rs6882076	0.364204	T	C	0.0601853	2.64904e-16	0.0543771	5.98601e-17	0.194768	3	TIMD4	TIMD4	upstream_gene_variant	MODIFIER	NA	NA
LA	863	8	19962213	rs328	0.103028	G	C	0.0939905	4.51266e-15	0.0743095	6.05773e-17	0.427019	3	LPL	LPL	stop_lost	HIGH	LPL	0.393763
Unsaturation	149	2	27488764	rs1260328	0.421366	C	T	-0.0340916	6.5279e-07	-0.0390303	6.15713e-17	0.439204	4	IFT172	IFT172	intron_variant	MODIFIER	IFT172	0.354125
S_LDL_TG	1646	20	45953796	rs41280276	0.0813921	T	G	0.0422476	0.00075372	0.0464898	6.24952e-17	0.675654	4	ZNF335	ZNF335	missense_variant	MODERATE	ZNF335	0.199195
LA_pct	67	1	109274968	rs12740374	0.223342	T	G	0.0306475	0.000302061	0.0347926	6.30953e-17	0.674784	5	CELSR2	CELSR2	3_prime_UTR_variant	MODIFIER	SORT1	0.252314
L_HDL_PL	745	7	1012140	rs10229964	0.434541	G	A	0.0445477	4.45447e-13	0.0463972	6.35923e-17	0.121638	1	C7orf50	C7orf50	intron_variant	MODIFIER	C7orf50	0.393763
LDL_size	863	8	20019235	rs7016880	0.101863	C	G	-0.0933145	3.12161e-15	-0.0966319	6.44841e-17	0.0415988	1	LPL	NA	intergenic_variant	MODIFIER	LPL	0.185915
S_VLDL_FC	34	1	55055569	rs471705	0.360781	T	G	0.0617948	6.80465e-17	0.0617948	6.80465e-17	0	0	PCSK9	PCSK9	intron_variant	MODIFIER	NA	NA
S_HDL_P	75	1	150979001	rs267734	0.218879	C	T	-0.0565065	2.72725e-10	-0.0520106	6.97251e-17	0.503433	3	ANXA9	CERS2	upstream_gene_variant	MODIFIER	CTSS	0.265594
PUFA_pct	1404	15	58431476	rs1800588	0.21645	T	C	0.0405772	1.01908e-06	0.0464375	7.19814e-17	0.451387	2	LIPC	LIPC	intron_variant	MODIFIER	LIPC	0.2334
M_LDL_CE	614	5	157055088	rs2270925	0.361087	T	C	0.0536578	1.57607e-12	0.0530063	7.28749e-17	0.264433	3	HAVCR1	HAVCR1	intron_variant	MODIFIER	NA	NA
MUFA	160	2	43846742	rs6544713	0.320189	T	C	-0.0283141	0.000154072	-0.0267821	7.51678e-17	0.702798	4	ABCG8	ABCG8	non_coding_transcript_exon_variant	MODIFIER	NA	NA
S_LDL_P	614	5	156956411	rs1363232	0.33977	A	G	0.0598909	6.95283e-16	0.0600146	7.80643e-17	0.0515396	1	TIMD4	TIMD4	intron_variant	MODIFIER	NA	NA
XS_VLDL_CE	1253	12	120986153	rs2393791	0.374837	C	T	-0.0626179	8.79544e-18	-0.0590484	7.9972e-17	0.0489631	3	HNF1A	HNF1A	intron_variant	MODIFIER	NA	NA
L_VLDL_CE	1646	20	45957154	rs13040315	0.454615	G	A	0.0262675	0.000124239	0.0277252	8.3031e-17	0.630156	3	ZNF335	ZNF335	intron_variant	MODIFIER	TNNC2	0.34004
M_VLDL_CE	1459	16	56955678	rs247616	0.327889	T	C	0.0594629	1.31095e-14	0.0590078	8.55394e-17	0.146585	1	CETP	NA	intergenic_variant	MODIFIER	NLRC5	0.179276
XL_HDL_TG	745	7	988812	rs3808348	0.20749	T	C	0.0596027	2.48387e-11	0.0552475	8.55754e-17	0.41957	3	C7orf50, CYP2W1	CYP2W1	missense_variant	MODERATE	ZFAND2A	0.35332
XS_VLDL_P	34	1	55055569	rs471705	0.360781	T	G	0.0518345	2.02928e-12	0.0506647	8.59461e-17	0.28196	3	PCSK9	PCSK9	intron_variant	MODIFIER	NA	NA
XL_HDL_PL	1608	19	44722081	rs2965109	0.365779	T	C	0.0212056	0.000878068	0.0183872	8.64507e-17	0.59045	5	CEACAM16	CEACAM16-AS1	intron_variant	MODIFIER	CEACAM19	0.112877
XS_VLDL_PL	1004	9	133273983	rs507666	0.182701	A	G	-0.0592685	8.67352e-11	-0.0515269	9.0519e-17	0.479671	3	NA	ABO	intron_variant	MODIFIER	ABO	0.352113
XL_HDL_PL	745	7	1012140	rs10229964	0.434541	G	A	0.0517026	9.14919e-17	0.0517026	9.14919e-17	0	0	C7orf50	C7orf50	intron_variant	MODIFIER	C7orf50	0.393763
XL_HDL_CE	745	7	1012140	rs10229964	0.434541	G	A	0.046305	5.63121e-14	0.0448091	9.1597e-17	0.154844	3	C7orf50	C7orf50	intron_variant	MODIFIER	C7orf50	0.393763
PUFA	34	1	55055569	rs471705	0.360781	T	G	0.0399346	8.64185e-08	0.0427704	9.18426e-17	0.473314	3	PCSK9	PCSK9	intron_variant	MODIFIER	NA	NA
ApoB	614	5	156963286	rs6882076	0.364204	T	C	0.0590148	1.23378e-15	0.0585759	9.24964e-17	0.078895	2	TIMD4	TIMD4	upstream_gene_variant	MODIFIER	NA	NA
LA	658	6	32713854	rs9275596	0.389289	C	T	0.0575124	1.86628e-14	0.055109	9.49617e-17	0.208541	2	HLA-DQA2	ENSG00000232080	upstream_gene_variant	MODIFIER	NA	NA
DHA_pct	1609	19	44892457	rs157581	0.21648	C	T	0.0339053	3.71438e-05	0.0335101	1.02647e-16	0.619703	5	TOMM40	TOMM40	synonymous_variant	LOW	TOMM40	0.293763
Phosphatidylc	1646	20	45910853	rs441346	0.446219	G	C	-0.00759661	0.276574	-0.0158043	1.08257e-16	0.786243	2	PLTP	PLTP	intron_variant	MODIFIER	NA	NA
VLDL_P	1646	20	45840651	rs4638862	0.439068	G	A	-0.0127072	0.0697554	-0.0195914	1.1346e-16	0.753851	4	SNX21	SNX21	missense_variant	MODERATE	NA	NA
M_VLDL_PL	735	6	160716958	rs783147	0.445985	A	G	-0.0167789	0.0165609	-0.014725	1.16498e-16	0.813793	11	PLG	PLG	intron_variant	MODIFIER	PLG	0.0865191
M_HDL_CE	987	9	104903458	rs2575876	0.250889	A	G	0.0401527	1.26907e-07	0.0419743	1.22037e-16	0.427327	2	ABCA1	ABCA1	intron_variant	MODIFIER	ABCA1	0.0865191
S_HDL_CE	863	8	19968862	rs2197089	0.449433	G	A	0.0276671	0.000232556	0.0272003	1.22726e-16	0.800389	3	LPL	LPL	downstream_gene_variant	MODIFIER	NA	NA
L_LDL_CE	987	9	104826853	rs4149310	0.153865	T	A	-0.0394144	8.15492e-05	-0.0361985	1.23612e-16	0.753481	3	ABCA1	ABCA1	intron_variant	MODIFIER	ABCA1	0.159759
Pyruvate	1676	21	44335477	rs2236441	0.196915	T	C	-0.0601035	1.06464e-10	-0.0607961	1.25495e-16	0.374111	29	CFAP410	ENSG00000184441	non_coding_transcript_exon_variant	MODIFIER	C21orf2	0.420523
Phosphoglyc	1467	16	71969833	rs28629271	0.232035	T	C	-0.0169278	0.0426009	-0.0239119	1.29245e-16	0.765348	5	PKD1L3	PKD1L3	intron_variant	MODIFIER	HP	0.318712
VLDL_size	119	1	230169242	rs10489615	0.385551	A	G	-0.0459552	1.89453e-12	-0.0482075	1.31846e-16	0.147237	3	GALNT2	GALNT2	intron_variant	MODIFIER	NA	NA
M_HDL_PL	656	6	31204374	rs3132510	0.13705	C	T	0.0471217	1.97266e-06	0.0461044	1.36842e-16	0.570915	7	HCG27	ENSG00000271821	upstream_gene_variant	MODIFIER	HLA-C	0.393763
LDL_P	614	5	156963286	rs6882076	0.364204	T	C	0.0604183	3.30815e-16	0.0596211	1.43689e-16	0.0451269	1	TIMD4	TIMD4	upstream_gene_variant	MODIFIER	NA	NA
LDL_CE	791	7	73603327	rs35368205	0.200693	T	C	0.0446183	6.29622e-07	0.0469346	1.44649e-16	0.550625	1	MLXIPL	MLXIPL	intron_variant	MODIFIER	MLXIPL	0.379879
L_VLDL_PL	565	5	75355259	rs3846662	0.41981	G	A	-0.0245713	0.00021765	-0.0254165	1.45226e-16	0.60506	3	HMGCR	HMGCR	non_coding_transcript_exon_variant	MODIFIER	HMGCR	0.333602
L_LDL_P	614	5	156971158	rs1501908	0.363152	G	C	0.0620867	1.13215e-16	0.0615631	1.52085e-16	0.00801513	2	TIMD4	NA	intergenic_variant	MODIFIER	NA	NA
L_LDL_CE	1467	16	71969833	rs28629271	0.232035	T	C	-0.026758	0.00193118	-0.023366	1.5469e-16	0.831371	4	PKD1L3	PKD1L3	intron_variant	MODIFIER	HP	0.318712
[truncated: 2,116 more rows]

## Sheet: Data S5
Supplementary Data 5. Comparison of the 27 signifcant mGWAS SNPs identified in ME/CFS with previous case-control GWAS relating to Table 2
SNP	chrom	pos	n	positive	negative	prioritised_gene	panukb_beta	panukb_pval	neale_beta	neale_pval	donertas_beta	donertas_pval	verma_beta	verma_pval	zhou_beta	zhou_pval	geneatlas_beta	geneatlas_pval	decodeME_beta	decodeME_pval
rs12402423	1	189770705	1	LDL_FC	NA	LINC01701	0.005765	0.938037	1.75557e-05	0.96113	0.00011397	0.71	0	0.9997	-0.0334	0.8	9.0661e-05	0.77575	2.50154e-05	0.999311
rs2179311	1	209726120	1	XL_VLDL_PL	NA	HSD11B1	-0.1015	0.0922571	-0.000323964	0.269445	0.000284915	0.23	0.00995033	0.8477	0.0295	0.783	0.00040004	0.12018	0.000640363	0.978211
rs1047891	2	211540507	1	NA	Gly	CPS1	0.01343	0.702425	0.000122107	0.475699	-0.000107377	0.46	-0.00783058	0.788	0.071	0.255	-5.3596e-05	0.72267	0.0273225	0.0446118
rs13203202	6	25582771	1	NA	Total_FA	SCGN	0.06354	0.0547016	0.000297394	0.0646228	-0.000253671	0.06	0.0411419	0.08671	-0.0157	0.79	-0.00024734	0.079909	-0.00894161	0.47845
rs174535	11	61551356	1	Sphingomyelins	NA	MYRF	0.03693	0.281255	0.00012542	0.45218	-0.00015977	0.26	0.0487902	0.04594	0.0878	0.149	-0.00015575	0.28965	-0.00112345	0.932943
rs102275	11	61557803	3	Unsaturation,Omega_3_pct	LA	TMEM258	0.02569	0.453002	6.33054e-05	0.704091	-0.000119938	0.39	0.0610951	0.01161	0.0824	0.176	-0.00010294	0.48282	-0.00177375	0.894206
rs102274	11	61557826	2	Omega_3,DHA	NA	TMEM258	0.03522	0.305562	0.000119174	0.476294	-0.000158262	0.27	0.0592119	0.0152	0.0985	0.107	-0.00015964	0.27803	-0.00112523	0.933054
rs4246215	11	61564299	4	DHA_pct,PUFA_by_MUFA,PUFA_pct,PUFA	NA	FADS2	0.04738	0.164059	0.000165965	0.316524	-0.000199547	0.16	0.0516432	0.03351	0.127	0.0351	-0.0001843	0.20608	-0.0027783	0.834238
rs174550	11	61571478	1	NA	LA_pct	FADS2	0.03364	0.327869	9.5204e-05	0.56946	-0.000150235	0.29	0.0554347	0.02198	0.093	0.128	-0.00013137	0.37159	0.00127246	0.924371
rs1535	11	61597972	1	NA	MUFA_pct	FADS2	0.03188	0.353102	9.12274e-05	0.585144	-0.000153783	0.28	0.0525925	0.03086	0.101	0.0994	-0.00014998	0.30721	1.22871e-06	0.999927
rs174583	11	61609750	1	NA	Omega_6_by_Omega_3	FADS2	0.02816	0.41011	6.85734e-05	0.680375	-0.000110371	0.43	0.0459289	0.05664	0.084	0.167	-0.00010126	0.49011	0.00119314	0.928614
rs10468017	15	58678512	3	S_HDL_CE	S_VLDL_TG,S_VLDL_P	ALDH1A2	-0.01656	0.644021	-0.0001434	0.410545	9.13471e-05	0.54	0	0.9993	-0.0366	0.566	4.7884e-05	0.75503	0.00505147	0.718674
rs35853021	15	58680643	6	NA	XS_VLDL_TG,HDL_TG,M_LDL_TG,LDL_TG,Phosphatidylc,Sphingomyelins	ALDH1A2	-0.005909	0.862581	-6.96192e-05	0.67489	4.48063e-05	0.75	-0.00692392	0.7797	-0.0282	0.642	2.806e-05	0.84748	0.0107874	0.418806
rs2043085	15	58680954	2	NA	IDL_TG,Total_FA	LIPC	-0.002769	0.934286	NA	NA	-1.40341e-05	0.92	-0.00430927	0.8547	0.00834	0.889	-1.6729e-05	0.90723	-0.00646052	0.622726
rs1532085	15	58683366	7	NA	L_HDL_TG,XL_HDL_TG,XS_VLDL_FC,Cholines,L_HDL_FC,HDL_size,L_HDL_PL	LIPC	-0.001227	0.970868	NA	NA	-1.68153e-05	0.91	-0.00501254	0.8305	0.0212	0.723	3.6738e-06	0.9796	-0.00509941	0.697861
rs11855284	15	58689187	7	NA	XS_VLDL_P,XS_VLDL_PL,VLDL_P,VLDL_PL,L_LDL_TG,XS_VLDL_CE,IDL_PL	ALDH1A2	-0.005897	0.885707	-0.000118078	0.55371	2.08933e-05	0.9	0.00796817	0.7728	-0.0478	0.512	6.7673e-05	0.69973	0.00211662	0.895326
rs17240869	15	58700311	1	NA	ApoA1	ALDH1A2	-0.0247	0.539511	-0.000124188	0.525696	0.00010016	0.54	0.0119286	0.6705	-0.0579	0.417	0.00013319	0.44294	-0.00382815	0.808452
rs173539	16	56988044	4	NA	ApoA1,XL_HDL_PL,XL_HDL_CE,SFA	SLC12A3	0.05198	0.134246	0.000244447	0.14774	-0.000221611	0.12	-0.0102524	0.672	0.0571	0.354	-0.00027748	0.061992	0.0236717	0.080035
rs247617	16	56990716	5	NA	L_HDL_CE,HDL_P,L_HDL_P,Sphingomyelins,HDL_size	NLRC5	0.04996	0.153144	0.000213207	0.210031	-0.000225096	0.12	-0.00883895	0.72	0.0498	0.423	-0.00026967	0.071753	0.022426	0.0996437
rs1800775	16	56995236	14	ApoB_by_ApoA1,XL_VLDL_CE,S_VLDL_FC	M_HDL_FC,M_HDL_CE,HDL_FC,HDL_CE,S_HDL_CE,L_HDL_PL,M_HDL_P,Phosphoglyc,Phosphatidylc,HDL_PL,S_HDL_FC	NLRC5	-0.001632	0.960218	1.73164e-06	0.991322	-2.18753e-05	0.87	0.0246926	0.2879	0.0204	0.725	-2.8971e-05	0.83599	0.0169269	0.184826
rs708272	16	56996288	6	NA	Total_FA,L_HDL_FC,LA,M_HDL_PL,Omega_6,PUFA	NLRC5	0.01629	0.621584	5.81887e-05	0.716993	-0.000107237	0.43	0.0276152	0.231	-0.0277	0.637	-0.00011738	0.40746	0.0143449	0.264984
rs9939224	16	57002732	1	NA	VLDL_CE	CETP	0.004741	0.906129	NA	NA	9.14212e-06	0.95	0.0227395	0.4288	0.0257	0.719	2.1019e-05	0.90272	0.00307663	0.844864
rs1532624	16	57005479	3	VLDL_FC	Cholines,S_HDL_P	NLRC5	0.03599	0.27555	0.000161864	0.3136	-0.000182959	0.18	0.0246926	0.2782	0.00387	0.947	-0.00018662	0.18956	0.0144938	0.259164
rs7499892	16	57006590	3	XL_HDL_P,XL_HDL_FC	VLDL_PL	HERPUD1	0.01839	0.66696	0.000112174	0.589488	-9.48454e-05	0.59	-0.0120726	0.6851	-0.0385	0.612	-5.5805e-05	0.75998	0.00301648	0.856721
rs7240405	18	47159090	1	M_HDL_CE	NA	LIPG	-0.004231	0.921107	NA	NA	2.06282e-05	0.91	-0.0537173	0.08096	-0.0926	0.223	-1.1385e-05	0.95031	0.0243996	0.148223
rs4939883	18	47167214	1	M_HDL_PL	NA	LIPG	-0.005357	0.899767	NA	NA	1.62645e-05	0.92	-0.05509	0.07052	-0.0848	0.263	-1.7449e-05	0.92363	0.024066	0.151558
rs445925	19	45415640	31	M_LDL_FC,L_LDL_FC,LDL_PL,L_LDL_PL,LDL_CE,LDL_FC,M_LDL_PL,IDL_CE,S_LDL_FC,L_LDL_CE,S_LDL_CE,M_LDL_CE,Sphingomyelins,LDL_P,S_LDL_PL,ApoB,S_LDL_P,IDL_FC,XL_HDL_FC,IDL_P,S_VLDL_FC,XS_VLDL_P,IDL_PL,M_LDL_P	M_HDL_P,M_HDL_CE,HDL_TG,M_HDL_FC,M_HDL_PL,M_HDL_TG,L_HDL_TG	APOE	0.01463	0.780369	-1.02784e-05	0.967896	-0.000230738	0.28	0.0227395	0.5313	0.131	0.16	-6.8253e-05	0.76129	0.00789833	0.700326

## Sheet: Data S6
Supplementary Data 6. Hetereogeneity testing results using METAL for 4,053 associations that were either significant in ME/CFS or HCs relating to Figure 2
biomarker	SNP	cfs_beta	cfs_beta_adj	c2_beta	cfs_pval	c2_pval	HetISq	HetChiSq	HetDf	HetPVal	gene_ass	sig_region
Gly	rs1047891	-0.616527	-0.575736	-0.572575	5.53013e-46	0	98.6	69.954	1	6.069e-17	CPS1	Both
S_HDL_CE	rs1800775	-0.186207	-0.145484	-0.0187572	2.86245e-17	0.00241949	98.4	62.161	1	3.165e-15	NLRC5	ME/CFS only
S_HDL_P	rs1532624	-0.14892	-0.107019	-0.0113	8.4904e-14	0.13405	98	51.035	1	9.075e-13	NLRC5	ME/CFS only
Total_FA	rs708272	-0.118011	-0.0933494	-0.030438	8.57159e-15	2.29481e-05	98	49.202	1	2.309e-12	NLRC5	ME/CFS only
M_HDL_P	rs445925	-0.224949	-0.195629	-0.106291	4.73105e-17	6.27735e-24	97.8	45.432	1	1.581e-11	APOE	ME/CFS only
XL_VLDL_PL	rs2179311	0.190408	0.0947983	0.00607164	2.26405e-10	0.61131	97.4	38.295	1	6.082e-10	HSD11B1	ME/CFS only
LA	rs708272	-0.109809	-0.0797419	-0.0508895	4.10338e-13	5.43968e-12	97.3	37.262	1	1.033e-09	NLRC5	ME/CFS only
Total_FA	rs13203202	-0.0757174	-0.0515029	-0.00041715	6.63283e-10	0.56449	97.2	36.146	1	1.831e-09	SCGN	ME/CFS only
M_HDL_CE	rs445925	-0.177542	-0.13421	-0.076641	6.92227e-13	1.98948e-13	97.2	35.569	1	2.461e-09	APOE	ME/CFS only
LDL_FC	rs12402423	0.125163	0.0756893	0.00840632	1.46637e-09	0.613462	97.1	34.788	1	3.677e-09	LINC01701	ME/CFS only
Sphingomyelins	rs1800588	0.0402353	0.00625312	-0.142836	0.280358	3.76855e-214	97.1	34.573	1	4.106e-09	LIPC	HC only
Phosphoglyc	rs1800775	-0.198144	-0.149784	-0.0878214	2.28554e-15	1.67012e-37	97.1	34.336	1	4.637e-09	NLRC5	ME/CFS only
LDL_FC	rs261334	0.0519703	0.0230375	-0.03017	9.18051e-05	5.7571e-37	97	33.869	1	5.894e-09	LIPC	HC only
Unsaturation	rs102275	0.359445	0.346339	0.355794	2.43058e-31	0	97	33.695	1	6.445e-09	TMEM258	ME/CFS only
M_HDL_FC	rs445925	-0.185919	-0.126719	-0.0405048	1.19437e-10	9.28524e-05	97	33.196	1	8.332e-09	APOE	ME/CFS only
SFA	rs173539	-0.0929619	-0.0562632	-0.032322	3.27241e-10	1.65105e-05	96.7	30.757	1	2.924e-08	SLC12A3	ME/CFS only
Cholines	rs1532624	-0.176592	-0.131442	-0.0934554	2.59445e-14	4.00795e-40	96.7	30.145	1	4.009e-08	NLRC5	ME/CFS only
XL_HDL_FC	rs73307905	-0.00789517	-0.000799148	0.247087	0.484066	4.33703e-213	96.7	30.112	1	4.078e-08	PLTP	HC only
L_LDL_P	rs6511720	-0.0193995	-0.00674551	0.22833	0.0248507	3.73048e-96	96.6	29.389	1	5.921e-08	LDLR	HC only
M_HDL_FC	rs1800588	0.0165215	0.00179172	-0.144184	0.750978	7.38761e-238	96.6	29.039	1	7.095e-08	LIPC	HC only
VLDL_P	rs11855284	-0.11279	-0.0711339	-0.0830724	5.88817e-12	1.41496e-21	96.5	28.422	1	9.756e-08	ALDH1A2	ME/CFS only
Phosphatidylc	rs1800775	-0.18803	-0.140733	-0.0959097	8.58086e-14	5.40763e-44	96.3	27.355	1	1.693e-07	NLRC5	ME/CFS only
LA_pct	rs174550	-0.253145	-0.222808	-0.22788	6.01499e-24	4.71679e-210	96.3	27.15	1	1.882e-07	FADS2	ME/CFS only
S_VLDL_TG	rs10468017	-0.171265	-0.0954132	-0.0694958	2.71025e-11	1.99961e-20	96.2	26.58	1	2.528e-07	ALDH1A2	ME/CFS only
PUFA_pct	rs4246215	0.120435	0.0873972	0.110222	2.61748e-14	3.43691e-55	96.2	26.145	1	3.167e-07	FADS2	ME/CFS only
ApoB_by_ApoA1	rs1800775	0.195008	0.163152	0.134069	3.18737e-16	2.04578e-86	96.1	25.352	1	4.777e-07	NLRC5	ME/CFS only
LDL_FC	rs55791371	-0.0213798	-0.00636642	0.231942	0.0940674	2.55251e-105	96	25.093	1	5.463e-07	SMARCA4	HC only
S_HDL_FC	rs1800775	-0.227258	-0.13025	-0.0683517	7.37793e-11	5.73987e-21	96	24.886	1	6.081e-07	NLRC5	ME/CFS only
Sphingomyelins	rs261336	0.0725735	0.0135404	-0.109569	0.204032	2.39115e-125	95.9	24.194	1	8.709e-07	LIPC	HC only
M_HDL_CE	rs1800775	-0.279887	-0.242036	-0.164298	6.39573e-19	1.58537e-139	95.8	24.083	1	9.229e-07	NLRC5	ME/CFS only
M_HDL_FC	rs1800775	-0.274065	-0.228097	-0.165537	3.53194e-19	2.61144e-144	95.8	24.065	1	9.313e-07	NLRC5	ME/CFS only
Sphingomyelins	rs247617	-0.12623	-0.0941074	-0.101926	7.97068e-13	1.41474e-46	95.8	23.702	1	1.125e-06	NLRC5	ME/CFS only
ApoA1	rs17240869	-0.120136	-0.0888409	-0.0996141	7.99076e-12	9.04586e-35	95.8	23.655	1	1.153e-06	ALDH1A2	ME/CFS only
PUFA	rs708272	-0.158149	-0.0939179	-0.0543596	6.56827e-10	4.85513e-16	95.8	23.552	1	1.216e-06	NLRC5	ME/CFS only
XL_HDL_P	rs174547	-0.0277084	-0.00540822	0.0887702	0.0628824	4.95689e-85	95.8	23.545	1	1.22e-06	FADS2	HC only
Omega_6	rs708272	-0.172587	-0.090036	-0.0576415	5.73198e-10	1.01382e-16	95.7	23.477	1	1.264e-06	NLRC5	ME/CFS only
ApoB	rs10951261	-0.0454692	-0.0195408	0.0193522	0.0002551	1.46317e-14	95.7	23.025	1	1.599e-06	ADAP1	HC only
VLDL_FC	rs1532624	0.0615394	0.0351467	0.0659865	2.48282e-10	2.42193e-21	95.7	23.004	1	1.616e-06	NLRC5	ME/CFS only
S_VLDL_TG	rs2043085	-0.159121	-0.0866159	-0.0728688	1.09874e-10	3.26523e-25	95.6	22.844	1	1.757e-06	LIPC	HC only
Omega_3_pct	rs102275	0.434947	0.418302	0.411762	2.92524e-26	0	95.6	22.789	1	1.808e-06	TMEM258	ME/CFS only
XL_VLDL_P	rs964184	0.0101659	0.00221157	-0.229131	0.278438	4.36744e-124	95.5	22.282	1	2.353e-06	ZPR1	HC only
XL_HDL_CE	rs10096633	0.104824	0.0298375	-0.12439	0.0103787	3.29464e-44	95.4	21.884	1	2.896e-06	LPL	HC only
M_HDL_CE	rs7240405	0.275049	0.170916	0.0797759	6.50879e-10	1.46286e-20	95.4	21.84	1	2.964e-06	LIPG	ME/CFS only
L_HDL_P	rs4752983	0.0564285	0.0214807	-0.0392763	0.000287201	4.69777e-12	95.4	21.607	1	3.346e-06	NR1H3	HC only
L_LDL_CE	rs10432735	0.0866663	0.0327588	-0.0547261	0.00128409	3.76344e-21	95.3	21.472	1	3.591e-06	CD40	HC only
XXL_VLDL_FC	rs964184	0.0191019	0.00475198	-0.232504	0.300994	3.96795e-121	95.3	21.409	1	3.71e-06	ZPR1	HC only
S_HDL_CE	rs10468017	0.192566	0.127361	0.103148	2.6318e-11	2.06924e-37	95.3	21.324	1	3.878e-06	ALDH1A2	ME/CFS only
M_HDL_PL	rs4939883	0.303229	0.180336	0.0946105	2.56333e-10	2.72356e-26	95.3	21.295	1	3.937e-06	LIPG	ME/CFS only
VLDL_CE	rs9939224	-0.118355	-0.0676523	-0.112271	2.53161e-11	2.68213e-38	95.3	21.16	1	4.225e-06	CETP	ME/CFS only
S_VLDL_P	rs10468017	-0.127159	-0.0719903	-0.0755444	4.73577e-10	5.01489e-24	95.3	21.127	1	4.298e-06	ALDH1A2	ME/CFS only
XS_VLDL_CE	rs629301	-0.032082	-0.0106754	0.122122	0.0256737	1.48033e-52	95.2	20.748	1	5.238e-06	CELSR2	HC only
LDL_CE	rs6511720	-0.0182035	-0.00466163	0.213175	0.129588	6.78832e-87	95.1	20.615	1	5.616e-06	LDLR	HC only
VLDL_PL	rs7499892	-0.152181	-0.0913134	-0.0880715	8.78977e-10	4.40758e-23	95.1	20.556	1	5.791e-06	HERPUD1	ME/CFS only
XL_VLDL_CE	rs964184	0.00606212	0.00149138	-0.216192	0.479626	1.48203e-136	95.1	20.519	1	5.903e-06	ZPR1	HC only
IDL_FC	rs35260034	-0.0693027	-0.0272152	0.0498409	0.000676755	1.47758e-13	95.1	20.22	1	6.902e-06	RSRP1	HC only
M_HDL_P	rs1800775	-0.227413	-0.194369	-0.154349	2.01866e-16	2.61494e-123	95	20.131	1	7.231e-06	NLRC5	ME/CFS only
S_VLDL_FC	rs1800775	0.0754568	0.04056	0.0727925	9.70407e-10	6.24239e-25	95	19.835	1	8.443e-06	NLRC5	ME/CFS only
IDL_PL	rs17821316	0.0047495	0.000676509	-0.0914737	0.517172	4.70452e-135	95	19.811	1	8.547e-06	LIPC	HC only
LDL_PL	rs6511720	-0.0120168	-0.00251549	0.215664	0.231102	8.06629e-99	94.9	19.647	1	9.317e-06	LDLR	HC only
Omega_3	rs102274	0.42105	0.4041	0.356491	1.03575e-24	0	94.9	19.621	1	9.444e-06	TMEM258	ME/CFS only
Total_FA	rs2954029	-0.0148193	-0.00533405	0.093742	0.0282782	3.69452e-49	94.9	19.566	1	9.721e-06	TRIB1	HC only
XXL_VLDL_CE	rs10096633	-0.0198703	-0.00433206	0.20073	0.237662	9.41657e-99	94.9	19.463	1	1.026e-05	LPL	HC only
LDL_P	rs6511720	-0.0134763	-0.00331721	0.22236	0.201248	8.68924e-93	94.9	19.441	1	1.038e-05	LDLR	HC only
Total_FA	rs4589131	0.172636	0.0734644	-0.0120829	0.000462937	1.36014e-09	94.8	19.297	1	1.119e-05	ADAMTS4	HC only
ApoB	rs6511720	-0.0106231	-0.00199851	0.223273	0.222518	3.07648e-94	94.8	19.156	1	1.205e-05	LDLR	HC only
M_HDL_CE	rs261336	0.0361719	0.0139271	-0.0685675	0.00127339	2.50266e-14	94.7	18.976	1	1.324e-05	LIPC	HC only
HDL_P	rs247617	-0.241973	-0.185103	-0.162977	3.2585e-15	5.76926e-110	94.7	18.958	1	1.336e-05	NLRC5	ME/CFS only
M_HDL_PL	rs2156552	0.29553	0.172439	0.0971712	1.11104e-09	1.70895e-27	94.7	18.89	1	1.384e-05	SMUG1P1	HC only
M_HDL_CE	rs2156552	0.303521	0.182735	0.0806084	5.01672e-09	5.87659e-21	94.7	18.749	1	1.491e-05	SMUG1P1	HC only
M_VLDL_PL	rs2266788	0.0143474	0.00440844	-0.192268	0.169217	4.69743e-82	94.6	18.608	1	1.606e-05	APOA5	HC only
Total_FA	rs2043085	-0.178792	-0.130513	-0.116138	7.86321e-12	2.40579e-57	94.6	18.521	1	1.681e-05	LIPC	ME/CFS only
Omega_6_by_Omega_3	rs174583	-0.421498	-0.386142	-0.389786	4.24977e-24	0	94.6	18.452	1	1.742e-05	FADS2	ME/CFS only
IDL_PL	rs11855284	-0.180521	-0.105403	-0.124331	7.0393e-11	1.05345e-44	94.5	18.337	1	1.851e-05	ALDH1A2	ME/CFS only
S_HDL_TG	rs1260326	0.0240332	0.00673888	-0.113574	0.0766675	1.98886e-60	94.5	18.287	1	1.9e-05	GCKR	HC only
M_HDL_PL	rs708272	-0.242421	-0.174817	-0.129668	4.33679e-13	2.47958e-78	94.5	18.262	1	1.925e-05	NLRC5	ME/CFS only
XS_VLDL_P	rs11855284	-0.27433	-0.210563	-0.188359	2.14566e-14	1.18485e-100	94.5	18.243	1	1.945e-05	ALDH1A2	ME/CFS only
[truncated: 3,977 more rows]

## Sheet: Data S7
Supplementary Data 7. Testing MAF, heterozygosity and genotype distributions in ME/CFS and HC
[truncated: 851 more rows]

[truncated: 1 more sheets: Data S8]
